# Supplementary material for: iTRAQ-Based Proteome Profiling of Differentially Expressed Proteins in Insulin-Resistant Human Hepatocellular Carcinoma
Source: Front Cell Dev Biol. 2022 Feb 25;10:836041. doi: 10.3389/fcell.2022.836041 (PMC8914942; doi:10.3389/fcell.2022.836041)
Supplement: Supplementary file 1 [file Table3.XLSX]

## Sheet: module1 GO
ID	Description	GeneRatio	BgRatio	pvalue	p.adjust	qvalue	geneID	Count	ONT
GO:0001101	response to acid chemical	5/13	330/17910	2.34861e-06	0.00133366	0.000879694	HSD17B2/ICAM1/AKR1C2/BCL2L1/DHFR	5	BP
GO:1902042	negative regulation of extrinsic apoptotic signaling pathway via death domain receptors	3/13	38/17910	2.48354e-06	0.00133366	0.000879694	SERPINE1/ICAM1/BCL2L1	3	BP
GO:1902041	regulation of extrinsic apoptotic signaling pathway via death domain receptors	3/13	57/17910	8.54572e-06	0.00305937	0.00201799	SERPINE1/ICAM1/BCL2L1	3	BP
GO:0042221	response to chemical	11/13	4520/17910	1.2101e-05	0.00324911	0.00214315	HSD17B2/IL1RN/SERPINE1/UBXN1/UBXN6/ICAM1/AKR1C2/SLC46A1/BCL2L1/DHFR/ABCG2	11	BP
GO:0005542	folic acid binding	2/14	11/16967	3.46263e-05	0.00519394	0.00306169	SLC46A1/DHFR	2	MF
GO:0008625	extrinsic apoptotic signaling pathway via death domain receptors	3/13	83/17910	2.65439e-05	0.00570163	0.00376085	SERPINE1/ICAM1/BCL2L1	3	BP
GO:2001237	negative regulation of extrinsic apoptotic signaling pathway	3/13	100/17910	4.63822e-05	0.00780594	0.00514888	SERPINE1/ICAM1/BCL2L1	3	BP
GO:0010033	response to organic substance	9/13	3138/17910	5.56902e-05	0.00780594	0.00514888	HSD17B2/IL1RN/SERPINE1/UBXN1/UBXN6/ICAM1/AKR1C2/BCL2L1/DHFR	9	BP
GO:1904019	epithelial cell apoptotic process	3/13	111/17910	6.33327e-05	0.00780594	0.00514888	SERPINE1/ICAM1/BCL2L1	3	BP
GO:0006082	organic acid metabolic process	6/13	1109/17910	6.54129e-05	0.00780594	0.00514888	UGT2B4/SULT2A1/AKR1C2/SLC46A1/DHFR/ABCG2	6	BP
GO:0046655	folic acid metabolic process	2/13	19/17910	8.25905e-05	0.00887022	0.00585088	SLC46A1/DHFR	2	BP

## Sheet: module1 KEGG
ID	Description	GeneRatio	BgRatio	pvalue	p.adjust	qvalue	geneID	Count	one_type	two_type
hsa01523	Antifolate resistance	3/12	31/7914	1.16921e-05	0.000748297	0.000615376	SLC46A1/DHFR/ABCG2	3	Human Diseases	Drug resistance: antineoplastic
hsa00140	Steroid hormone biosynthesis	3/12	60/7914	8.68308e-05	0.00277858	0.00228502	UGT2B4/HSD17B2/AKR1C2	3	Metabolism	Lipid metabolism
hsa04976	Bile secretion	3/12	72/7914	0.000149786	0.00319543	0.00262782	UGT2B4/SULT2A1/ABCG2	3	Organismal Systems	Digestive system
hsa05204	Chemical carcinogenesis	3/12	82/7914	0.000220522	0.00352835	0.0029016	UGT2B4/SULT2A1/AKR1C2	3	Human Diseases	Cancer: overview
hsa04115	p53 signaling pathway	2/12	72/7914	0.00507904	0.0602048	0.0495105	SERPINE1/BCL2L1	2	Cellular Processes	Cell growth and death
hsa00980	Metabolism of xenobiotics by cytochrome P450	2/12	76/7914	0.0056442	0.0602048	0.0495105	UGT2B4/SULT2A1	2	Metabolism	Xenobiotics biodegradation and metabolism
hsa04933	AGE-RAGE signaling pathway in diabetic complications	2/12	100/7914	0.00960696	0.079842	0.0656595	SERPINE1/ICAM1	2	Human Diseases	Endocrine and metabolic disease
hsa04064	NF-kappa B signaling pathway	2/12	102/7914	0.00998025	0.079842	0.0656595	ICAM1/BCL2L1	2	Environmental Information Processing	Signal transduction

## Sheet: module5 GO
ID	Description	GeneRatio	BgRatio	pvalue	p.adjust	qvalue	geneID	Count	ONT
GO:0008134	transcription factor binding	44321	564/16967	3.98938e-08	4.02927e-06	1.3018e-06	YAP1/EP300/GSK3B/NCOA3/SOX9	5	MF
GO:0030856	regulation of epithelial cell differentiation	44291	151/17910	2.41206e-08	3.05366e-05	8.86114e-06	YAP1/GSK3B/NCOA3/SOX9	4	BP
GO:0008013	beta-catenin binding	44260	78/16967	9.28487e-07	3.50697e-05	1.13305e-05	EP300/GSK3B/SOX9	3	MF
GO:0097157	pre-mRNA intronic binding	44232	6/16967	1.04167e-06	3.50697e-05	1.13305e-05	EP300/SOX9	2	MF
GO:0030857	negative regulation of epithelial cell differentiation	44260	46/17910	1.57995e-07	0.000100011	2.90212e-05	YAP1/GSK3B/SOX9	3	BP
GO:0034236	protein kinase A catalytic subunit binding	44232	13/16967	5.41224e-06	0.000136659	4.41525e-05	GSK3B/SOX9	2	MF
GO:0060429	epithelium development	44321	1251/17910	1.65035e-06	0.000567923	0.0001648	YAP1/EP300/GSK3B/NCOA3/SOX9	5	BP
GO:0071495	cellular response to endogenous stimulus	44321	1305/17910	2.03932e-06	0.000567923	0.0001648	YAP1/EP300/GSK3B/NCOA3/SOX9	5	BP
GO:1902459	positive regulation of stem cell population maintenance	44232	9/17910	2.24298e-06	0.000567923	0.0001648	YAP1/NCOA3	2	BP
GO:0051059	NF-kappaB binding	44232	29/16967	2.81183e-05	0.000567989	0.000183509	EP300/GSK3B	2	MF
GO:0030518	intracellular steroid hormone receptor signaling pathway	44260	128/17910	3.52867e-06	0.000707271	0.000205236	YAP1/EP300/NCOA3	3	BP
GO:0009719	response to endogenous stimulus	44321	1560/17910	4.98426e-06	0.000707271	0.000205236	YAP1/EP300/GSK3B/NCOA3/SOX9	5	BP
GO:0071396	cellular response to lipid	44291	575/17910	5.12437e-06	0.000707271	0.000205236	YAP1/EP300/NCOA3/SOX9	4	BP
GO:0019827	stem cell population maintenance	44260	158/17910	6.64984e-06	0.000707271	0.000205236	YAP1/NCOA3/SOX9	3	BP
GO:0098727	maintenance of cell number	44260	160/17910	6.90607e-06	0.000707271	0.000205236	YAP1/NCOA3/SOX9	3	BP
GO:0048589	developmental growth	44291	624/17910	7.09722e-06	0.000707271	0.000205236	YAP1/EP300/GSK3B/SOX9	4	BP
GO:0030324	lung development	44260	169/17910	8.14029e-06	0.000707271	0.000205236	YAP1/EP300/SOX9	3	BP
GO:0030323	respiratory tube development	44260	173/17910	8.73276e-06	0.000707271	0.000205236	YAP1/EP300/SOX9	3	BP
GO:0030903	notochord development	44232	18/17910	9.5231e-06	0.000707271	0.000205236	YAP1/SOX9	2	BP
GO:0043401	steroid hormone mediated signaling pathway	44260	180/17910	9.83716e-06	0.000707271	0.000205236	YAP1/EP300/NCOA3	3	BP
GO:0045595	regulation of cell differentiation	44321	1808/17910	1.04316e-05	0.000707271	0.000205236	YAP1/EP300/GSK3B/NCOA3/SOX9	5	BP
GO:0010628	positive regulation of gene expression	44321	1827/17910	1.0992e-05	0.000707271	0.000205236	YAP1/EP300/GSK3B/NCOA3/SOX9	5	BP
GO:0060487	lung epithelial cell differentiation	44232	20/17910	1.18234e-05	0.000707271	0.000205236	YAP1/SOX9	2	BP
GO:0060602	branch elongation of an epithelium	44232	20/17910	1.18234e-05	0.000707271	0.000205236	YAP1/SOX9	2	BP
GO:0072234	metanephric nephron tubule development	44232	20/17910	1.18234e-05	0.000707271	0.000205236	YAP1/SOX9	2	BP
GO:0060541	respiratory system development	44260	193/17910	1.21266e-05	0.000707271	0.000205236	YAP1/EP300/SOX9	3	BP
GO:0006473	protein acetylation	44260	195/17910	1.25074e-05	0.000707271	0.000205236	EP300/GSK3B/NCOA3	3	BP
GO:0060479	lung cell differentiation	44232	21/17910	1.30665e-05	0.000707271	0.000205236	YAP1/SOX9	2	BP
GO:0030855	epithelial cell differentiation	44291	746/17910	1.44394e-05	0.000707271	0.000205236	YAP1/GSK3B/NCOA3/SOX9	4	BP

## Sheet: module5 KEGG
ID	Description	GeneRatio	BgRatio	pvalue	p.adjust	qvalue	geneID	Count	one_type	two_type
hsa04919	Thyroid hormone signaling pathway	44260	119/7914	3.24332e-05	0.00191356	0.00129733	EP300/GSK3B/NCOA3	3	Organismal Systems	Endocrine system
hsa05215	Prostate cancer	44232	97/7914	0.00145159	0.0287811	0.0195126	EP300/GSK3B	2	Human Diseases	Cancer: specific types
hsa04916	Melanogenesis	44232	101/7914	0.00157283	0.0287811	0.0195126	EP300/GSK3B	2	Organismal Systems	Endocrine system
hsa04110	Cell cycle	44232	124/7914	0.00236126	0.0287811	0.0195126	EP300/GSK3B	2	Cellular Processes	Cell growth and death
hsa05200	Pathways in cancer	44260	530/7914	0.00269713	0.0287811	0.0195126	EP300/GSK3B/NCOA3	3	Human Diseases	Cancer: overview
hsa05224	Breast cancer	44232	147/7914	0.00330324	0.0287811	0.0195126	GSK3B/NCOA3	2	Human Diseases	Cancer: specific types
hsa04390	Hippo signaling pathway	44232	154/7914	0.00361998	0.0287811	0.0195126	YAP1/GSK3B	2	Environmental Information Processing	Signal transduction
hsa04310	Wnt signaling pathway	44232	160/7914	0.00390253	0.0287811	0.0195126	EP300/GSK3B	2	Environmental Information Processing	Signal transduction
hsa05167	Kaposi sarcoma-associated herpesvirus infection	44232	186/7914	0.00524358	0.0343746	0.0233048	EP300/GSK3B	2	Human Diseases	Infectious disease: viral
hsa04024	cAMP signaling pathway	44232	216/7914	0.00702264	0.0414336	0.0280905	EP300/SOX9	2	Environmental Information Processing	Signal transduction
