# Supplementary material for: iTRAQ-Based Proteome Profiling of Differentially Expressed Proteins in Insulin-Resistant Human Hepatocellular Carcinoma
Source: Front Cell Dev Biol. 2022 Feb 25;10:836041. doi: 10.3389/fcell.2022.836041 (PMC8914942; doi:10.3389/fcell.2022.836041)
Supplement: Supplementary file 2 [file Table2.XLS]

#ID	Protein Name	Gene Name	IR-1/REF	IR2/REF	IR3/REF	Con-1/REF	Con-2/REF	Con-3/REF	IR/Con	t test p value	regulated
Q2M2I8	AP2-associated protein kinase 1	AAK1	1.067045503	1.11323548	1.202115084	0.87258482	0.883899759	1.032520297	1.212760901	0.038305145	up
Q9UNQ0	ATP-binding cassette sub-family G member 2	ABCG2	1.048926033	1.159875588	1.228402457	0.978481538	0.882011296	0.880304529	1.254089092	0.019567156	up
Q12979	Active breakpoint cluster region-related protein	ABR	1.077498902	1.104733233	1.11942926	0.867699299	1.031473456	0.840592034	1.205089359	0.037051362	up
Q9ULW3	Activator of basal transcription 1	ABT1	1.190540448	1.140741972	1.298849159	0.944240061	0.990450255	0.935209969	1.264898156	0.006992721	up
P27037	Activin receptor type-2A	ACVR2A	0.969838244	0.821417128	0.884121329	1.117030873	1.041104582	1.139828772	0.811220655	0.016623623	down
Q9NS39	Double-stranded RNA-specific editase B2	ADARB2	0.814815272	0.806906962	0.939348098	1.007812943	1.154368717	1.281222765	0.74376112	0.030731191	down
O95994	Anterior gradient protein 2 homolog	AGR2	1.08400029	1.081339462	1.166962419	0.873657361	0.937429277	0.912742446	1.223388865	0.003832913	up
P52895	Aldo-keto reductase family 1 member C2	AKR1C2	0.928965357	0.885584813	0.848021304	0.953489789	1.145017286	1.16375657	0.81617299	0.048317067	down
Q96B36	Proline-rich AKT1 substrate 1	AKT1S1	1.137835681	1.176992211	1.076703279	0.864785092	0.955443963	0.975325881	1.213187094	0.011402639	up
Q6ZTN6	Ankyrin repeat domain-containing protein 13D	ANKRD13D	0.982690022	0.688544404	0.867831872	1.277028289	1.118435736	1.066208051	0.73347973	0.044675004	down
O14791	Apolipoprotein L1	APOL1	1.181998411	1.050049167	1.183097741	0.918706419	0.970731154	0.904557231	1.222316274	0.012990322	up
P05089	Arginase-1	ARG1	0.847129694	0.861825363	0.951232736	0.99425729	1.1227253	1.249430681	0.790214266	0.043096915	down
P08243	Asparagine synthetase [glutamine-hydrolyzing]	ASNS	1.087258552	1.105575043	1.159608968	0.89926855	0.938498225	0.929366461	1.211521917	0.001398212	up
Q9ULI0	ATPase family AAA domain-containing protein 2B	ATAD2B	0.935475941	0.864487312	0.845074311	0.980062949	1.085707185	1.155315894	0.821163279	0.029452632	down
O94817	Ubiquitin-like protein ATG12	ATG12	0.801535013	0.785958143	0.940539582	0.963775349	1.194882974	1.19164392	0.754568559	0.039374476	down
O75787	Renin receptor	ATP6AP2	0.892325963	0.875574005	0.913130063	1.166262231	1.094339883	1.027182149	0.815451933	0.008268482	down
P12694	2-oxoisovalerate dehydrogenase subunit alpha, mitochondrial	BCKDHA	0.837658614	0.883215571	0.947402526	1.137059849	1.071325422	1.118181742	0.802111216	0.004194004	down
Q07817	Bcl-2-like protein 1	BCL2L1	1.225386077	1.118055572	1.093694329	0.908592356	0.85405385	1.000255226	1.244031343	0.018729965	up
Q9HB09	Bcl-2-like protein 12	BCL2L12	0.847483745	0.953381994	0.745069628	1.175776534	1.0862164	1.209438376	0.733396441	0.011906573	down
Q02338	D-beta-hydroxybutyrate dehydrogenase, mitochondrial	BDH1	0.813153098	0.858132711	0.959872332	1.070265052	1.140022759	1.033295622	0.811188673	0.018849356	down
Q93088	Betaine--homocysteine S-methyltransferase 1	BHMT	0.850355379	0.937035809	0.91563374	1.023047169	1.134796031	1.107907463	0.827688702	0.011649626	down
P78537	Biogenesis of lysosome-related organelles complex 1 subunit 1	BLOC1S1	0.989784527	0.950993428	0.825510973	1.082096136	1.143405573	1.151496793	0.819156101	0.019845026	down
Q9NW68	BSD domain-containing protein 1	BSDC1	0.875471656	0.763607079	0.933466028	1.099293531	1.122054303	1.174835159	0.757481198	0.007361252	down
Q6ZSJ8	Uncharacterized protein C1orf122	C1orf122	1.111419564	1.073294536	1.19825764	0.940693773	0.921670742	0.955072142	1.200726814	0.007860332	up
O43822	Protein C21orf2	C21orf2	0.919854556	0.777827645	0.843912648	1.144877956	1.158151257	1.165210395	0.732819856	0.00173453	down
P0C0L5	Complement C4-B	C4B	1.076796636	1.192080543	1.129489294	0.887075879	0.858171602	1.005900318	1.235254055	0.018431386	up
Q16790	Carbonic anhydrase 9	CA9	1.214274732	1.186863453	1.088388919	0.962372687	0.808090173	0.901887344	1.3057896	0.009876601	up
O95810	Caveolae-associated protein 2	CAVIN2	1.195313934	1.106670657	1.074852742	0.909793733	0.832815073	0.922364723	1.267118527	0.006516853	up
Q5T0F9	Coiled-coil and C2 domain-containing protein 1B	CC2D1B	0.758634546	0.712359571	0.727177827	1.225804309	1.123097425	1.518131732	0.568438821	0.009518137	down
Q8WUD4	Coiled-coil domain-containing protein 12	CCDC12	1.054047143	1.050143564	1.24843839	0.932953683	0.880903984	0.959348626	1.208936063	0.049656423	up
Q8IV32	Coiled-coil domain-containing protein 71	CCDC71	1.191551333	1.096234025	1.190415273	0.813791945	1.017747481	0.872529755	1.286283892	0.019515094	up
Q9Y3X0	Coiled-coil domain-containing protein 9	CCDC9	0.842275786	0.749924565	0.827683016	1.030782865	1.060612301	1.412865341	0.690554644	0.045522366	down
P08962	CD63 antigen	CD63	1.17613506	1.20908715	1.107682033	0.921571301	0.965772918	0.879714724	1.26231653	0.003385254	up
Q8N960	Centrosomal protein of 120 kDa	CEP120	1.146030938	1.343035793	1.075765726	0.75742162	0.828276324	1.027383212	1.364225695	0.049307805	up
Q6UWW8	Carboxylesterase 3	CES3	0.807696987	0.919151048	0.880625978	1.032175872	1.293757225	1.063633582	0.769264706	0.04241766	down
Q96JM3	Chromosome alignment-maintaining phosphoprotein 1	CHAMP1	0.922085362	0.868422214	0.976151073	1.130488439	1.110145854	1.09305869	0.829908052	0.004563201	down
Q9Y3E7	Charged multivesicular body protein 3	CHMP3	0.922759855	0.963336065	0.910580305	1.003746171	1.243428802	1.266225742	0.796002634	0.049022381	down
Q7LFX5	Carbohydrate sulfotransferase 15	CHST15	1.166578817	1.143597467	1.061767674	0.913529519	0.854443384	0.938232763	1.246004322	0.005337561	up
Q8WUH1	Protein Churchill	CHURC1	0.847872799	0.733327361	0.85428574	1.155421624	1.369707347	1.045651178	0.682059885	0.021280272	down
Q8N1N0	C-type lectin domain family 4 member F	CLEC4F	1.416860726	1.317488164	1.29044234	0.487324813	0.648504392	0.955198057	1.92479137	0.010631548	up
Q96MX0	CKLF-like MARVEL transmembrane domain-containing protein 3	CMTM3	1.212894029	1.265612173	1.046206347	0.85052119	0.873757249	0.937203107	1.324342284	0.015453448	up
O95406	Protein cornichon homolog 1	CNIH1	1.100509757	0.751436492	1.016197671	1.481143129	1.512531	1.5439192	0.63208481	0.027297959	down
A8TX70	Collagen alpha-5(VI) chain	COL6A5	1.203851683	1.418823993	1.124413695	0.755626631	0.874486073	0.778035654	1.556004371	0.009390371	up
Q9NX08	COMM domain-containing protein 8	COMMD8	1.202462152	1.197093042	1.026190641	0.94796455	0.883669665	0.88157387	1.262618173	0.018455789	up
Q8N8Q8	Cytochrome c oxidase assembly protein COX18, mitochondrial	COX18	0.940951469	0.867642435	0.868152804	1.064969444	1.090744912	1.117765978	0.817706672	0.002283884	down
Q9P021	Cysteine-rich PDZ-binding protein	CRIPT	0.843334679	0.960663979	0.802760062	1.069463255	1.28841344	1.037428119	0.767753961	0.046046006	down
Q9Y4K1	Beta/gamma crystallin domain-containing protein 1	CRYBG1	0.838651018	0.968932613	0.856234965	1.134365067	1.240711551	0.988475225	0.791965969	0.049534359	down
Q8TAV3	Cytochrome P450 2W1	CYP2W1	0.954502268	0.796107008	0.879198307	0.97928257	1.121601858	1.068437079	0.829769898	0.043629492	down
Q8N465	D-2-hydroxyglutarate dehydrogenase, mitochondrial	D2HGDH	0.870856265	0.907698232	0.869675428	1.123828708	1.121389585	1.002946051	0.815300473	0.00874958	down
Q9BW61	DET1- and DDB1-associated protein 1	DDA1	0.821110683	0.949461732	0.727976521	1.162888678	1.145012334	1.225364843	0.707149996	0.007371976	down
Q5TB30	DEP domain-containing protein 1A	DEPDC1	0.92361475	0.880654136	0.792503685	1.05943677	1.06382858	1.28504311	0.761894822	0.032133501	down
P00374	Dihydrofolate reductase	DHFR	0.885792936	0.88988685	0.837654323	1.066636327	1.138563506	1.060830892	0.800156009	0.001944297	down
O94907	Dickkopf-related protein 1	DKK1	1.128652503	1.191740394	1.111096964	0.944470896	0.972950188	0.917583257	1.210400214	0.002443818	up
Q9UNI6	Dual specificity protein phosphatase 12	DUSP12	0.857283122	0.966680258	0.787736636	1.091398719	1.245189247	1.028630329	0.77608636	0.038605881	down
Q3B7T1	Erythroid differentiation-related factor 1	EDRF1	0.797995492	0.962384039	0.891819664	1.100493604	1.216941015	1.006504072	0.797908578	0.044222412	down
Q96C19	EF-hand domain-containing protein D2	EFHD2	1.079920553	1.132055316	1.136775349	0.902349559	0.908744642	0.937146358	1.218507313	0.000691819	up
O14602	Eukaryotic translation initiation factor 1A, Y-chromosomal	EIF1AY	1.173593634	1.139924514	1.095830874	0.897484157	0.905018957	0.983479103	1.223751179	0.004267237	up
Q9NYP7	Elongation of very long chain fatty acids protein 5	ELOVL5	1.083608067	1.111137751	1.147969884	0.905236485	0.821368694	0.899597913	1.27283214	0.001904436	up
Q9Y3B6	ER membrane protein complex subunit 9	EMC9	0.829572106	0.823739646	0.97512058	1.151722374	1.022700702	1.143497274	0.792192715	0.023796708	down
P09104	Gamma-enolase	ENO2	1.099901198	1.047794236	1.103159509	0.901730049	0.884885498	0.914514371	1.203516692	0.000770286	up
Q09472	Histone acetyltransferase p300	EP300	0.823300079	0.781991491	0.951024361	1.18618501	1.167703186	1.085232939	0.743304999	0.007828641	down
Q9UJM3	ERBB receptor feedback inhibitor 1	ERRFI1	1.147619099	1.121924409	1.20256498	0.909759499	0.916604172	0.984717293	1.235150653	0.002839057	up
Q9Y421	Protein FAM32A	FAM32A	0.893886453	0.93483596	0.828549276	1.151808558	1.178469296	0.994665761	0.799193008	0.026893253	down
Q5T7M9	Protein FAM69A	FAM69A	0.862055468	0.971409598	0.819277645	1.143282443	1.080222951	1.108890667	0.796046647	0.009734989	down
Q6P4F2	Ferredoxin-2, mitochondrial	FDX2	0.826798905	0.883908368	0.796470499	1.216221745	1.083637778	1.213532536	0.713606034	0.002708749	down
Q14192	Four and a half LIM domains protein 2	FHL2	1.137890169	1.020679192	1.268269746	0.973192472	0.854477928	0.909892178	1.251784757	0.044245193	up
P19883	Follistatin	FST	0.820498533	0.822631446	0.650742532	1.187863801	1.028551672	1.578867202	0.604400965	0.044524392	down
A2VDF0	Fucose mutarotase	FUOM	0.74466201	0.968079128	0.867556118	1.239430257	1.096209546	1.079633352	0.755517096	0.027569817	down
P02774	Vitamin D-binding protein	GC	0.857357879	0.964115614	0.84884175	1.044973976	1.153750817	1.113941049	0.806092546	0.011835214	down
Q14397	Glucokinase regulatory protein	GCKR	0.775003287	0.821634171	0.888711435	1.213062066	1.29326548	0.993151667	0.71020536	0.024089402	down
Q9NZC3	Glycerophosphodiester phosphodiesterase 1	GDE1	0.940515195	0.865672908	0.873114501	1.178804931	1.145842727	0.966629767	0.814061612	0.043655851	down
Q14161	ARF GTPase-activating protein GIT2	GIT2	0.759379849	0.767724904	0.935818098	1.365163594	0.998496577	1.185624195	0.69392097	0.039691755	down
Q9NS18	Glutaredoxin-2, mitochondrial	GLRX2	1.173213428	1.230406023	1.169773598	0.745563616	0.963508471	0.892698357	1.373446707	0.008495749	up
P17900	Ganglioside GM2 activator	GM2A	0.803899336	0.933599316	0.778136882	1.184620167	1.16988455	1.151859254	0.717448489	0.002531472	down
Q9BYB4	Guanine nucleotide-binding protein subunit beta-like protein 1	GNB1L	1.177100265	1.172281959	1.09462934	1.041078732	0.832282724	0.866227726	1.257127012	0.02844023	up
Q5T7V8	RAB6-interacting golgin	GORAB	0.882517826	0.940439223	0.833811549	1.031698624	1.076342274	1.223343177	0.797496938	0.026567913	down
P49841	Glycogen synthase kinase-3 beta	GSK3B	0.736739948	0.756619186	0.777927052	1.072643333	1.055741117	1.051119981	0.712112566	2.39E-05	down
Q96NT3	Protein GUCD1	GUCD1	0.859143795	0.89454232	0.918936796	1.155932709	1.005303824	1.136508666	0.810439482	0.01443223	down
Q4G148	Glucoside xylosyltransferase 1	GXYLT1	0.962482632	0.840522848	0.87703295	1.019385177	1.053947883	1.163438985	0.827997274	0.030356062	down
P69905	Hemoglobin subunit alpha	HBA1	1.062669701	1.10067877	1.08426733	0.854588017	0.855812463	0.993079412	1.201272409	0.018493576	up
Q8NCD3	Holliday junction recognition protein	HJURP	1.111548534	1.104707017	1.34519384	0.842936297	0.841112864	0.912452178	1.371633951	0.017532032	up
P37059	Estradiol 17-beta-dehydrogenase 2	HSD17B2	0.865158075	0.834424085	0.922887305	1.098182863	1.103544186	1.073973638	0.80058275	0.001372916	down
P05362	Intercellular adhesion molecule 1	ICAM1	1.147790353	1.16592606	1.098326052	0.924625658	0.928558046	0.898543629	1.239963867	0.000589975	up
Q8N6C5	Immunoglobulin superfamily member 1	IGSF1	0.901082983	0.821061226	0.934837552	1.042987129	1.085738139	1.110090144	0.820356032	0.007651991	down
P18510	Interleukin-1 receptor antagonist protein	IL1RN	0.831963192	0.794901276	0.855718936	1.121291624	1.143780545	1.043845438	0.750270541	0.001418454	down
Q5TA45	Integrator complex subunit 11	INTS11	0.861109753	0.806201849	0.941895567	1.045207819	1.10942849	1.027291785	0.820008213	0.014929832	down
Q96AZ6	Interferon-stimulated gene 20 kDa protein	ISG20	1.148938862	1.163670432	1.134393715	0.857405873	0.788474594	1.016471822	1.294720847	0.018392635	up
Q8TB96	T-cell immunomodulatory protein	ITFG1	1.185079394	1.269557223	1.012215625	0.896665616	0.833998584	0.991781317	1.273433103	0.048688397	up
Q15040	Josephin-1	JOSD1	0.90872889	0.716479116	0.894731342	1.297842643	1.104438768	1.025998398	0.735044829	0.040921875	down
Q63ZY3	KN motif and ankyrin repeat domain-containing protein 2	KANK2	1.150235863	1.187843781	1.126289851	0.903775217	0.940936722	0.87639009	1.273149429	0.000667125	up
Q7L273	BTB/POZ domain-containing protein KCTD9	KCTD9	0.692562636	0.899959386	0.825747106	1.165840919	1.297696888	1.003006226	0.697602311	0.028834197	down
O94953	Lysine-specific demethylase 4B	KDM4B	1.016996867	1.251213724	1.134203114	0.89251887	0.916857635	0.983410558	1.218286117	0.049371735	up
Q86Z14	Beta-klotho	KLB	0.889797452	0.832257406	0.818022365	1.039906799	1.190293108	1.082149588	0.766850608	0.006687733	down
P13647	Keratin, type II cytoskeletal 5	KRT5	0.817884701	0.88883598	0.96343465	1.038941379	1.129875062	1.117127009	0.812599295	0.015527197	down
P32004	Neural cell adhesion molecule L1	L1CAM	1.098776033	1.058966554	1.522409856	0.819545425	0.818462784	0.714861902	1.564112029	0.043899782	up
Q8WVC0	RNA polymerase-associated protein LEO1	LEO1	1.112199659	1.192167472	1.101199342	0.975034533	0.892024048	0.911286105	1.22575377	0.005367474	up
P09382	Galectin-1	LGALS1	1.160896864	1.138717267	1.0515427	0.895193831	0.912271973	0.939691003	1.219863687	0.004917317	up
Q643R3	Lysophospholipid acyltransferase LPCAT4	LPCAT4	0.939734487	0.665897077	0.940334497	1.126150988	1.107089463	1.221311543	0.736988781	0.036526347	down
Q9Y2L9	Leucine-rich repeat and calponin homology domain-containing protein 1	LRCH1	1.101142215	1.1662854	1.190598798	0.808072367	0.851048783	1.069276658	1.26742017	0.046116998	up
P98164	Low-density lipoprotein receptor-related protein 2	LRP2	0.950343789	0.856672095	0.852037134	1.138910269	1.190323486	0.991183325	0.800818979	0.031237124	down
Q15013	MAD2L1-binding protein	MAD2L1BP	0.953067046	0.868818818	0.847472559	1.022174277	1.225507644	1.066112994	0.805529156	0.036823405	down
P21397	Amine oxidase [flavin-containing] A	MAOA	0.870337487	0.915062784	0.870862181	1.089343343	1.157995634	0.961192877	0.827874733	0.036517601	down
Q9Y6R4	Mitogen-activated protein kinase kinase kinase 4	MAP3K4	0.893021134	0.901641359	0.852594954	1.048577671	1.257912334	1.07967144	0.781787132	0.021220631	down
Q969Z3	Mitochondrial amidoxime reducing component 2	MARC2	0.855644356	0.955336426	0.83828941	1.025769087	1.201211834	1.096333789	0.797177043	0.023062971	down
P29966	Myristoylated alanine-rich C-kinase substrate	MARCKS	1.227939865	1.112991489	1.027518316	0.960425046	0.900122235	0.901593863	1.219506714	0.03012138	up
Q8N4C8	Misshapen-like kinase 1	MINK1	0.853877535	0.827484366	0.931007454	1.109718868	1.110158233	1.087637402	0.789828541	0.001915731	down
Q9NYP9	Protein Mis18-alpha	MIS18A	0.999070075	0.85519663	0.827053825	1.115166741	1.047030745	1.093837537	0.823492533	0.028196373	down
Q8WV92	MIT domain-containing protein 1	MITD1	1.075399226	1.108374649	1.325474431	0.91923866	0.913051028	0.82148389	1.322361612	0.027994983	up
Q8NB16	Mixed lineage kinase domain-like protein	MLKL	1.211334254	1.138452192	1.244674511	0.884574975	0.806629729	0.873043453	1.40176018	0.000979639	up
Q567V2	Mpv17-like protein 2	MPV17L2	0.933127906	0.895781798	0.761321219	1.223167408	1.104917707	1.082853864	0.759389405	0.015797899	down
O95297	Myelin protein zero-like protein 1	MPZL1	0.986262407	0.90351508	0.790601342	1.132505247	1.082956354	1.051418835	0.82047044	0.033439608	down
Q6P1L8	39S ribosomal protein L14, mitochondrial	MRPL14	0.851784314	0.98633664	0.854992304	1.029478896	1.123870085	1.131106907	0.819957201	0.023227263	down
Q9Y3D3	28S ribosomal protein S16, mitochondrial	MRPS16	0.981060483	0.791659472	0.889982797	1.086124222	1.205120094	1.022656384	0.803495033	0.046972831	down
P82921	28S ribosomal protein S21, mitochondrial	MRPS21	0.903864236	0.937305977	0.893810639	1.075318667	1.197367011	1.032695252	0.827432877	0.020416891	down
Q8N387	Mucin-15	MUC15	1.296819344	1.281171703	1.60801458	0.910107742	0.951730316	-	1.498879242	0.043781716	up
Q147X3	N-alpha-acetyltransferase 30	NAA30	1.089324863	1.122807685	1.271517786	1.029445484	0.818504029	0.833631383	1.299103203	0.038515895	up
P17050	Alpha-N-acetylgalactosaminidase	NAGA	1.138539336	1.190531007	1.067862541	0.944407971	0.93767687	0.918329638	1.213010756	0.005459261	up
Q9Y6Q9	Nuclear receptor coactivator 3	NCOA3	0.856941563	0.842635559	0.939682393	1.003457386	1.166018683	1.175725054	0.78896886	0.020770518	down
Q9UNW9	RNA-binding protein Nova-2	NOVA2	0.812090774	0.967107126	0.884931528	1.153960966	1.111288304	1.046941115	0.804340668	0.016646496	down
Q9BW91	ADP-ribose pyrophosphatase, mitochondrial	NUDT9	0.807360532	0.830760066	0.924769379	1.001107838	1.100419023	1.008454522	0.824085312	0.019170545	down
O15527	N-glycosylase/DNA lyase	OGG1	1.111706256	1.165246998	1.146929163	0.913315657	0.88080755	0.971104328	1.238191929	0.002029096	up
Q9BXB5	Oxysterol-binding protein-related protein 10	OSBPL10	1.07284521	1.158800735	1.101236566	0.906757046	0.958965817	0.823748341	1.239233388	0.01015541	up
Q9NWU1	3-oxoacyl-[acyl-carrier-protein] synthase, mitochondrial	OXSM	1.139293445	1.166762969	1.067348729	1.021400988	0.885427737	0.890793208	1.205811659	0.022920985	up
O15460	Prolyl 4-hydroxylase subunit alpha-2	P4HA2	1.114342139	1.10442854	1.162507285	0.934798332	0.903868448	0.961821106	1.207388892	0.001395326	up
Q8TE04	Pantothenate kinase 1	PANK1	1.1797528	1.077478101	1.135838096	0.827525901	1.016516964	0.960404889	1.209888468	0.036379971	up
Q6ZVX9	Membrane progestin receptor epsilon	PAQR9	0.869528479	0.783689715	0.973551774	1.047263811	1.118055109	1.190012963	0.782864426	0.024053665	down
Q6ZUJ8	Phosphoinositide 3-kinase adapter protein 1	PIK3AP1	0.883377504	0.814885661	0.871243246	1.156864175	1.19878015	1.043402313	0.755949148	0.005603585	down
Q9HB20	Pleckstrin homology domain-containing family A member 3	PLEKHA3	0.934868576	0.813673117	0.86121501	1.091344187	1.083035007	1.209543058	0.771222419	0.008762679	down
Q9Y4D7	Plexin-D1	PLXND1	0.769139069	0.882969161	0.989805285	1.068674719	1.190396722	1.054829196	0.797221705	0.043558929	down
Q9NRF9	DNA polymerase epsilon subunit 3	POLE3	0.903881248	0.909173809	0.796280905	1.160835256	1.063302895	1.08065728	0.789560509	0.008151231	down
P0CG38	POTE ankyrin domain family member I	POTEI	1.559042064	1.332640914	1.18869517	0.80894891	1.019293845	1.035772709	1.424705348	0.035723851	up
Q96QC0	Serine/threonine-protein phosphatase 1 regulatory subunit 10	PPP1R10	0.889439038	0.889277473	0.877181925	1.005622145	1.10556701	1.113303021	0.823664096	0.005584805	down
P42785	Lysosomal Pro-X carboxypeptidase	PRCP	1.059821249	1.138951514	1.178829955	0.896248663	0.886925014	0.96817083	1.227618973	0.008572844	up
O94806	Serine/threonine-protein kinase D3	PRKD3	1.048725633	1.183915307	1.196796812	0.84680135	0.97296989	0.939070809	1.243071438	0.020964506	up
Q96LA8	Protein arginine N-methyltransferase 6	PRMT6	1.108005349	1.054686971	1.260086521	0.900956786	0.892831592	0.916006269	1.263113736	0.018477632	up
P53801	Pituitary tumor-transforming gene 1 protein-interacting protein	PTTG1IP	1.143941309	1.058590274	1.222277455	0.984074504	0.837279336	0.852910294	1.28065474	0.01958171	up
Q9H0R6	Glutamyl-tRNA(Gln) amidotransferase subunit A, mitochondrial	QRSL1	0.913169061	0.85746149	0.919060065	1.057327829	1.234888762	1.080939268	0.797381067	0.018154514	down
Q9Y3B8	Oligoribonuclease, mitochondrial	REXO2	1.139686411	1.27577318	1.069309392	0.99352809	0.878221536	0.908542871	1.253382148	0.028113317	up
Q96AA3	Protein RFT1 homolog	RFT1	1.085109172	1.03010573	1.1539505	0.928011332	0.845284985	0.930294311	1.209193939	0.014280529	up
P08134	Rho-related GTP-binding protein RhoC	RHOC	1.118804062	1.176078889	1.108219104	0.935520264	0.953408039	0.901804545	1.219429534	0.00141073	up
Q8WVD3	E3 ubiquitin-protein ligase RNF138	RNF138	0.890949589	0.849022332	0.945347143	0.997521439	1.102916905	1.186497941	0.816967179	0.030861821	down
O95059	Ribonuclease P protein subunit p14	RPP14	0.832386404	0.925505164	0.866274115	1.056635232	1.071906698	1.176959295	0.793878297	0.008193253	down
Q7L4I2	Arginine/serine-rich coiled-coil protein 2	RSRC2	1.088931467	1.103894465	1.151538089	0.913182622	0.853066504	1.010254565	1.204523528	0.01875189	up
P31949	Protein S100-A11	S100A11	1.262130696	1.223044877	1.050751443	1.027050654	0.764121717	0.846203707	1.340698828	0.041609363	up
P06703	Protein S100-A6	S100A6	1.09395472	1.096082131	1.1717856	0.97854494	0.825637617	0.946110371	1.222350688	0.018469584	up
O75880	Protein SCO1 homolog, mitochondrial	SCO1	0.856954261	0.77018657	0.962605728	1.219427948	1.171236029	1.00342185	0.763017404	0.035500812	down
Q9Y6X1	Stress-associated endoplasmic reticulum protein 1	SERP1	0.856306214	0.961635355	0.654517089	1.249581398	1.229785357	1.088420036	0.69299507	0.024215038	down
P01011	Alpha-1-antichymotrypsin	SERPINA3	1.204126586	1.199424256	1.100311623	0.942554452	0.903676608	0.810833981	1.318696535	0.005469828	up
P05121	Plasminogen activator inhibitor 1	SERPINE1	1.250435225	1.103967906	1.13552532	0.917790293	0.801470666	0.920127046	1.322249114	0.008762076	up
P29353	SHC-transforming protein 1	SHC1	1.057418274	1.08188149	1.197307142	0.934750142	0.959081218	0.880485412	1.202676976	0.018686694	up
Q13309	S-phase kinase-associated protein 2	SKP2	0.807080171	0.827935007	0.961113314	1.097313207	1.136736409	1.021464145	0.797455849	0.020292134	down
Q86YT5	Solute carrier family 13 member 5	SLC13A5	0.973771242	0.89576518	0.835520863	1.136925665	1.034439369	1.092914839	0.828684239	0.020100563	down
P11168	Solute carrier family 2, facilitated glucose transporter member 2	SLC2A2	0.870864829	0.877416448	0.942606749	1.084718278	1.065788239	1.14313723	0.816994257	0.003539842	down
Q96NT5	Proton-coupled folate transporter	SLC46A1	0.805140175	0.924802758	0.973761606	1.074494483	1.071380164	1.112723261	0.829714072	0.023384453	down
Q92484	Acid sphingomyelinase-like phosphodiesterase 3a	SMPDL3A	0.76209803	0.935967404	0.880148352	1.237894464	1.163464932	1.015150796	0.754633717	0.028283691	down
B1AK76	Putative SNURF-like protein	SNURFL	0.833904871	0.917598734	0.773009025	1.041999756	1.139411067	1.321151265	0.720761707	0.02386234	down
P48436	Transcription factor SOX-9	SOX9	1.089354397	1.172863999	1.155422325	0.840698454	0.89938934	0.92459563	1.282569137	0.002125329	up
Q96EA4	Protein Spindly	SPDL1	0.878913836	0.792420901	0.999699824	1.043109264	1.132038639	1.122462243	0.809991007	0.034645629	down
Q9UQ90	Paraplegin	SPG7	1.073803493	0.987762494	1.154497523	0.8315706	0.913762013	0.873630515	1.227991137	0.020682814	up
Q9NYA1	Sphingosine kinase 1	SPHK1	0.885801369	0.892673606	0.898895576	1.103637839	1.015869229	1.176431676	0.812324123	0.011445122	down
Q9C004	Protein sprouty homolog 4	SPRY4	1.212088864	1.179566697	1.139263733	0.980305389	0.767481861	0.933076437	1.317082742	0.013980465	up
Q9Y2D8	Afadin- and alpha-actinin-binding protein	SSX2IP	0.855225582	0.761230922	0.909433312	1.155033393	1.019940483	1.307299241	0.725356608	0.027142483	down
Q8TDW4	Suppressor of tumorigenicity 7 protein-like	ST7L	0.909369354	0.904520568	0.872468296	1.152492506	1.148005976	0.983766018	0.817948194	0.024565481	down
P61764	Syntaxin-binding protein 1	STXBP1	0.667739404	0.83252577	0.69390594	1.353255252	1.343733113	1.16867867	0.567604787	0.002114261	down
Q06520	Bile salt sulfotransferase	SULT2A1	0.897094231	0.871573185	0.871571478	1.072438798	1.069813288	1.069851137	0.821965768	2.40E-05	down
Q96BW9	Phosphatidate cytidylyltransferase, mitochondrial	TAMM41	1.058867573	0.995927737	1.222535336	0.905329614	0.916360821	0.875032406	1.215301252	0.047881798	up
Q5QJ74	Tubulin-specific chaperone cofactor E-like protein	TBCEL	0.773638433	0.723374282	0.958037031	1.065768702	1.144773625	1.21107544	0.717511397	0.017659444	down
Q7Z6L1	Tectonin beta-propeller repeat-containing protein 1	TECPR1	0.944666026	0.718859459	0.826167093	1.173679667	1.068615532	1.290779356	0.704681585	0.019076974	down
Q9BU02	Thiamine-triphosphatase	THTPA	1.049188884	1.136375403	1.261118141	0.954115258	0.90284995	0.871579141	1.263194578	0.022259033	up
A0PK00	Transmembrane protein 120B	TMEM120B	1.085521859	1.208842639	1.090515755	0.913078951	0.867511434	1.033850684	1.202682938	0.040968422	up
Q86UB9	Transmembrane protein 135	TMEM135	0.718176298	0.849848355	0.785493937	1.129876498	1.31141036	1.27104288	0.633973476	0.00248116	down
Q5SNT2	Transmembrane protein 201	TMEM201	0.900192431	0.864600781	0.905140982	1.063164606	1.157383485	1.022801692	0.823202668	0.010298023	down
Q96B21	Transmembrane protein 45B	TMEM45B	1.055098216	1.097286377	1.391941234	0.886081469	0.798918443	0.917982658	1.361640246	0.04844288	up
Q96MV1	Transmembrane protein 56	TMEM56	0.752079511	0.931291706	0.856152204	1.050425552	1.055533768	1.326538142	0.739847138	0.047062791	down
O00220	Tumor necrosis factor receptor superfamily member 10A	TNFRSF10A	1.30901592	1.092939437	1.138245943	0.998324895	0.794588469	0.834715375	1.347298896	0.028382267	up
O94842	TOX high mobility group box family member 4	TOX4	0.918477328	0.863703076	0.878593306	1.0819654	1.068232071	1.169001788	0.801631207	0.003491189	down
P67936	Tropomyosin alpha-4 chain	TPM4	1.181908139	1.108964069	1.159547592	0.851645428	0.832143443	0.886835841	1.342249525	0.000399795	up
O43715	TP53-regulated inhibitor of apoptosis 1	TRIAP1	1.099941285	1.16399837	1.080762983	0.833672594	0.962098204	0.883592029	1.248320162	0.007918834	up
Q6PID6	Tetratricopeptide repeat protein 33	TTC33	1.153556761	1.207488157	1.083811023	0.810001275	1.062008447	0.879362994	1.252049903	0.04998476	up
Q9BQE3	Tubulin alpha-1C chain	TUBA1C	1.112003665	1.036797447	1.269414138	0.947208242	0.805454752	0.953706199	1.263026219	0.047408905	up
Q6ZU65	Ubinuclein-2	UBN2	1.187029127	1.037908984	1.229654124	0.844089091	0.974144501	0.907819359	1.267250599	0.024686315	up
Q04323	UBX domain-containing protein 1	UBXN1	1.174250431	1.055191901	1.137390568	0.953579493	0.865393171	0.950928274	1.21550661	0.01200781	up
Q9BZV1	UBX domain-containing protein 6	UBXN6	0.797398982	0.879435693	0.942623277	1.119500451	1.230760043	1.014335458	0.778535666	0.029987914	down
P06133	UDP-glucuronosyltransferase 2B4	UGT2B4	0.756784572	0.914754285	0.897271457	1.021149288	1.174226636	1.242344328	0.747242395	0.024490634	down
P62068	Ubiquitin carboxyl-terminal hydrolase 46	USP46	1.381781473	1.273586564	1.236394411	0.852938856	0.833710462	0.541284013	1.746803818	0.007239121	up
Q9UBK9	Protein UXT	UXT	0.849187728	0.97931818	0.847594455	1.026561981	1.19547192	1.084526087	0.809330655	0.033453948	down
P50552	Vasodilator-stimulated phosphoprotein	VASP	1.063557687	1.152086807	1.198103395	0.897723223	0.994863512	0.906790361	1.219466964	0.015089223	up
Q96AJ9	Vesicle transport through interaction with t-SNAREs homolog 1A	VTI1A	1.083689628	1.048077789	1.26666654	0.922913972	0.919042257	0.941875921	1.220775454	0.039579417	up
Q9UPY6	Wiskott-Aldrich syndrome protein family member 3	WASF3	0.938028293	0.946997649	0.737278037	1.172149505	1.087079621	1.239430668	0.74951671	0.02301065	down
Q5MNZ6	WD repeat domain phosphoinositide-interacting protein 3	WDR45B	1.078412316	1.154829152	1.056642204	0.840585474	0.897435001	0.956890317	1.220776465	0.011515506	up
P46937	Transcriptional coactivator YAP1	YAP1	1.124419918	1.193475587	1.080091159	0.862424789	0.889559231	0.911313435	1.275856994	0.002412607	up
O95365	Zinc finger and BTB domain-containing protein 7A	ZBTB7A	0.9452429	0.898851127	0.7961341	1.484854727	1.046223664	1.249504637	0.698365333	0.047199729	down
Q6FIF0	AN1-type zinc finger protein 6	ZFAND6	0.854389432	0.995032666	0.748556608	1.115708747	1.203759362	1.089404751	0.7621225	0.027086143	down
Q96NC0	Zinc finger matrin-type protein 2	ZMAT2	1.131469775	1.265410861	1.076772828	0.830642436	0.894139572	0.984450792	1.282153923	0.02364634	up
Q9UQR1	Zinc finger protein 148	ZNF148	0.860894033	0.812026397	0.988269723	1.192525669	1.029260174	1.081949427	0.805509502	0.039675257	down
Q06732	Zinc finger protein 33B	ZNF33B	0.913339838	0.97072015	0.774774672	1.109250337	1.026172414	1.194533574	0.798459319	0.041907886	down
