# Supplementary material for: iTRAQ-Based Proteome Profiling of Differentially Expressed Proteins in Insulin-Resistant Human Hepatocellular Carcinoma
Source: Front Cell Dev Biol. 2022 Feb 25;10:836041. doi: 10.3389/fcell.2022.836041 (PMC8914942; doi:10.3389/fcell.2022.836041)
Supplement: Supplementary file 3 [file Table1.XLSX]

## Sheet: >1.2 or<0.83
Accession	Protein Name	Gene Name	Description	Coverage	Unique Peptides	Peptides	PSMs	AAs	MW [kDa]	calc. pI	IR-1/REF	IR2/REF	IR3/REF	average IR	Con-1/REF	Con-2/REF	Con-3/REF	average Con	IR/Con	t test p value
Q8N1N0	C-type lectin domain family 4 member F	CLEC4F	C-type lectin domain family 4 member F OS=Homo sapiens OX=9606 GN=CLEC4F PE=2 SV=2 - [CLC4F_HUMAN]	2.38	1	1	1	589	65.4781	6.69775	1.41686	1.31749	1.29044	1.3416	0.487325	0.648504	0.955198	0.697009	1.92479	0.0106315
P62068	Ubiquitin carboxyl-terminal hydrolase 46	USP46	Ubiquitin carboxyl-terminal hydrolase 46 OS=Homo sapiens OX=9606 GN=USP46 PE=1 SV=1 - [UBP46_HUMAN]	4.92	1	1	1	366	42.4151	6.82959	1.38178	1.27359	1.23639	1.29725	0.852939	0.83371	0.541284	0.742644	1.7468	0.00723912
O94806	Serine/threonine-protein kinase D3	PRKD3	Serine/threonine-protein kinase D3 OS=Homo sapiens OX=9606 GN=PRKD3 PE=1 SV=1 - [KPCD3_HUMAN]	1.69	1	1	1	890	100.406	6.87354	1.54873	1.48392	1.2968	1.44315	0.846801	0.97297	0.939071	0.919614	1.56932	0.0209645
P32004	Neural cell adhesion molecule L1	L1CAM	Neural cell adhesion molecule L1 OS=Homo sapiens OX=9606 GN=L1CAM PE=1 SV=2 - [L1CAM_HUMAN]	0.95	1	1	2	1257	139.915	6.23975	1.09878	1.05897	1.52241	1.22672	0.819545	0.818463	0.714862	0.78429	1.56411	0.0438998
A8TX70	Collagen alpha-5(VI) chain	COL6A5	Collagen alpha-5(VI) chain OS=Homo sapiens OX=9606 GN=COL6A5 PE=1 SV=1 - [CO6A5_HUMAN]	0.73	1	1	1	2615	289.744	6.94678	1.20385	1.41882	1.12441	1.24903	0.755627	0.874486	0.778036	0.802716	1.556	0.00939037
Q8N387	Mucin-15	MUC15	Mucin-15 OS=Homo sapiens OX=9606 GN=MUC15 PE=2 SV=2 - [MUC15_HUMAN]	5.39	1	1	1	334	36.2722	5.08447	1.29682	1.28117	1.60801	1.39534	0.910108	0.95173		0.930919	1.49888	0.0437817
P0CG38	POTE ankyrin domain family member I	POTEI	POTE ankyrin domain family member I OS=Homo sapiens OX=9606 GN=POTEI PE=3 SV=1 - [POTEI_HUMAN]	9.02	1	7	68	1075	121.205	6.21436	1.55904	1.33264	1.1887	1.36013	0.808949	1.01929	1.03577	0.954672	1.42471	0.0357239
Q8NB16	Mixed lineage kinase domain-like protein	MLKL	Mixed lineage kinase domain-like protein OS=Homo sapiens OX=9606 GN=MLKL PE=1 SV=1 - [MLKL_HUMAN]	5.52	1	2	2	471	54.4445	8.82178	1.21133	1.13845	1.24467	1.19815	0.884575	0.80663	0.873043	0.854749	1.40176	0.000979639
Q9NS18	Glutaredoxin-2, mitochondrial	GLRX2	Glutaredoxin-2, mitochondrial OS=Homo sapiens OX=9606 GN=GLRX2 PE=1 SV=1 - [GLRX2_HUMAN]	11.59	1	1	1	164	18.0401	9.11475	1.17321	1.23041	1.16977	1.19113	0.745564	0.963508	0.892698	0.867257	1.37345	0.00849575
Q8NCD3	Holliday junction recognition protein	HJURP	Holliday junction recognition protein OS=Homo sapiens OX=9606 GN=HJURP PE=1 SV=2 - [HJURP_HUMAN]	2.41	1	1	1	748	83.4871	9.30518	1.11155	1.10471	1.34519	1.18715	0.842936	0.841113	0.912452	0.8655	1.37163	0.017532
Q8N960	Centrosomal protein of 120 kDa	CEP120	Centrosomal protein of 120 kDa OS=Homo sapiens OX=9606 GN=CEP120 PE=1 SV=2 - [CE120_HUMAN]	2.54	2	2	2	986	112.57	6.25244	1.14603	1.34304	1.07577	1.18828	0.757422	0.828276	1.02738	0.871027	1.36423	0.0493078
Q96B21	Transmembrane protein 45B	TMEM45B	Transmembrane protein 45B OS=Homo sapiens OX=9606 GN=TMEM45B PE=1 SV=1 - [TM45B_HUMAN]	3.27	1	1	2	275	31.8052	6.94678	1.0551	1.09729	1.39194	1.18144	0.886081	0.798918	0.917983	0.867661	1.36164	0.0484429
O00220	Tumor necrosis factor receptor superfamily member 10A	TNFRSF10A	Tumor necrosis factor receptor superfamily member 10A OS=Homo sapiens OX=9606 GN=TNFRSF10A PE=1 SV=3 - [TR10A_HUMAN]	3.21	1	1	1	468	50.0567	7.03467	1.30902	1.09294	1.13825	1.18007	0.998325	0.794588	0.834715	0.875876	1.3473	0.0283823
P67936	Tropomyosin alpha-4 chain	TPM4	Tropomyosin alpha-4 chain OS=Homo sapiens OX=9606 GN=TPM4 PE=1 SV=3 - [TPM4_HUMAN]	66.53	12	21	61	248	28.5045	4.69092	1.18191	1.10896	1.15955	1.15014	0.851645	0.832143	0.886836	0.856875	1.34225	0.000399795
P31949	Protein S100-A11	S100A11	Protein S100-A11 OS=Homo sapiens OX=9606 GN=S100A11 PE=1 SV=2 - [S10AB_HUMAN]	25.71	2	2	5	105	11.7328	7.12256	1.26213	1.22304	1.05075	1.17864	1.02705	0.764122	0.846204	0.879125	1.3407	0.0416094
Q96MX0	CKLF-like MARVEL transmembrane domain-containing protein 3	CMTM3	CKLF-like MARVEL transmembrane domain-containing protein 3 OS=Homo sapiens OX=9606 GN=CMTM3 PE=1 SV=1 - [CKLF3_HUMAN]	6.59	1	1	1	182	19.7008	4.56396	1.21289	1.26561	1.04621	1.1749	0.850521	0.873757	0.937203	0.887161	1.32434	0.0154534
Q8WV92	MIT domain-containing protein 1	MITD1	MIT domain-containing protein 1 OS=Homo sapiens OX=9606 GN=MITD1 PE=1 SV=1 - [MITD1_HUMAN]	6.02	1	1	1	249	29.296	8.00146	1.0754	1.10837	1.32547	1.16975	0.919239	0.913051	0.821484	0.884591	1.32236	0.027995
P05121	Plasminogen activator inhibitor 1	SERPINE1	Plasminogen activator inhibitor 1 OS=Homo sapiens OX=9606 GN=SERPINE1 PE=1 SV=1 - [PAI1_HUMAN]	42.29	14	14	32	402	45.031	7.1958	1.25044	1.10397	1.13553	1.16331	0.91779	0.801471	0.920127	0.879796	1.32225	0.00876208
P01011	Alpha-1-antichymotrypsin	SERPINA3	Alpha-1-antichymotrypsin OS=Homo sapiens OX=9606 GN=SERPINA3 PE=1 SV=2 - [AACT_HUMAN]	23.88	8	8	24	423	47.6205	5.51611	1.20413	1.19942	1.10031	1.16795	0.942554	0.903677	0.810834	0.885688	1.3187	0.00546983
Q9C004	Protein sprouty homolog 4	SPRY4	Protein sprouty homolog 4 OS=Homo sapiens OX=9606 GN=SPRY4 PE=1 SV=2 - [SPY4_HUMAN]	12.04	3	3	5	299	32.5197	7.88428	1.21209	1.17957	1.13926	1.17697	0.980305	0.767482	0.933076	0.893621	1.31708	0.0139805
Q16790	Carbonic anhydrase 9	CA9	Carbonic anhydrase 9 OS=Homo sapiens OX=9606 GN=CA9 PE=1 SV=2 - [CAH9_HUMAN]	3.27	1	1	2	459	49.6671	4.71631	1.21427	1.18686	1.08839	1.16318	0.962373	0.80809	0.901887	0.890783	1.30579	0.0098766
Q147X3	N-alpha-acetyltransferase 30	NAA30	N-alpha-acetyltransferase 30 OS=Homo sapiens OX=9606 GN=NAA30 PE=1 SV=1 - [NAA30_HUMAN]	3.31	1	1	1	362	39.2946	5.51611	1.08932	1.12281	1.27152	1.16122	1.02945	0.818504	0.833631	0.89386	1.2991	0.0385159
Q96AZ6	Interferon-stimulated gene 20 kDa protein	ISG20	Interferon-stimulated gene 20 kDa protein OS=Homo sapiens OX=9606 GN=ISG20 PE=1 SV=2 - [ISG20_HUMAN]	4.42	1	1	2	181	20.3506	8.92432	1.14894	1.16367	1.13439	1.149	0.857406	0.788475	1.01647	0.887451	1.29472	0.0183926
Q8IV32	Coiled-coil domain-containing protein 71	CCDC71	Coiled-coil domain-containing protein 71 OS=Homo sapiens OX=9606 GN=CCDC71 PE=1 SV=3 - [CCD71_HUMAN]	2.57	1	1	1	467	49.6176	11.7954	1.19155	1.09623	1.19042	1.1594	0.813792	1.01775	0.87253	0.901356	1.28628	0.0195151
P48436	Transcription factor SOX-9	SOX9	Transcription factor SOX-9 OS=Homo sapiens OX=9606 GN=SOX9 PE=1 SV=1 - [SOX9_HUMAN]	5.3	3	3	3	509	56.1024	6.81494	1.08935	1.17286	1.15542	1.13921	0.840698	0.899389	0.924596	0.888228	1.28257	0.00212533
Q96NC0	Zinc finger matrin-type protein 2	ZMAT2	Zinc finger matrin-type protein 2 OS=Homo sapiens OX=9606 GN=ZMAT2 PE=1 SV=1 - [ZMAT2_HUMAN]	13.07	2	2	2	199	23.597	9.01221	1.13147	1.26541	1.07677	1.15788	0.830642	0.89414	0.984451	0.903078	1.28215	0.0236463
P53801	Pituitary tumor-transforming gene 1 protein-interacting protein	PTTG1IP	Pituitary tumor-transforming gene 1 protein-interacting protein OS=Homo sapiens OX=9606 GN=PTTG1IP PE=1 SV=1 - [PTTG_HUMAN]	13.89	2	2	10	180	20.3102	8.79248	1.14394	1.05859	1.22228	1.1416	0.984075	0.837279	0.85291	0.891421	1.28065	0.0195817
P46937	Transcriptional coactivator YAP1	YAP1	Transcriptional coactivator YAP1 OS=Homo sapiens OX=9606 GN=YAP1 PE=1 SV=2 - [YAP1_HUMAN]	13.89	5	5	6	504	54.4275	5.17334	1.12442	1.19348	1.08009	1.13266	0.862425	0.889559	0.911313	0.887766	1.27586	0.00241261
Q8TB96	T-cell immunomodulatory protein	ITFG1	T-cell immunomodulatory protein OS=Homo sapiens OX=9606 GN=ITFG1 PE=1 SV=1 - [TIP_HUMAN]	3.92	2	2	2	612	68.0645	5.38916	1.18508	1.26956	1.01222	1.15562	0.896666	0.833999	0.991781	0.907482	1.27343	0.0486884
Q63ZY3	KN motif and ankyrin repeat domain-containing protein 2	KANK2	KN motif and ankyrin repeat domain-containing protein 2 OS=Homo sapiens OX=9606 GN=KANK2 PE=1 SV=1 - [KANK2_HUMAN]	3.53	1	2	3	851	91.1179	5.63037	1.15024	1.18784	1.12629	1.15479	0.903775	0.940937	0.87639	0.907034	1.27315	0.000667125
Q9NYP7	Elongation of very long chain fatty acids protein 5	ELOVL5	Elongation of very long chain fatty acids protein 5 OS=Homo sapiens OX=9606 GN=ELOVL5 PE=1 SV=1 - [ELOV5_HUMAN]	10.03	3	3	5	299	35.2699	9.42236	1.08361	1.11114	1.14797	1.11424	0.905236	0.821369	0.899598	0.875401	1.27283	0.00190444
Q9Y2L9	Leucine-rich repeat and calponin homology domain-containing protein 1	LRCH1	Leucine-rich repeat and calponin homology domain-containing protein 1 OS=Homo sapiens OX=9606 GN=LRCH1 PE=1 SV=3 - [LRCH1_HUMAN]	3.85	2	2	2	728	80.824	5.93506	1.10114	1.16629	1.1906	1.15268	0.808072	0.851049	1.06928	0.909466	1.26742	0.046117
Q6ZU65	Ubinuclein-2	UBN2	Ubinuclein-2 OS=Homo sapiens OX=9606 GN=UBN2 PE=1 SV=2 - [UBN2_HUMAN]	1.11	1	1	1	1347	145.998	9.18799	1.18703	1.03791	1.22965	1.15153	0.844089	0.974145	0.907819	0.908684	1.26725	0.0246863
O95810	Caveolae-associated protein 2	CAVIN2	Caveolae-associated protein 2 OS=Homo sapiens OX=9606 GN=CAVIN2 PE=1 SV=3 - [CAVN2_HUMAN]	20.71	7	7	14	425	47.1446	5.21143	1.19531	1.10667	1.07485	1.12561	0.909794	0.832815	0.922365	0.888325	1.26712	0.00651685
Q9ULW3	Activator of basal transcription 1	ABT1	Activator of basal transcription 1 OS=Homo sapiens OX=9606 GN=ABT1 PE=1 SV=1 - [ABT1_HUMAN]	11.03	4	4	5	272	31.06	9.87646	1.19054	1.14074	1.29885	1.21004	0.94424	0.99045	0.93521	0.956633	1.2649	0.00699272
Q9BU02	Thiamine-triphosphatase	THTPA	Thiamine-triphosphatase OS=Homo sapiens OX=9606 GN=THTPA PE=1 SV=3 - [THTPA_HUMAN]	6.09	1	1	1	230	25.55	4.81787	1.04919	1.13638	1.26112	1.14889	0.954115	0.90285	0.871579	0.909515	1.26319	0.022259
Q96LA8	Protein arginine N-methyltransferase 6	PRMT6	Protein arginine N-methyltransferase 6 OS=Homo sapiens OX=9606 GN=PRMT6 PE=1 SV=1 - [ANM6_HUMAN]	5.87	2	2	2	375	41.9111	5.43994	1.10801	1.05469	1.26009	1.14093	0.900957	0.892832	0.916006	0.903265	1.26311	0.0184776
Q9BQE3	Tubulin alpha-1C chain	TUBA1C	Tubulin alpha-1C chain OS=Homo sapiens OX=9606 GN=TUBA1C PE=1 SV=1 - [TBA1C_HUMAN]	62.36	2	22	294	449	49.8635	5.09717	1.112	1.0368	1.26941	1.13941	0.947208	0.805455	0.953706	0.902123	1.26303	0.0474089
Q9NX08	COMM domain-containing protein 8	COMMD8	COMM domain-containing protein 8 OS=Homo sapiens OX=9606 GN=COMMD8 PE=1 SV=1 - [COMD8_HUMAN]	27.87	3	3	5	183	21.077	5.42725	1.20246	1.19709	1.02619	1.14192	0.947965	0.88367	0.881574	0.904403	1.26262	0.0184558
P08962	CD63 antigen	CD63	CD63 antigen OS=Homo sapiens OX=9606 GN=CD63 PE=1 SV=2 - [CD63_HUMAN]	12.61	4	4	4	238	25.6191	7.81104	1.17614	1.20909	1.10768	1.1643	0.921571	0.965773	0.879715	0.922353	1.26232	0.00338525
Q9BYB4	Guanine nucleotide-binding protein subunit beta-like protein 1	GNB1L	Guanine nucleotide-binding protein subunit beta-like protein 1 OS=Homo sapiens OX=9606 GN=GNB1L PE=1 SV=2 - [GNB1L_HUMAN]	7.03	1	1	1	327	35.5951	7.97217	1.1771	1.17228	1.09463	1.148	1.04108	0.832283	0.866228	0.913196	1.25713	0.0284402
Q9UNQ0	ATP-binding cassette sub-family G member 2	ABCG2	ATP-binding cassette sub-family G member 2 OS=Homo sapiens OX=9606 GN=ABCG2 PE=1 SV=3 - [ABCG2_HUMAN]	1.83	1	1	1	655	72.2675	8.68994	1.04893	1.15988	1.2284	1.14573	0.978482	0.882011	0.880305	0.913599	1.25409	0.0195672
Q9Y3B8	Oligoribonuclease, mitochondrial	REXO2	Oligoribonuclease, mitochondrial OS=Homo sapiens OX=9606 GN=REXO2 PE=1 SV=3 - [ORN_HUMAN]	16.46	3	3	4	237	26.8156	6.87354	1.13969	1.27577	1.06931	1.16159	0.993528	0.878222	0.908543	0.926764	1.25338	0.0281133
Q6PID6	Tetratricopeptide repeat protein 33	TTC33	Tetratricopeptide repeat protein 33 OS=Homo sapiens OX=9606 GN=TTC33 PE=1 SV=2 - [TTC33_HUMAN]	6.87	1	1	1	262	29.3929	5.43994	1.15356	1.20749	1.08381	1.14829	0.810001	1.06201	0.879363	0.917124	1.25205	0.0499848
Q14192	Four and a half LIM domains protein 2	FHL2	Four and a half LIM domains protein 2 OS=Homo sapiens OX=9606 GN=FHL2 PE=1 SV=3 - [FHL2_HUMAN]	6.45	2	2	2	279	32.1706	7.54736	1.13789	1.02068	1.26827	1.14228	0.973192	0.854478	0.909892	0.912521	1.25178	0.0442452
O43715	TP53-regulated inhibitor of apoptosis 1	TRIAP1	TP53-regulated inhibitor of apoptosis 1 OS=Homo sapiens OX=9606 GN=TRIAP1 PE=1 SV=1 - [TRIA1_HUMAN]	44.74	3	3	3	76	8.78011	5.47803	1.09994	1.164	1.08076	1.1149	0.833673	0.962098	0.883592	0.893121	1.24832	0.00791883
Q7LFX5	Carbohydrate sulfotransferase 15	CHST15	Carbohydrate sulfotransferase 15 OS=Homo sapiens OX=9606 GN=CHST15 PE=1 SV=1 - [CHSTF_HUMAN]	4.63	2	2	3	561	64.8846	8.29443	1.16658	1.1436	1.06177	1.12398	0.91353	0.854443	0.938233	0.902069	1.246	0.00533756
Q07817	Bcl-2-like protein 1	BCL2L1	Bcl-2-like protein 1 OS=Homo sapiens OX=9606 GN=BCL2L1 PE=1 SV=1 - [B2CL1_HUMAN]	8.15	2	2	3	233	26.0327	4.93213	1.22539	1.11806	1.09369	1.14571	0.908592	0.854054	1.00026	0.920967	1.24403	0.01873
P05362	Intercellular adhesion molecule 1	ICAM1	Intercellular adhesion molecule 1 OS=Homo sapiens OX=9606 GN=ICAM1 PE=1 SV=2 - [ICAM1_HUMAN]	30.83	14	14	25	532	57.789	7.98682	1.14779	1.16593	1.09833	1.13735	0.924626	0.928558	0.898544	0.917242	1.23996	0.000589975
Q9BXB5	Oxysterol-binding protein-related protein 10	OSBPL10	Oxysterol-binding protein-related protein 10 OS=Homo sapiens OX=9606 GN=OSBPL10 PE=1 SV=2 - [OSB10_HUMAN]	7.07	3	4	4	764	83.9173	8.30908	1.07285	1.1588	1.10124	1.11096	0.906757	0.958966	0.823748	0.89649	1.23923	0.0101554
O15527	N-glycosylase/DNA lyase	OGG1	N-glycosylase/DNA lyase OS=Homo sapiens OX=9606 GN=OGG1 PE=1 SV=2 - [OGG1_HUMAN]	4.64	1	1	1	345	38.7577	8.60205	1.11171	1.16525	1.14693	1.14129	0.913316	0.880808	0.971104	0.921743	1.23819	0.0020291
P0C0L5	Complement C4-B	C4B	Complement C4-B OS=Homo sapiens OX=9606 GN=C4B PE=1 SV=2 - [CO4B_HUMAN]	20.7	3	31	60	1744	192.631	7.26904	1.0768	1.19208	1.12949	1.13279	0.887076	0.858172	1.0059	0.917049	1.23525	0.0184314
Q9UJM3	ERBB receptor feedback inhibitor 1	ERRFI1	ERBB receptor feedback inhibitor 1 OS=Homo sapiens OX=9606 GN=ERRFI1 PE=1 SV=1 - [ERRFI_HUMAN]	12.12	3	3	5	462	50.5282	8.104	1.14762	1.12192	1.20256	1.15737	0.909759	0.916604	0.984717	0.937027	1.23515	0.00283906
Q9UQ90	Paraplegin	SPG7	Paraplegin OS=Homo sapiens OX=9606 GN=SPG7 PE=1 SV=2 - [SPG7_HUMAN]	8.68	4	4	6	795	88.1789	8.68994	1.0738	0.987762	1.1545	1.07202	0.831571	0.913762	0.873631	0.872988	1.22799	0.0206828
P42785	Lysosomal Pro-X carboxypeptidase	PRCP	Lysosomal Pro-X carboxypeptidase OS=Homo sapiens OX=9606 GN=PRCP PE=1 SV=1 - [PCP_HUMAN]	9.07	4	4	5	496	55.7639	7.21045	1.05982	1.13895	1.17883	1.12587	0.896249	0.886925	0.968171	0.917115	1.22762	0.00857284
Q8WVC0	RNA polymerase-associated protein LEO1	LEO1	RNA polymerase-associated protein LEO1 OS=Homo sapiens OX=9606 GN=LEO1 PE=1 SV=1 - [LEO1_HUMAN]	3.75	2	2	2	666	75.3593	4.51318	1.1122	1.19217	1.1012	1.13519	0.975035	0.892024	0.911286	0.926115	1.22575	0.00536747
O14602	Eukaryotic translation initiation factor 1A, Y-chromosomal	EIF1AY	Eukaryotic translation initiation factor 1A, Y-chromosomal OS=Homo sapiens OX=9606 GN=EIF1AY PE=1 SV=4 - [IF1AY_HUMAN]	35.42	1	5	13	144	16.4323	5.23682	1.17359	1.13992	1.09583	1.13645	0.897484	0.905019	0.983479	0.928661	1.22375	0.00426724
O95994	Anterior gradient protein 2 homolog	AGR2	Anterior gradient protein 2 homolog OS=Homo sapiens OX=9606 GN=AGR2 PE=1 SV=1 - [AGR2_HUMAN]	42.29	5	5	6	175	19.9666	8.99756	1.084	1.08134	1.16696	1.11077	0.873657	0.937429	0.912742	0.907943	1.22339	0.00383291
P06703	Protein S100-A6	S100A6	Protein S100-A6 OS=Homo sapiens OX=9606 GN=S100A6 PE=1 SV=1 - [S10A6_HUMAN]	24.44	3	3	3	90	10.1733	5.47803	1.09395	1.09608	1.17179	1.12061	0.978545	0.825638	0.94611	0.916764	1.22235	0.0184696
O14791	Apolipoprotein L1	APOL1	Apolipoprotein L1 OS=Homo sapiens OX=9606 GN=APOL1 PE=1 SV=5 - [APOL1_HUMAN]	13.07	3	3	4	398	43.9469	5.80811	1.182	1.05005	1.1831	1.13838	0.918706	0.970731	0.904557	0.931332	1.22232	0.0129903
Q5MNZ6	WD repeat domain phosphoinositide-interacting protein 3	WDR45B	WD repeat domain phosphoinositide-interacting protein 3 OS=Homo sapiens OX=9606 GN=WDR45B PE=2 SV=2 - [WIPI3_HUMAN]	11.05	3	3	4	344	38.0971	7.59131	1.07841	1.15483	1.05664	1.09663	0.840585	0.897435	0.95689	0.898304	1.22078	0.0115155
Q96AJ9	Vesicle transport through interaction with t-SNAREs homolog 1A	VTI1A	Vesicle transport through interaction with t-SNAREs homolog 1A OS=Homo sapiens OX=9606 GN=VTI1A PE=1 SV=2 - [VTI1A_HUMAN]	5.07	1	1	1	217	25.2021	6.40479	1.08369	1.04808	1.26667	1.13281	0.922914	0.919042	0.941876	0.927944	1.22078	0.0395794
P09382	Galectin-1	LGALS1	Galectin-1 OS=Homo sapiens OX=9606 GN=LGALS1 PE=1 SV=2 - [LEG1_HUMAN]	64.44	7	7	34	135	14.7062	5.50342	1.1609	1.13872	1.05154	1.11705	0.895194	0.912272	0.939691	0.915719	1.21986	0.00491732
P29966	Myristoylated alanine-rich C-kinase substrate	MARCKS	Myristoylated alanine-rich C-kinase substrate OS=Homo sapiens OX=9606 GN=MARCKS PE=1 SV=4 - [MARCS_HUMAN]	35.24	7	7	16	332	31.5359	4.44971	1.22794	1.11299	1.02752	1.12282	0.960425	0.900122	0.901594	0.920714	1.21951	0.0301214
P50552	Vasodilator-stimulated phosphoprotein	VASP	Vasodilator-stimulated phosphoprotein OS=Homo sapiens OX=9606 GN=VASP PE=1 SV=3 - [VASP_HUMAN]	23.16	8	8	18	380	39.8051	8.93896	1.06356	1.15209	1.1981	1.13792	0.897723	0.994864	0.90679	0.933126	1.21947	0.0150892
P08134	Rho-related GTP-binding protein RhoC	RHOC	Rho-related GTP-binding protein RhoC OS=Homo sapiens OX=9606 GN=RHOC PE=1 SV=1 - [RHOC_HUMAN]	40.41	1	7	21	193	21.9923	6.58057	1.1188	1.17608	1.10822	1.13437	0.93552	0.953408	0.901805	0.930244	1.21943	0.00141073
Q96C19	EF-hand domain-containing protein D2	EFHD2	EF-hand domain-containing protein D2 OS=Homo sapiens OX=9606 GN=EFHD2 PE=1 SV=1 - [EFHD2_HUMAN]	20.83	5	6	12	240	26.6805	5.19873	1.07992	1.13206	1.13678	1.11625	0.90235	0.908745	0.937146	0.91608	1.21851	0.000691819
O94953	Lysine-specific demethylase 4B	KDM4B	Lysine-specific demethylase 4B OS=Homo sapiens OX=9606 GN=KDM4B PE=1 SV=4 - [KDM4B_HUMAN]	1.64	1	2	2	1096	121.819	7.09326	1.017	1.25121	1.1342	1.13414	0.892519	0.916858	0.983411	0.930929	1.21829	0.0493717
Q04323	UBX domain-containing protein 1	UBXN1	UBX domain-containing protein 1 OS=Homo sapiens OX=9606 GN=UBXN1 PE=1 SV=2 - [UBXN1_HUMAN]	13.8	4	4	7	297	33.3049	5.24951	1.17425	1.05519	1.13739	1.12228	0.953579	0.865393	0.950928	0.9233	1.21551	0.0120078
Q96BW9	Phosphatidate cytidylyltransferase, mitochondrial	TAMM41	Phosphatidate cytidylyltransferase, mitochondrial OS=Homo sapiens OX=9606 GN=TAMM41 PE=1 SV=2 - [TAM41_HUMAN]	13.72	4	4	5	452	51.0337	7.94287	1.05887	0.995928	1.22254	1.09244	0.90533	0.916361	0.875032	0.898908	1.2153	0.0478818
Q96B36	Proline-rich AKT1 substrate 1	AKT1S1	Proline-rich AKT1 substrate 1 OS=Homo sapiens OX=9606 GN=AKT1S1 PE=1 SV=1 - [AKTS1_HUMAN]	4.69	1	1	2	256	27.3665	4.75439	1.13784	1.17699	1.0767	1.13051	0.864785	0.955444	0.975326	0.931852	1.21319	0.0114026
P17050	Alpha-N-acetylgalactosaminidase	NAGA	Alpha-N-acetylgalactosaminidase OS=Homo sapiens OX=9606 GN=NAGA PE=1 SV=2 - [NAGAB_HUMAN]	2.92	1	1	1	411	46.5339	5.18604	1.13854	1.19053	1.06786	1.13231	0.944408	0.937677	0.91833	0.933471	1.21301	0.00545926
Q2M2I8	AP2-associated protein kinase 1	AAK1	AP2-associated protein kinase 1 OS=Homo sapiens OX=9606 GN=AAK1 PE=1 SV=3 - [AAK1_HUMAN]	3.95	3	3	5	961	103.821	6.59521	1.06705	1.11324	1.20212	1.12747	0.872585	0.8839	1.03252	0.929668	1.21276	0.0383051
P08243	Asparagine synthetase [glutamine-hydrolyzing]	ASNS	Asparagine synthetase [glutamine-hydrolyzing] OS=Homo sapiens OX=9606 GN=ASNS PE=1 SV=4 - [ASNS_HUMAN]	37.25	18	18	46	561	64.3286	6.85889	1.08726	1.10558	1.15961	1.11748	0.899269	0.938498	0.929366	0.922378	1.21152	0.00139821
O94907	Dickkopf-related protein 1	DKK1	Dickkopf-related protein 1 OS=Homo sapiens OX=9606 GN=DKK1 PE=1 SV=1 - [DKK1_HUMAN]	16.92	5	5	8	266	28.6526	8.39697	1.12865	1.19174	1.1111	1.14383	0.944471	0.97295	0.917583	0.945001	1.2104	0.00244382
Q8TE04	Pantothenate kinase 1	PANK1	Pantothenate kinase 1 OS=Homo sapiens OX=9606 GN=PANK1 PE=1 SV=2 - [PANK1_HUMAN]	4.01	1	2	2	598	64.2982	7.56201	1.17975	1.07748	1.13584	1.13102	0.827526	1.01652	0.960405	0.934816	1.20989	0.03638
Q96AA3	Protein RFT1 homolog	RFT1	Protein RFT1 homolog OS=Homo sapiens OX=9606 GN=RFT1 PE=1 SV=1 - [RFT1_HUMAN]	7.58	4	4	5	541	60.2964	8.85107	1.08511	1.03011	1.15395	1.08972	0.928011	0.845285	0.930294	0.901197	1.20919	0.0142805
Q8WUD4	Coiled-coil domain-containing protein 12	CCDC12	Coiled-coil domain-containing protein 12 OS=Homo sapiens OX=9606 GN=CCDC12 PE=1 SV=1 - [CCD12_HUMAN]	10.24	2	2	2	166	19.1692	7.34229	1.05405	1.05014	1.24844	1.11754	0.932954	0.880904	0.959349	0.924402	1.20894	0.0496564
O15460	Prolyl 4-hydroxylase subunit alpha-2	P4HA2	Prolyl 4-hydroxylase subunit alpha-2 OS=Homo sapiens OX=9606 GN=P4HA2 PE=1 SV=1 - [P4HA2_HUMAN]	18.32	9	9	14	535	60.8636	5.70654	1.11434	1.10443	1.16251	1.12709	0.934798	0.903868	0.961821	0.933496	1.20739	0.00139533
Q9NWU1	3-oxoacyl-[acyl-carrier-protein] synthase, mitochondrial	OXSM	3-oxoacyl-[acyl-carrier-protein] synthase, mitochondrial OS=Homo sapiens OX=9606 GN=OXSM PE=1 SV=1 - [OXSM_HUMAN]	3.7	1	1	2	459	48.8118	7.66455	1.13929	1.16676	1.06735	1.12447	1.0214	0.885428	0.890793	0.932541	1.20581	0.022921
Q12979	Active breakpoint cluster region-related protein	ABR	Active breakpoint cluster region-related protein OS=Homo sapiens OX=9606 GN=ABR PE=2 SV=2 - [ABR_HUMAN]	7.8	4	5	6	859	97.5362	6.55127	1.0775	1.10473	1.11943	1.10055	0.867699	1.03147	0.840592	0.913255	1.20509	0.0370514
Q7L4I2	Arginine/serine-rich coiled-coil protein 2	RSRC2	Arginine/serine-rich coiled-coil protein 2 OS=Homo sapiens OX=9606 GN=RSRC2 PE=1 SV=1 - [RSRC2_HUMAN]	10.6	4	4	4	434	50.5293	11.3267	1.08893	1.10389	1.15154	1.11479	0.913183	0.853067	1.01025	0.925501	1.20452	0.0187519
P09104	Gamma-enolase	ENO2	Gamma-enolase OS=Homo sapiens OX=9606 GN=ENO2 PE=1 SV=3 - [ENOG_HUMAN]	51.15	10	15	217	434	47.239	5.03369	1.0999	1.04779	1.10316	1.08362	0.90173	0.884885	0.914514	0.900377	1.20352	0.000770286
A0PK00	Transmembrane protein 120B	TMEM120B	Transmembrane protein 120B OS=Homo sapiens OX=9606 GN=TMEM120B PE=1 SV=1 - [T120B_HUMAN]	5.01	1	1	1	339	40.2198	8.89502	1.08552	1.20884	1.09052	1.12829	0.913079	0.867511	1.03385	0.938147	1.20268	0.0409684
P29353	SHC-transforming protein 1	SHC1	SHC-transforming protein 1 OS=Homo sapiens OX=9606 GN=SHC1 PE=1 SV=4 - [SHC1_HUMAN]	7.72	3	3	5	583	62.7825	6.44287	1.05742	1.08188	1.19731	1.1122	0.93475	0.959081	0.880485	0.924772	1.20268	0.0186867
P69905	Hemoglobin subunit alpha	HBA1	Hemoglobin subunit alpha OS=Homo sapiens OX=9606 GN=HBA1 PE=1 SV=2 - [HBA_HUMAN]	36.62	5	5	18	142	15.2479	8.67529	1.06267	1.10068	1.08427	1.08254	0.854588	0.855812	0.993079	0.90116	1.20127	0.0184936
Q6ZSJ8	Uncharacterized protein C1orf122	C1orf122	Uncharacterized protein C1orf122 OS=Homo sapiens OX=9606 GN=C1orf122 PE=4 SV=2 - [CA122_HUMAN]	22.73	2	2	3	110	11.4638	6.72705	1.11142	1.07329	1.19826	1.12766	0.940694	0.921671	0.955072	0.939146	1.20073	0.00786033
Q96JM3	Chromosome alignment-maintaining phosphoprotein 1	CHAMP1	Chromosome alignment-maintaining phosphoprotein 1 OS=Homo sapiens OX=9606 GN=CHAMP1 PE=1 SV=2 - [CHAP1_HUMAN]	5.54	4	4	5	812	89.0429	8.44092	0.922085	0.868422	0.976151	0.92222	1.13049	1.11015	1.09306	1.11123	0.829908	0.0045632
Q8TAV3	Cytochrome P450 2W1	CYP2W1	Cytochrome P450 2W1 OS=Homo sapiens OX=9606 GN=CYP2W1 PE=1 SV=2 - [CP2W1_HUMAN]	13.06	4	4	5	490	53.8097	8.70459	0.954502	0.796107	0.879198	0.876603	0.979283	1.1216	1.06844	1.05644	0.82977	0.0436295
Q96NT5	Proton-coupled folate transporter	SLC46A1	Proton-coupled folate transporter OS=Homo sapiens OX=9606 GN=SLC46A1 PE=1 SV=1 - [PCFT_HUMAN]	3.05	1	1	1	459	49.7384	8.80713	0.80514	0.924803	0.973762	0.901235	1.07449	1.07138	1.11272	1.0862	0.829714	0.0233845
Q86YT5	Solute carrier family 13 member 5	SLC13A5	Solute carrier family 13 member 5 OS=Homo sapiens OX=9606 GN=SLC13A5 PE=1 SV=1 - [S13A5_HUMAN]	1.58	1	1	1	568	63.0202	8.22119	0.973771	0.895765	0.835521	0.901686	1.13693	1.03444	1.09291	1.08809	0.828684	0.0201006
Q4G148	Glucoside xylosyltransferase 1	GXYLT1	Glucoside xylosyltransferase 1 OS=Homo sapiens OX=9606 GN=GXYLT1 PE=1 SV=2 - [GXLT1_HUMAN]	10.68	4	4	8	440	50.5335	8.646	0.962483	0.840523	0.877033	0.893346	1.01939	1.05395	1.16344	1.07892	0.827997	0.0303561
P21397	Amine oxidase [flavin-containing] A	MAOA	Amine oxidase [flavin-containing] A OS=Homo sapiens OX=9606 GN=MAOA PE=1 SV=1 - [AOFA_HUMAN]	19.73	8	9	16	527	59.6435	7.85498	0.870337	0.915063	0.870862	0.885421	1.08934	1.158	0.961193	1.06951	0.827875	0.0365176
Q93088	Betaine--homocysteine S-methyltransferase 1	BHMT	Betaine--homocysteine S-methyltransferase 1 OS=Homo sapiens OX=9606 GN=BHMT PE=1 SV=2 - [BHMT1_HUMAN]	8.37	2	2	4	406	44.9699	7.03467	0.850355	0.937036	0.915634	0.901008	1.02305	1.1348	1.10791	1.08858	0.827689	0.0116496
P82921	28S ribosomal protein S21, mitochondrial	MRPS21	28S ribosomal protein S21, mitochondrial OS=Homo sapiens OX=9606 GN=MRPS21 PE=1 SV=3 - [RT21_HUMAN]	29.89	2	2	4	87	10.6814	9.92041	0.903864	0.937306	0.893811	0.91166	1.07532	1.19737	1.0327	1.10179	0.827433	0.0204169
Q9BW91	ADP-ribose pyrophosphatase, mitochondrial	NUDT9	ADP-ribose pyrophosphatase, mitochondrial OS=Homo sapiens OX=9606 GN=NUDT9 PE=1 SV=1 - [NUDT9_HUMAN]	7.14	3	3	4	350	39.1007	8.22119	0.807361	0.83076	0.924769	0.854297	1.00111	1.10042	1.00845	1.03666	0.824085	0.0191705
Q96QC0	Serine/threonine-protein phosphatase 1 regulatory subunit 10	PPP1R10	Serine/threonine-protein phosphatase 1 regulatory subunit 10 OS=Homo sapiens OX=9606 GN=PPP1R10 PE=1 SV=1 - [PP1RA_HUMAN]	9.04	7	7	11	940	98.996	9.17334	0.889439	0.889277	0.877182	0.885299	1.00562	1.10557	1.1133	1.07483	0.823664	0.0055848
Q9NYP9	Protein Mis18-alpha	MIS18A	Protein Mis18-alpha OS=Homo sapiens OX=9606 GN=MIS18A PE=1 SV=1 - [MS18A_HUMAN]	13.73	2	2	2	233	25.8465	5.19873	0.99907	0.855197	0.827054	0.893774	1.11517	1.04703	1.09384	1.08535	0.823493	0.0281964
Q5SNT2	Transmembrane protein 201	TMEM201	Transmembrane protein 201 OS=Homo sapiens OX=9606 GN=TMEM201 PE=1 SV=1 - [TM201_HUMAN]	7.36	4	4	5	666	72.1898	9.21729	0.900192	0.864601	0.905141	0.889978	1.06316	1.15738	1.0228	1.08112	0.823203	0.010298
Q06520	Bile salt sulfotransferase	SULT2A1	Bile salt sulfotransferase OS=Homo sapiens OX=9606 GN=SULT2A1 PE=1 SV=3 - [ST2A1_HUMAN]	52.28	13	13	48	285	33.758	5.94775	0.897094	0.871573	0.871571	0.88008	1.07244	1.06981	1.06985	1.0707	0.821966	2.39796e-05
Q9ULI0	ATPase family AAA domain-containing protein 2B	ATAD2B	ATPase family AAA domain-containing protein 2B OS=Homo sapiens OX=9606 GN=ATAD2B PE=1 SV=3 - [ATD2B_HUMAN]	3.84	5	5	7	1458	164.811	6.80029	0.935476	0.864487	0.845074	0.881679	0.980063	1.08571	1.15532	1.0737	0.821163	0.0294526
O95297	Myelin protein zero-like protein 1	MPZL1	Myelin protein zero-like protein 1 OS=Homo sapiens OX=9606 GN=MPZL1 PE=1 SV=1 - [MPZL1_HUMAN]	10.41	2	2	2	269	29.064	8.71924	0.986262	0.903515	0.790601	0.89346	1.13251	1.08296	1.05142	1.08896	0.82047	0.0334396
Q8N6C5	Immunoglobulin superfamily member 1	IGSF1	Immunoglobulin superfamily member 1 OS=Homo sapiens OX=9606 GN=IGSF1 PE=1 SV=3 - [IGSF1_HUMAN]	2.25	2	2	6	1336	148.839	5.89697	0.901083	0.821061	0.934838	0.885661	1.04299	1.08574	1.11009	1.07961	0.820356	0.00765199
Q5TA45	Integrator complex subunit 11	INTS11	Integrator complex subunit 11 OS=Homo sapiens OX=9606 GN=INTS11 PE=1 SV=2 - [INT11_HUMAN]	17	7	7	7	600	67.6186	8.06006	0.86111	0.806202	0.941896	0.869736	1.04521	1.10943	1.02729	1.06064	0.820008	0.0149298
Q6P1L8	39S ribosomal protein L14, mitochondrial	MRPL14	39S ribosomal protein L14, mitochondrial OS=Homo sapiens OX=9606 GN=MRPL14 PE=1 SV=1 - [RM14_HUMAN]	6.9	1	1	1	145	15.9374	10.2427	0.851784	0.986337	0.854992	0.897704	1.02948	1.12387	1.13111	1.09482	0.819957	0.0232273
P78537	Biogenesis of lysosome-related organelles complex 1 subunit 1	BLOC1S1	Biogenesis of lysosome-related organelles complex 1 subunit 1 OS=Homo sapiens OX=9606 GN=BLOC1S1 PE=1 SV=2 - [BL1S1_HUMAN]	18.3	2	2	3	153	17.2519	9.33447	0.989785	0.950993	0.825511	0.922096	1.0821	1.14341	1.1515	1.12567	0.819156	0.019845
Q8TDW4	Suppressor of tumorigenicity 7 protein-like	ST7L	Suppressor of tumorigenicity 7 protein-like OS=Homo sapiens OX=9606 GN=ST7L PE=2 SV=1 - [ST7L_HUMAN]	1.91	1	1	1	575	64.7381	7.53271	0.909369	0.904521	0.872468	0.895453	1.15249	1.14801	0.983766	1.09475	0.817948	0.0245655
Q8N8Q8	Cytochrome c oxidase assembly protein COX18, mitochondrial	COX18	Cytochrome c oxidase assembly protein COX18, mitochondrial OS=Homo sapiens OX=9606 GN=COX18 PE=1 SV=1 - [COX18_HUMAN]	5.41	2	2	2	333	37.0388	9.83252	0.940951	0.867642	0.868153	0.892249	1.06497	1.09074	1.11777	1.09116	0.817707	0.00228388
P11168	Solute carrier family 2, facilitated glucose transporter member 2	SLC2A2	Solute carrier family 2, facilitated glucose transporter member 2 OS=Homo sapiens OX=9606 GN=SLC2A2 PE=1 SV=1 - [GTR2_HUMAN]	8.78	4	4	8	524	57.4521	7.97217	0.870865	0.877416	0.942607	0.896963	1.08472	1.06579	1.14314	1.09788	0.816994	0.00353984
Q8WVD3	E3 ubiquitin-protein ligase RNF138	RNF138	E3 ubiquitin-protein ligase RNF138 OS=Homo sapiens OX=9606 GN=RNF138 PE=1 SV=1 - [RN138_HUMAN]	3.67	1	1	1	245	28.1742	6.93213	0.89095	0.849022	0.945347	0.895106	0.997521	1.10292	1.1865	1.09565	0.816967	0.0308618
P52895	Aldo-keto reductase family 1 member C2	AKR1C2	Aldo-keto reductase family 1 member C2 OS=Homo sapiens OX=9606 GN=AKR1C2 PE=1 SV=3 - [AK1C2_HUMAN]	63.16	3	18	106	323	36.712	7.48877	0.928965	0.885585	0.848021	0.887524	0.95349	1.14502	1.16376	1.08742	0.816173	0.0483171
O75787	Renin receptor	ATP6AP2	Renin receptor OS=Homo sapiens OX=9606 GN=ATP6AP2 PE=1 SV=2 - [RENR_HUMAN]	10	2	3	4	350	38.9833	6.1001	0.892326	0.875574	0.91313	0.893677	1.16626	1.09434	1.02718	1.09593	0.815452	0.00826848
Q8N465	D-2-hydroxyglutarate dehydrogenase, mitochondrial	D2HGDH	D-2-hydroxyglutarate dehydrogenase, mitochondrial OS=Homo sapiens OX=9606 GN=D2HGDH PE=1 SV=3 - [D2HDH_HUMAN]	8.45	3	3	4	521	56.3802	7.98682	0.870856	0.907698	0.869675	0.882743	1.12383	1.12139	1.00295	1.08272	0.8153	0.00874958
Q9NZC3	Glycerophosphodiester phosphodiesterase 1	GDE1	Glycerophosphodiester phosphodiesterase 1 OS=Homo sapiens OX=9606 GN=GDE1 PE=1 SV=1 - [GDE1_HUMAN]	4.53	1	1	1	331	37.694	6.7124	0.940515	0.865673	0.873115	0.893101	1.1788	1.14584	0.96663	1.09709	0.814062	0.0436559
P13647	Keratin, type II cytoskeletal 5	KRT5	Keratin, type II cytoskeletal 5 OS=Homo sapiens OX=9606 GN=KRT5 PE=1 SV=3 - [K2C5_HUMAN]	14.07	2	9	35	590	62.34	7.73779	0.817885	0.888836	0.963435	0.890052	1.03894	1.12988	1.11713	1.09531	0.812599	0.0155272
Q9NYA1	Sphingosine kinase 1	SPHK1	Sphingosine kinase 1 OS=Homo sapiens OX=9606 GN=SPHK1 PE=1 SV=1 - [SPHK1_HUMAN]	2.08	1	1	1	384	42.4899	7.10791	0.885801	0.892674	0.898896	0.892457	1.10364	1.01587	1.17643	1.09865	0.812324	0.0114451
P27037	Activin receptor type-2A	ACVR2A	Activin receptor type-2A OS=Homo sapiens OX=9606 GN=ACVR2A PE=1 SV=1 - [AVR2A_HUMAN]	2.34	1	1	1	513	57.8097	5.92236	0.969838	0.821417	0.884121	0.891792	1.11703	1.0411	1.13983	1.09932	0.811221	0.0166236
Q02338	D-beta-hydroxybutyrate dehydrogenase, mitochondrial	BDH1	D-beta-hydroxybutyrate dehydrogenase, mitochondrial OS=Homo sapiens OX=9606 GN=BDH1 PE=1 SV=3 - [BDH_HUMAN]	8.45	3	3	4	343	38.1325	8.95361	0.813153	0.858133	0.959872	0.877053	1.07027	1.14002	1.0333	1.08119	0.811189	0.0188494
Q96NT3	Protein GUCD1	GUCD1	Protein GUCD1 OS=Homo sapiens OX=9606 GN=GUCD1 PE=1 SV=2 - [GUCD1_HUMAN]	5	1	1	1	240	27.1892	6.87354	0.859144	0.894542	0.918937	0.890874	1.15593	1.0053	1.13651	1.09925	0.810439	0.0144322
Q96EA4	Protein Spindly	SPDL1	Protein Spindly OS=Homo sapiens OX=9606 GN=SPDL1 PE=1 SV=2 - [SPDLY_HUMAN]	3.8	1	1	1	605	70.1278	5.46533	0.878914	0.792421	0.9997	0.890345	1.04311	1.13204	1.12246	1.0992	0.809991	0.0346456
Q9UBK9	Protein UXT	UXT	Protein UXT OS=Homo sapiens OX=9606 GN=UXT PE=1 SV=1 - [UXT_HUMAN]	8.28	1	1	1	157	18.2346	7.59131	0.849188	0.979318	0.847594	0.892033	1.02656	1.19547	1.08453	1.10219	0.809331	0.0334539
P02774	Vitamin D-binding protein	GC	Vitamin D-binding protein OS=Homo sapiens OX=9606 GN=GC PE=1 SV=1 - [VTDB_HUMAN]	5.91	1	2	2	474	52.929	5.5415	0.857358	0.964116	0.848842	0.890105	1.04497	1.15375	1.11394	1.10422	0.806093	0.0118352
Q15013	MAD2L1-binding protein	MAD2L1BP	MAD2L1-binding protein OS=Homo sapiens OX=9606 GN=MAD2L1BP PE=1 SV=1 - [MD2BP_HUMAN]	4.74	1	1	1	274	31.0316	6.30322	0.953067	0.868819	0.847473	0.889786	1.02217	1.22551	1.06611	1.1046	0.805529	0.0368234
Q9UQR1	Zinc finger protein 148	ZNF148	Zinc finger protein 148 OS=Homo sapiens OX=9606 GN=ZNF148 PE=1 SV=2 - [ZN148_HUMAN]	2.02	1	1	1	794	88.9206	6.48096	0.860894	0.812026	0.98827	0.887063	1.19253	1.02926	1.08195	1.10125	0.80551	0.0396753
Q9UNW9	RNA-binding protein Nova-2	NOVA2	RNA-binding protein Nova-2 OS=Homo sapiens OX=9606 GN=NOVA2 PE=1 SV=1 - [NOVA2_HUMAN]	2.64	1	2	2	492	48.9786	8.1626	0.812091	0.967107	0.884932	0.888043	1.15396	1.11129	1.04694	1.10406	0.804341	0.0166465
Q9Y3D3	28S ribosomal protein S16, mitochondrial	MRPS16	28S ribosomal protein S16, mitochondrial OS=Homo sapiens OX=9606 GN=MRPS16 PE=1 SV=1 - [RT16_HUMAN]	18.25	2	2	3	137	15.335	9.49561	0.98106	0.791659	0.889983	0.887568	1.08612	1.20512	1.02266	1.10463	0.803495	0.0469728
P12694	2-oxoisovalerate dehydrogenase subunit alpha, mitochondrial	BCKDHA	2-oxoisovalerate dehydrogenase subunit alpha, mitochondrial OS=Homo sapiens OX=9606 GN=BCKDHA PE=1 SV=2 - [ODBA_HUMAN]	14.38	5	5	5	445	50.4392	8.26514	0.837659	0.883216	0.947403	0.889426	1.13706	1.07133	1.11818	1.10886	0.802111	0.004194
O94842	TOX high mobility group box family member 4	TOX4	TOX high mobility group box family member 4 OS=Homo sapiens OX=9606 GN=TOX4 PE=1 SV=1 - [TOX4_HUMAN]	1.61	1	1	1	621	66.1531	5.05908	0.918477	0.863703	0.878593	0.886925	1.08197	1.06823	1.169	1.1064	0.801631	0.00349119
P98164	Low-density lipoprotein receptor-related protein 2	LRP2	Low-density lipoprotein receptor-related protein 2 OS=Homo sapiens OX=9606 GN=LRP2 PE=1 SV=3 - [LRP2_HUMAN]	0.15	1	1	1	4655	521.616	5.08447	0.950344	0.856672	0.852037	0.886351	1.13891	1.19032	0.991183	1.10681	0.800819	0.0312371
P37059	Estradiol 17-beta-dehydrogenase 2	HSD17B2	Estradiol 17-beta-dehydrogenase 2 OS=Homo sapiens OX=9606 GN=HSD17B2 PE=1 SV=1 - [DHB2_HUMAN]	28.17	8	8	21	387	42.757	8.49951	0.865158	0.834424	0.922887	0.874156	1.09818	1.10354	1.07397	1.0919	0.800583	0.00137292
P00374	Dihydrofolate reductase	DHFR	Dihydrofolate reductase OS=Homo sapiens OX=9606 GN=DHFR PE=1 SV=2 - [DYR_HUMAN]	37.97	6	6	9	187	21.439	7.41553	0.885793	0.889887	0.837654	0.871111	1.06664	1.13856	1.06083	1.08868	0.800156	0.0019443
Q9Y421	Protein FAM32A	FAM32A	Protein FAM32A OS=Homo sapiens OX=9606 GN=FAM32A PE=1 SV=2 - [FA32A_HUMAN]	8.04	1	1	1	112	13.1701	9.99365	0.893886	0.934836	0.828549	0.885757	1.15181	1.17847	0.994666	1.10831	0.799193	0.0268933
Q06732	Zinc finger protein 33B	ZNF33B	Zinc finger protein 33B OS=Homo sapiens OX=9606 GN=ZNF33B PE=1 SV=2 - [ZN33B_HUMAN]	6.3	1	2	2	778	90.6243	8.25049	0.91334	0.97072	0.774775	0.886278	1.10925	1.02617	1.19453	1.10999	0.798459	0.0419079
Q3B7T1	Erythroid differentiation-related factor 1	EDRF1	Erythroid differentiation-related factor 1 OS=Homo sapiens OX=9606 GN=EDRF1 PE=1 SV=1 - [EDRF1_HUMAN]	1.78	2	2	2	1238	138.44	6.32861	0.797995	0.962384	0.89182	0.884066	1.10049	1.21694	1.0065	1.10798	0.797909	0.0442224
Q5T7V8	RAB6-interacting golgin	GORAB	RAB6-interacting golgin OS=Homo sapiens OX=9606 GN=GORAB PE=1 SV=1 - [GORAB_HUMAN]	5.84	1	2	2	394	44.9653	7.07861	0.882518	0.940439	0.833812	0.88559	1.0317	1.07634	1.22334	1.11046	0.797497	0.0265679
Q13309	S-phase kinase-associated protein 2	SKP2	S-phase kinase-associated protein 2 OS=Homo sapiens OX=9606 GN=SKP2 PE=1 SV=2 - [SKP2_HUMAN]	8.25	3	3	4	424	47.7306	7.10791	0.80708	0.827935	0.961113	0.865376	1.09731	1.13674	1.02146	1.08517	0.797456	0.0202921
Q9H0R6	Glutamyl-tRNA(Gln) amidotransferase subunit A, mitochondrial	QRSL1	Glutamyl-tRNA(Gln) amidotransferase subunit A, mitochondrial OS=Homo sapiens OX=9606 GN=QRSL1 PE=1 SV=2 - [GATA_HUMAN]	7.39	3	3	5	528	57.4241	5.68115	0.913169	0.857461	0.91906	0.896564	1.05733	1.23489	1.08094	1.12439	0.797381	0.0181545
Q9Y4D7	Plexin-D1	PLXND1	Plexin-D1 OS=Homo sapiens OX=9606 GN=PLXND1 PE=1 SV=3 - [PLXD1_HUMAN]	1.87	2	3	3	1925	211.871	7.15186	0.769139	0.882969	0.989805	0.880638	1.06867	1.1904	1.05483	1.10463	0.797222	0.0435589
Q969Z3	Mitochondrial amidoxime reducing component 2	MARC2	Mitochondrial amidoxime reducing component 2 OS=Homo sapiens OX=9606 GN=MARC2 PE=1 SV=1 - [MARC2_HUMAN]	8.66	2	3	4	335	37.9987	9.15869	0.855644	0.955336	0.838289	0.88309	1.02577	1.20121	1.09633	1.10777	0.797177	0.023063
Q5T7M9	Protein FAM69A	FAM69A	Protein FAM69A OS=Homo sapiens OX=9606 GN=FAM69A PE=2 SV=1 - [FA69A_HUMAN]	1.87	1	1	1	428	48.9917	7.1665	0.862055	0.97141	0.819278	0.884248	1.14328	1.08022	1.10889	1.1108	0.796047	0.00973499
Q9Y3E7	Charged multivesicular body protein 3	CHMP3	Charged multivesicular body protein 3 OS=Homo sapiens OX=9606 GN=CHMP3 PE=1 SV=3 - [CHMP3_HUMAN]	7.66	1	2	4	222	25.0568	5.12256	0.92276	0.963336	0.91058	0.932225	1.00375	1.24343	1.26623	1.17113	0.796003	0.0490224
O95059	Ribonuclease P protein subunit p14	RPP14	Ribonuclease P protein subunit p14 OS=Homo sapiens OX=9606 GN=RPP14 PE=1 SV=3 - [RPP14_HUMAN]	22.58	2	2	2	124	13.6842	7.75244	0.832386	0.925505	0.866274	0.874722	1.05664	1.07191	1.17696	1.10183	0.793878	0.00819325
Q9Y3B6	ER membrane protein complex subunit 9	EMC9	ER membrane protein complex subunit 9 OS=Homo sapiens OX=9606 GN=EMC9 PE=1 SV=3 - [EMC9_HUMAN]	6.25	1	1	2	208	23.0467	5.90967	0.829572	0.82374	0.975121	0.876144	1.15172	1.0227	1.1435	1.10597	0.792193	0.0237967
Q9Y4K1	Beta/gamma crystallin domain-containing protein 1	CRYBG1	Beta/gamma crystallin domain-containing protein 1 OS=Homo sapiens OX=9606 GN=CRYBG1 PE=1 SV=3 - [CRBG1_HUMAN]	1.74	2	2	4	1723	188.558	5.85889	0.838651	0.968933	0.856235	0.88794	1.13437	1.24071	0.988475	1.12118	0.791966	0.0495344
P05089	Arginase-1	ARG1	Arginase-1 OS=Homo sapiens OX=9606 GN=ARG1 PE=1 SV=2 - [ARGI1_HUMAN]	18.32	4	4	4	322	34.7133	7.21045	0.84713	0.861825	0.951233	0.886729	0.994257	1.12273	1.24943	1.12214	0.790214	0.0430969
Q8N4C8	Misshapen-like kinase 1	MINK1	Misshapen-like kinase 1 OS=Homo sapiens OX=9606 GN=MINK1 PE=1 SV=2 - [MINK1_HUMAN]	6.61	3	8	13	1332	149.729	7.85498	0.853878	0.827484	0.931007	0.87079	1.10972	1.11016	1.08764	1.1025	0.789829	0.00191573
Q9NRF9	DNA polymerase epsilon subunit 3	POLE3	DNA polymerase epsilon subunit 3 OS=Homo sapiens OX=9606 GN=POLE3 PE=1 SV=1 - [DPOE3_HUMAN]	19.73	2	2	5	147	16.8493	4.7417	0.903881	0.909174	0.796281	0.869779	1.16084	1.0633	1.08066	1.1016	0.789561	0.00815123
Q9Y6Q9	Nuclear receptor coactivator 3	NCOA3	Nuclear receptor coactivator 3 OS=Homo sapiens OX=9606 GN=NCOA3 PE=1 SV=1 - [NCOA3_HUMAN]	0.84	1	1	1	1424	155.195	7.47412	0.856942	0.842636	0.939682	0.879753	1.00346	1.16602	1.17573	1.11507	0.788969	0.0207705
Q6ZVX9	Membrane progestin receptor epsilon	PAQR9	Membrane progestin receptor epsilon OS=Homo sapiens OX=9606 GN=PAQR9 PE=1 SV=1 - [PAQR9_HUMAN]	3.71	1	1	1	377	42.6638	8.5874	0.869528	0.78369	0.973552	0.87559	1.04726	1.11806	1.19001	1.11844	0.782864	0.0240537
Q9Y6R4	Mitogen-activated protein kinase kinase kinase 4	MAP3K4	Mitogen-activated protein kinase kinase kinase 4 OS=Homo sapiens OX=9606 GN=MAP3K4 PE=1 SV=2 - [M3K4_HUMAN]	5.53	6	9	10	1608	181.57	6.31592	0.893021	0.901641	0.852595	0.882419	1.04858	1.25791	1.07967	1.12872	0.781787	0.0212206
Q9BZV1	UBX domain-containing protein 6	UBXN6	UBX domain-containing protein 6 OS=Homo sapiens OX=9606 GN=UBXN6 PE=1 SV=1 - [UBXN6_HUMAN]	4.08	1	1	1	441	49.7229	6.88818	0.797399	0.879436	0.942623	0.873153	1.1195	1.23076	1.01434	1.12153	0.778536	0.0299879
Q9UNI6	Dual specificity protein phosphatase 12	DUSP12	Dual specificity protein phosphatase 12 OS=Homo sapiens OX=9606 GN=DUSP12 PE=1 SV=1 - [DUS12_HUMAN]	11.76	2	2	2	340	37.6629	6.84424	0.857283	0.96668	0.787737	0.870567	1.0914	1.24519	1.02863	1.12174	0.776086	0.0386059
Q9HB20	Pleckstrin homology domain-containing family A member 3	PLEKHA3	Pleckstrin homology domain-containing family A member 3 OS=Homo sapiens OX=9606 GN=PLEKHA3 PE=1 SV=2 - [PKHA3_HUMAN]	2.67	1	1	1	300	33.8395	6.65381	0.934869	0.813673	0.861215	0.869919	1.09134	1.08304	1.20954	1.12797	0.771222	0.00876268
Q6UWW8	Carboxylesterase 3	CES3	Carboxylesterase 3 OS=Homo sapiens OX=9606 GN=CES3 PE=1 SV=1 - [EST3_HUMAN]	2.45	1	1	1	571	62.2423	5.61768	0.807697	0.919151	0.880626	0.869158	1.03218	1.29376	1.06363	1.12986	0.769265	0.0424177
Q9P021	Cysteine-rich PDZ-binding protein	CRIPT	Cysteine-rich PDZ-binding protein OS=Homo sapiens OX=9606 GN=CRIPT PE=1 SV=1 - [CRIPT_HUMAN]	10.89	1	1	1	101	11.2086	9.46631	0.843335	0.960664	0.80276	0.86892	1.06946	1.28841	1.03743	1.13177	0.767754	0.046046
Q86Z14	Beta-klotho	KLB	Beta-klotho OS=Homo sapiens OX=9606 GN=KLB PE=1 SV=1 - [KLOTB_HUMAN]	7.09	6	6	10	1044	119.732	9.21729	0.889797	0.832257	0.818022	0.846692	1.03991	1.19029	1.08215	1.10412	0.766851	0.00668773
O75880	Protein SCO1 homolog, mitochondrial	SCO1	Protein SCO1 homolog, mitochondrial OS=Homo sapiens OX=9606 GN=SCO1 PE=1 SV=1 - [SCO1_HUMAN]	2.66	1	1	1	301	33.7925	8.88037	0.856954	0.770187	0.962606	0.863249	1.21943	1.17124	1.00342	1.13136	0.763017	0.0355008
Q6FIF0	AN1-type zinc finger protein 6	ZFAND6	AN1-type zinc finger protein 6 OS=Homo sapiens OX=9606 GN=ZFAND6 PE=1 SV=2 - [ZFAN6_HUMAN]	4.33	1	1	1	208	22.5407	7.1958	0.854389	0.995033	0.748557	0.865993	1.11571	1.20376	1.0894	1.13629	0.762123	0.0270861
Q5TB30	DEP domain-containing protein 1A	DEPDC1	DEP domain-containing protein 1A OS=Homo sapiens OX=9606 GN=DEPDC1 PE=1 SV=2 - [DEP1A_HUMAN]	2.1	1	1	1	811	92.9007	8.67529	0.923615	0.880654	0.792504	0.865591	1.05944	1.06383	1.28504	1.1361	0.761895	0.0321335
Q567V2	Mpv17-like protein 2	MPV17L2	Mpv17-like protein 2 OS=Homo sapiens OX=9606 GN=MPV17L2 PE=1 SV=2 - [M17L2_HUMAN]	2.91	1	1	1	206	23.1649	9.24658	0.933128	0.895782	0.761321	0.86341	1.22317	1.10492	1.08285	1.13698	0.759389	0.0157979
Q9NW68	BSD domain-containing protein 1	BSDC1	BSD domain-containing protein 1 OS=Homo sapiens OX=9606 GN=BSDC1 PE=1 SV=1 - [BSDC1_HUMAN]	10.23	2	2	2	430	47.1339	4.48779	0.875472	0.763607	0.933466	0.857515	1.09929	1.12205	1.17484	1.13206	0.757481	0.00736125
Q6ZUJ8	Phosphoinositide 3-kinase adapter protein 1	PIK3AP1	Phosphoinositide 3-kinase adapter protein 1 OS=Homo sapiens OX=9606 GN=PIK3AP1 PE=1 SV=2 - [BCAP_HUMAN]	3.35	2	2	2	805	90.341	5.40186	0.883378	0.814886	0.871243	0.856502	1.15686	1.19878	1.0434	1.13302	0.755949	0.00560358
A2VDF0	Fucose mutarotase	FUOM	Fucose mutarotase OS=Homo sapiens OX=9606 GN=FUOM PE=1 SV=2 - [FUCM_HUMAN]	9.74	1	1	1	154	16.754	5.57959	0.744662	0.968079	0.867556	0.860099	1.23943	1.09621	1.07963	1.13842	0.755517	0.0275698
Q92484	Acid sphingomyelinase-like phosphodiesterase 3a	SMPDL3A	Acid sphingomyelinase-like phosphodiesterase 3a OS=Homo sapiens OX=9606 GN=SMPDL3A PE=1 SV=2 - [ASM3A_HUMAN]	1.55	1	1	2	453	51.2277	6.32861	0.762098	0.935967	0.880148	0.859405	1.23789	1.16346	1.01515	1.13884	0.754634	0.0282837
O94817	Ubiquitin-like protein ATG12	ATG12	Ubiquitin-like protein ATG12 OS=Homo sapiens OX=9606 GN=ATG12 PE=1 SV=1 - [ATG12_HUMAN]	12.14	2	2	2	140	15.1038	5.09717	0.801535	0.785958	0.94054	0.842678	0.963775	1.19488	1.19164	1.11677	0.754569	0.0393745
P18510	Interleukin-1 receptor antagonist protein	IL1RN	Interleukin-1 receptor antagonist protein OS=Homo sapiens OX=9606 GN=IL1RN PE=1 SV=1 - [IL1RA_HUMAN]	23.16	3	3	5	177	20.042	6.18896	0.831963	0.794901	0.855719	0.827528	1.12129	1.14378	1.04385	1.10297	0.750271	0.00141845
Q9UPY6	Wiskott-Aldrich syndrome protein family member 3	WASF3	Wiskott-Aldrich syndrome protein family member 3 OS=Homo sapiens OX=9606 GN=WASF3 PE=1 SV=2 - [WASF3_HUMAN]	10.56	2	3	5	502	55.2586	6.43018	0.938028	0.946998	0.737278	0.874101	1.17215	1.08708	1.23943	1.16622	0.749517	0.0230106
P06133	UDP-glucuronosyltransferase 2B4	UGT2B4	UDP-glucuronosyltransferase 2B4 OS=Homo sapiens OX=9606 GN=UGT2B4 PE=1 SV=2 - [UD2B4_HUMAN]	1.7	1	1	1	528	60.4732	8.51416	0.756785	0.914754	0.897271	0.85627	1.02115	1.17423	1.24234	1.14591	0.747242	0.0244906
Q9NS39	Double-stranded RNA-specific editase B2	ADARB2	Double-stranded RNA-specific editase B2 OS=Homo sapiens OX=9606 GN=ADARB2 PE=1 SV=1 - [RED2_HUMAN]	0.95	1	1	1	739	80.5711	10.1694	0.814815	0.806907	0.939348	0.85369	1.00781	1.15437	1.28122	1.1478	0.743761	0.0307312
Q09472	Histone acetyltransferase p300	EP300	Histone acetyltransferase p300 OS=Homo sapiens OX=9606 GN=EP300 PE=1 SV=2 - [EP300_HUMAN]	1.82	1	3	3	2414	263.99	8.49951	0.8233	0.781991	0.951024	0.852105	1.18619	1.1677	1.08523	1.14637	0.743305	0.00782864
Q96MV1	Transmembrane protein 56	TMEM56	Transmembrane protein 56 OS=Homo sapiens OX=9606 GN=TMEM56 PE=1 SV=1 - [TMM56_HUMAN]	7.6	2	2	2	263	30.0209	9.33447	0.75208	0.931292	0.856152	0.846508	1.05043	1.05553	1.32654	1.14417	0.739847	0.0470628
Q643R3	Lysophospholipid acyltransferase LPCAT4	LPCAT4	Lysophospholipid acyltransferase LPCAT4 OS=Homo sapiens OX=9606 GN=LPCAT4 PE=1 SV=1 - [LPCT4_HUMAN]	2.67	1	1	1	524	57.1833	8.96826	0.939734	0.665897	0.940334	0.848655	1.12615	1.10709	1.22131	1.15152	0.736989	0.0365263
Q15040	Josephin-1	JOSD1	Josephin-1 OS=Homo sapiens OX=9606 GN=JOSD1 PE=1 SV=1 - [JOS1_HUMAN]	14.36	2	2	2	202	23.1828	8.54346	0.908729	0.716479	0.894731	0.83998	1.29784	1.10444	1.026	1.14276	0.735045	0.0409219
Q6ZTN6	Ankyrin repeat domain-containing protein 13D	ANKRD13D	Ankyrin repeat domain-containing protein 13D OS=Homo sapiens OX=9606 GN=ANKRD13D PE=1 SV=2 - [AN13D_HUMAN]	2.32	1	1	1	518	58.4395	5.37646	0.98269	0.688544	0.867832	0.846355	1.27703	1.11844	1.06621	1.15389	0.73348	0.044675
Q9HB09	Bcl-2-like protein 12	BCL2L12	Bcl-2-like protein 12 OS=Homo sapiens OX=9606 GN=BCL2L12 PE=1 SV=1 - [B2L12_HUMAN]	2.99	1	1	1	334	36.7983	9.21729	0.847484	0.953382	0.74507	0.848645	1.17578	1.08622	1.20944	1.15714	0.733396	0.0119066
O43822	Protein C21orf2	C21orf2	Protein C21orf2 OS=Homo sapiens OX=9606 GN=C21orf2 PE=1 SV=1 - [CU002_HUMAN]	4.3	1	1	1	256	28.3226	7.34229	0.919855	0.777828	0.843913	0.847198	1.14488	1.15815	1.16521	1.15608	0.73282	0.00173453
Q9Y2D8	Afadin- and alpha-actinin-binding protein	SSX2IP	Afadin- and alpha-actinin-binding protein OS=Homo sapiens OX=9606 GN=SSX2IP PE=1 SV=3 - [ADIP_HUMAN]	2.28	1	1	1	614	71.1914	6.40479	0.855226	0.761231	0.909433	0.841963	1.15503	1.01994	1.3073	1.16076	0.725357	0.0271425
B1AK76	Putative SNURF-like protein	SNURFL	Putative SNURF-like protein OS=Homo sapiens OX=9606 GN=SNURFL PE=5 SV=2 - [SNUFL_HUMAN]	8.26	1	1	1	121	14.2363	8.6167	0.833905	0.917599	0.773009	0.841504	1.042	1.13941	1.32115	1.16752	0.720762	0.0238623
Q5QJ74	Tubulin-specific chaperone cofactor E-like protein	TBCEL	Tubulin-specific chaperone cofactor E-like protein OS=Homo sapiens OX=9606 GN=TBCEL PE=1 SV=2 - [TBCEL_HUMAN]	6.84	2	2	2	424	48.1644	5.37646	0.773638	0.723374	0.958037	0.81835	1.06577	1.14477	1.21108	1.14054	0.717511	0.0176594
P17900	Ganglioside GM2 activator	GM2A	Ganglioside GM2 activator OS=Homo sapiens OX=9606 GN=GM2A PE=1 SV=4 - [SAP3_HUMAN]	4.15	1	1	1	193	20.8247	5.31299	0.803899	0.933599	0.778137	0.838545	1.18462	1.16988	1.15186	1.16879	0.717448	0.00253147
Q6P4F2	Ferredoxin-2, mitochondrial	FDX2	Ferredoxin-2, mitochondrial OS=Homo sapiens OX=9606 GN=FDX2 PE=1 SV=1 - [FDX2_HUMAN]	6.01	1	1	1	183	19.5087	5.37646	0.826799	0.883908	0.79647	0.835726	1.21622	1.08364	1.21353	1.17113	0.713606	0.00270875
P49841	Glycogen synthase kinase-3 beta	GSK3B	Glycogen synthase kinase-3 beta OS=Homo sapiens OX=9606 GN=GSK3B PE=1 SV=2 - [GSK3B_HUMAN]	9.29	2	3	4	420	46.7149	8.77783	0.73674	0.756619	0.777927	0.757095	1.07264	1.05574	1.05112	1.06317	0.712113	2.39183e-05
Q14397	Glucokinase regulatory protein	GCKR	Glucokinase regulatory protein OS=Homo sapiens OX=9606 GN=GCKR PE=1 SV=6 - [GCKR_HUMAN]	4.48	2	2	2	625	68.6417	6.69775	0.775003	0.821634	0.888711	0.82845	1.21306	1.29327	0.993152	1.16649	0.710205	0.0240894
Q9BW61	DET1- and DDB1-associated protein 1	DDA1	DET1- and DDB1-associated protein 1 OS=Homo sapiens OX=9606 GN=DDA1 PE=1 SV=1 - [DDA1_HUMAN]	11.76	1	1	1	102	11.828	8.67529	0.821111	0.949462	0.727977	0.83285	1.16289	1.14501	1.22536	1.17776	0.70715	0.00737198
Q7Z6L1	Tectonin beta-propeller repeat-containing protein 1	TECPR1	Tectonin beta-propeller repeat-containing protein 1 OS=Homo sapiens OX=9606 GN=TECPR1 PE=1 SV=1 - [TCPR1_HUMAN]	0.77	1	1	1	1165	129.614	6.23975	0.944666	0.718859	0.826167	0.829898	1.17368	1.06862	1.29078	1.17769	0.704682	0.019077
O95365	Zinc finger and BTB domain-containing protein 7A	ZBTB7A	Zinc finger and BTB domain-containing protein 7A OS=Homo sapiens OX=9606 GN=ZBTB7A PE=1 SV=1 - [ZBT7A_HUMAN]	5.48	2	2	2	584	61.4008	5.18604	0.945243	0.898851	0.796134	0.880076	1.48485	1.04622	1.2495	1.26019	0.698365	0.0471997
Q7L273	BTB/POZ domain-containing protein KCTD9	KCTD9	BTB/POZ domain-containing protein KCTD9 OS=Homo sapiens OX=9606 GN=KCTD9 PE=1 SV=1 - [KCTD9_HUMAN]	7.97	2	2	3	389	42.5396	6.3667	0.692563	0.899959	0.825747	0.80609	1.16584	1.2977	1.00301	1.15551	0.697602	0.0288342
Q14161	ARF GTPase-activating protein GIT2	GIT2	ARF GTPase-activating protein GIT2 OS=Homo sapiens OX=9606 GN=GIT2 PE=1 SV=2 - [GIT2_HUMAN]	3.29	1	2	2	759	84.4902	7.2251	0.75938	0.767725	0.935818	0.820974	1.36516	0.998497	1.18562	1.18309	0.693921	0.0396918
Q9Y6X1	Stress-associated endoplasmic reticulum protein 1	SERP1	Stress-associated endoplasmic reticulum protein 1 OS=Homo sapiens OX=9606 GN=SERP1 PE=1 SV=1 - [SERP1_HUMAN]	9.09	1	1	1	66	7.36893	11.0044	0.856306	0.961635	0.654517	0.824153	1.24958	1.22979	1.08842	1.18926	0.692995	0.024215
Q9Y3X0	Coiled-coil domain-containing protein 9	CCDC9	Coiled-coil domain-containing protein 9 OS=Homo sapiens OX=9606 GN=CCDC9 PE=1 SV=1 - [CCDC9_HUMAN]	5.27	2	2	2	531	59.6671	5.40186	0.842276	0.749925	0.827683	0.806628	1.03078	1.06061	1.41287	1.16809	0.690555	0.0455224
Q8WUH1	Protein Churchill	CHURC1	Protein Churchill OS=Homo sapiens OX=9606 GN=CHURC1 PE=1 SV=2 - [CHUR_HUMAN]	20.86	3	3	5	139	16.1006	5.5415	0.847873	0.733327	0.854286	0.811829	1.15542	1.36971	1.04565	1.19026	0.68206	0.0212803
Q86UB9	Transmembrane protein 135	TMEM135	Transmembrane protein 135 OS=Homo sapiens OX=9606 GN=TMEM135 PE=2 SV=2 - [TM135_HUMAN]	1.75	1	1	1	458	52.2561	9.45166	0.718176	0.849848	0.785494	0.784506	1.12988	1.31141	1.27104	1.23744	0.633973	0.00248116
O95406	Protein cornichon homolog 1	CNIH1	Protein cornichon homolog 1 OS=Homo sapiens OX=9606 GN=CNIH1 PE=1 SV=1 - [CNIH1_HUMAN]	20.14	1	1	2	144	16.6873	5.70654	1.10051	0.751436	1.0162	0.956048	1.48114	1.51253	1.54392	1.51253	0.632085	0.027298
P19883	Follistatin	FST	Follistatin OS=Homo sapiens OX=9606 GN=FST PE=1 SV=2 - [FST_HUMAN]	1.74	1	1	1	344	37.9815	5.66846	0.820499	0.822631	0.650743	0.764624	1.18786	1.02855	1.57887	1.26509	0.604401	0.0445244
Q5T0F9	Coiled-coil and C2 domain-containing protein 1B	CC2D1B	Coiled-coil and C2 domain-containing protein 1B OS=Homo sapiens OX=9606 GN=CC2D1B PE=1 SV=1 - [C2D1B_HUMAN]	2.68	2	2	2	858	94.1664	5.26221	0.758635	0.71236	0.727178	0.732724	1.2258	1.1231	1.51813	1.28901	0.568439	0.00951814
P61764	Syntaxin-binding protein 1	STXBP1	Syntaxin-binding protein 1 OS=Homo sapiens OX=9606 GN=STXBP1 PE=1 SV=1 - [STXB1_HUMAN]	2.19	1	1	2	594	67.5259	6.96143	0.667739	0.832526	0.693906	0.73139	1.35326	1.34373	1.16868	1.28856	0.567605	0.00211426
Q01082	Spectrin beta chain, non-erythrocytic 1	SPTBN1	Spectrin beta chain, non-erythrocytic 1 OS=Homo sapiens OX=9606 GN=SPTBN1 PE=1 SV=2 - [SPTB2_HUMAN]	57.57	107	120	417	2364	274.439	5.56689	1.11113	1.08418	1.05642	1.08391	0.945581	0.939363	0.97691	0.953951	1.13623	0.00268745
P15924	Desmoplakin	DSP	Desmoplakin OS=Homo sapiens OX=9606 GN=DSP PE=1 SV=3 - [DESP_HUMAN]	39.25	101	101	197	2871	331.569	6.81494	1.08332	1.11671	1.06757	1.0892	0.937758	0.96025	0.996273	0.96476	1.12898	0.00511108
P05783	Keratin, type I cytoskeletal 18	KRT18	Keratin, type I cytoskeletal 18 OS=Homo sapiens OX=9606 GN=KRT18 PE=1 SV=2 - [K1C18_HUMAN]	61.63	27	30	148	430	48.0285	5.45264	1.11045	1.15977	1.03501	1.10174	0.979078	0.88974	0.888813	0.919211	1.19857	0.0178271
Q9Y4L1	Hypoxia up-regulated protein 1	HYOU1	Hypoxia up-regulated protein 1 OS=Homo sapiens OX=9606 GN=HYOU1 PE=1 SV=1 - [HYOU1_HUMAN]	48.55	40	41	165	999	111.266	5.22412	1.10161	1.08986	1.08059	1.09069	0.993196	0.970064	0.961763	0.975007	1.11865	0.000495887
P49588	Alanine--tRNA ligase, cytoplasmic	AARS	Alanine--tRNA ligase, cytoplasmic OS=Homo sapiens OX=9606 GN=AARS PE=1 SV=2 - [SYAC_HUMAN]	52.58	39	39	131	968	106.743	5.52881	1.08565	1.09384	1.07663	1.08537	0.91942	0.983017	0.985483	0.96264	1.1275	0.00521732
P22314	Ubiquitin-like modifier-activating enzyme 1	UBA1	Ubiquitin-like modifier-activating enzyme 1 OS=Homo sapiens OX=9606 GN=UBA1 PE=1 SV=3 - [UBA1_HUMAN]	39.04	32	33	117	1058	117.774	5.75732	1.07642	1.04121	1.08218	1.0666	0.96753	0.950295	0.98122	0.966348	1.10375	0.00302799
P05023	Sodium/potassium-transporting ATPase subunit alpha-1	ATP1A1	Sodium/potassium-transporting ATPase subunit alpha-1 OS=Homo sapiens OX=9606 GN=ATP1A1 PE=1 SV=1 - [AT1A1_HUMAN]	40.47	37	37	140	1023	112.824	5.49072	1.10891	1.09721	1.0361	1.08074	0.946515	0.940435	0.979221	0.95539	1.13121	0.00804973
P12277	Creatine kinase B-type	CKB	Creatine kinase B-type OS=Homo sapiens OX=9606 GN=CKB PE=1 SV=1 - [KCRB_HUMAN]	39.9	11	12	59	381	42.6173	5.59229	1.09482	1.11152	1.16078	1.12237	0.93975	0.919952	0.960734	0.940145	1.19383	0.00138171
Q00341	Vigilin	HDLBP	Vigilin OS=Homo sapiens OX=9606 GN=HDLBP PE=1 SV=2 - [VIGLN_HUMAN]	43.45	49	50	146	1268	141.368	6.87354	1.05603	1.08028	1.06958	1.06863	0.989295	0.98184	0.966825	0.97932	1.0912	0.00075457
O00299	Chloride intracellular channel protein 1	CLIC1	Chloride intracellular channel protein 1 OS=Homo sapiens OX=9606 GN=CLIC1 PE=1 SV=4 - [CLIC1_HUMAN]	61.83	11	12	78	241	26.9057	5.17334	1.12462	1.10902	1.07772	1.10379	0.902093	0.946282	0.976521	0.941632	1.17221	0.0031963
Q9NZI8	Insulin-like growth factor 2 mRNA-binding protein 1	IGF2BP1	Insulin-like growth factor 2 mRNA-binding protein 1 OS=Homo sapiens OX=9606 GN=IGF2BP1 PE=1 SV=2 - [IF2B1_HUMAN]	50.78	26	29	125	577	63.4412	9.20264	1.06163	1.05939	1.02915	1.05006	0.959133	0.961766	0.978366	0.966421	1.08654	0.00228414
P34932	Heat shock 70 kDa protein 4	HSPA4	Heat shock 70 kDa protein 4 OS=Homo sapiens OX=9606 GN=HSPA4 PE=1 SV=4 - [HSP74_HUMAN]	63.21	43	47	142	840	94.2712	5.18604	1.0676	1.0763	1.0428	1.06223	0.96707	0.969114	0.965262	0.967149	1.09831	0.00070948
P11216	Glycogen phosphorylase, brain form	PYGB	Glycogen phosphorylase, brain form OS=Homo sapiens OX=9606 GN=PYGB PE=1 SV=5 - [PYGB_HUMAN]	54.09	26	36	102	843	96.6345	6.85889	1.09457	1.05991	1.05471	1.06973	0.991497	0.969322	0.980509	0.980443	1.09107	0.00314367
Q92598	Heat shock protein 105 kDa	HSPH1	Heat shock protein 105 kDa OS=Homo sapiens OX=9606 GN=HSPH1 PE=1 SV=1 - [HS105_HUMAN]	47.9	30	34	96	858	96.8037	5.38916	1.11519	1.09169	1.07404	1.09364	0.931484	0.985196	0.948764	0.955148	1.145	0.00220547
P30041	Peroxiredoxin-6	PRDX6	Peroxiredoxin-6 OS=Homo sapiens OX=9606 GN=PRDX6 PE=1 SV=3 - [PRDX6_HUMAN]	70.09	16	16	97	224	25.0192	6.37939	0.89475	0.953172	0.876227	0.908049	1.04381	1.10994	1.03803	1.06392	0.85349	0.00886607
P08727	Keratin, type I cytoskeletal 19	KRT19	Keratin, type I cytoskeletal 19 OS=Homo sapiens OX=9606 GN=KRT19 PE=1 SV=4 - [K1C19_HUMAN]	62	18	24	87	400	44.0791	5.13525	1.04819	1.08247	1.14574	1.09213	0.98206	0.859629	0.902938	0.914876	1.19375	0.0180389
P08195	4F2 cell-surface antigen heavy chain	SLC3A2	4F2 cell-surface antigen heavy chain OS=Homo sapiens OX=9606 GN=SLC3A2 PE=1 SV=3 - [4F2_HUMAN]	46.98	24	26	86	630	67.9517	5.0083	1.08592	1.06129	1.05938	1.06886	0.953045	0.941349	0.976312	0.956902	1.117	0.00111085
P11388	DNA topoisomerase 2-alpha	TOP2A	DNA topoisomerase 2-alpha OS=Homo sapiens OX=9606 GN=TOP2A PE=1 SV=3 - [TOP2A_HUMAN]	32.98	35	47	104	1531	174.276	8.71924	0.94036	0.946011	0.910216	0.932196	1.01609	1.04555	1.01373	1.02512	0.90935	0.00354332
O00571	ATP-dependent RNA helicase DDX3X	DDX3X	ATP-dependent RNA helicase DDX3X OS=Homo sapiens OX=9606 GN=DDX3X PE=1 SV=3 - [DDX3X_HUMAN]	49.85	8	30	94	662	73.198	7.18115	0.93141	0.915865	0.883802	0.910359	1.00966	1.02593	1.08313	1.03957	0.875704	0.00799305
O15230	Laminin subunit alpha-5	LAMA5	Laminin subunit alpha-5 OS=Homo sapiens OX=9606 GN=LAMA5 PE=1 SV=8 - [LAMA5_HUMAN]	17	44	44	65	3695	399.479	7.02002	0.937015	0.904326	0.93026	0.923867	1.05631	1.05017	1.0308	1.04576	0.883439	0.000635874
P01024	Complement C3	C3	Complement C3 OS=Homo sapiens OX=9606 GN=C3 PE=1 SV=2 - [CO3_HUMAN]	36.08	53	53	98	1663	187.03	6.40479	1.06571	1.0743	1.11084	1.08362	0.968872	0.975181	0.980006	0.974686	1.11176	0.00155565
P23141	Liver carboxylesterase 1	CES1	Liver carboxylesterase 1 OS=Homo sapiens OX=9606 GN=CES1 PE=1 SV=2 - [EST1_HUMAN]	54.67	26	26	76	567	62.4812	6.59521	0.979348	0.917453	0.903623	0.933474	1.04449	1.08813	1.05216	1.06159	0.879315	0.00887276
P60900	Proteasome subunit alpha type-6	PSMA6	Proteasome subunit alpha type-6 OS=Homo sapiens OX=9606 GN=PSMA6 PE=1 SV=1 - [PSA6_HUMAN]	55.69	14	14	62	246	27.3818	6.75635	1.03821	1.06617	1.09273	1.0657	0.952105	0.978	0.96829	0.966132	1.10306	0.0046729
P36871	Phosphoglucomutase-1	PGM1	Phosphoglucomutase-1 OS=Homo sapiens OX=9606 GN=PGM1 PE=1 SV=3 - [PGM1_HUMAN]	50	26	26	71	562	61.4105	6.75635	0.93479	0.912645	0.91229	0.919908	1.03583	1.02795	1.04661	1.0368	0.887261	0.000220967
P05091	Aldehyde dehydrogenase, mitochondrial	ALDH2	Aldehyde dehydrogenase, mitochondrial OS=Homo sapiens OX=9606 GN=ALDH2 PE=1 SV=2 - [ALDH2_HUMAN]	53.58	19	22	71	517	56.3456	7.04932	0.931681	0.955442	0.948228	0.945117	1.03473	1.00987	1.03827	1.02762	0.919714	0.00191523
Q9UPN3	Microtubule-actin cross-linking factor 1, isoforms 1/2/3/5	MACF1	Microtubule-actin cross-linking factor 1, isoforms 1/2/3/5 OS=Homo sapiens OX=9606 GN=MACF1 PE=1 SV=4 - [MACF1_HUMAN]	10.81	56	64	89	7388	837.787	5.38916	1.06155	1.08157	1.09127	1.07813	0.969984	0.986706	1.00225	0.986312	1.09309	0.00198843
P62318	Small nuclear ribonucleoprotein Sm D3	SNRPD3	Small nuclear ribonucleoprotein Sm D3 OS=Homo sapiens OX=9606 GN=SNRPD3 PE=1 SV=1 - [SMD3_HUMAN]	56.35	5	6	52	126	13.9073	10.3159	1.11011	1.12945	1.04969	1.09642	0.961427	0.935443	0.961601	0.952824	1.1507	0.00492535
P00387	NADH-cytochrome b5 reductase 3	CYB5R3	NADH-cytochrome b5 reductase 3 OS=Homo sapiens OX=9606 GN=CYB5R3 PE=1 SV=3 - [NB5R3_HUMAN]	44.52	10	11	39	301	34.2127	7.59131	1.04019	1.12327	1.09394	1.0858	0.963765	0.958032	0.952562	0.95812	1.13326	0.00650284
Q15019	Septin-2	SEPT2	Septin-2 OS=Homo sapiens OX=9606 GN=SEPT2 PE=1 SV=1 - [SEPT2_HUMAN]	51.8	13	13	37	361	41.4613	6.59521	1.11767	1.0702	1.12784	1.10524	0.924543	0.934877	0.974976	0.944799	1.16981	0.00240548
Q99536	Synaptic vesicle membrane protein VAT-1 homolog	VAT1	Synaptic vesicle membrane protein VAT-1 homolog OS=Homo sapiens OX=9606 GN=VAT1 PE=1 SV=2 - [VAT1_HUMAN]	41.22	12	12	43	393	41.8934	6.29053	1.0837	1.11004	1.074	1.08925	0.96093	0.962351	0.931982	0.951754	1.14446	0.000713192
Q12797	Aspartyl/asparaginyl beta-hydroxylase	ASPH	Aspartyl/asparaginyl beta-hydroxylase OS=Homo sapiens OX=9606 GN=ASPH PE=1 SV=3 - [ASPH_HUMAN]	29.95	19	19	42	758	85.8095	5.0083	1.12659	1.06578	1.08398	1.09212	0.991972	0.899741	0.906139	0.932617	1.17102	0.0101255
O43852	Calumenin	CALU	Calumenin OS=Homo sapiens OX=9606 GN=CALU PE=1 SV=2 - [CALU_HUMAN]	60	18	18	67	315	37.0835	4.64014	1.13117	1.07094	1.08254	1.09488	0.959304	0.980853	0.911584	0.950581	1.1518	0.00635408
P15170	Eukaryotic peptide chain release factor GTP-binding subunit ERF3A	GSPT1	Eukaryotic peptide chain release factor GTP-binding subunit ERF3A OS=Homo sapiens OX=9606 GN=GSPT1 PE=1 SV=1 - [ERF3A_HUMAN]	52.91	26	26	67	499	55.7203	5.61768	1.13249	1.13179	1.05664	1.10697	0.922005	0.926225	0.960757	0.936329	1.18225	0.00366739
P26599	Polypyrimidine tract-binding protein 1	PTBP1	Polypyrimidine tract-binding protein 1 OS=Homo sapiens OX=9606 GN=PTBP1 PE=1 SV=1 - [PTBP1_HUMAN]	30.13	10	15	65	531	57.1856	9.17334	0.935706	0.927061	0.913624	0.925464	1.01864	1.03051	0.990294	1.01315	0.913454	0.00293725
P15144	Aminopeptidase N	ANPEP	Aminopeptidase N OS=Homo sapiens OX=9606 GN=ANPEP PE=1 SV=4 - [AMPN_HUMAN]	24.51	21	21	50	967	109.471	5.47803	0.936024	0.917331	0.915553	0.92297	1.05113	1.0884	1.028	1.05585	0.874152	0.00210339
P11717	Cation-independent mannose-6-phosphate receptor	IGF2R	Cation-independent mannose-6-phosphate receptor OS=Homo sapiens OX=9606 GN=IGF2R PE=1 SV=3 - [MPRI_HUMAN]	20.75	41	41	74	2491	274.199	5.93506	1.0777	1.10353	1.09279	1.09134	0.965473	0.936035	0.953917	0.951809	1.1466	0.000253887
Q9GZU2	Paternally-expressed gene 3 protein	PEG3	Paternally-expressed gene 3 protein OS=Homo sapiens OX=9606 GN=PEG3 PE=1 SV=1 - [PEG3_HUMAN]	30.04	37	38	67	1588	180.715	5.47803	1.09719	1.10038	1.07637	1.09131	0.962125	0.942148	0.995925	0.966733	1.12886	0.00201699
P13489	Ribonuclease inhibitor	RNH1	Ribonuclease inhibitor OS=Homo sapiens OX=9606 GN=RNH1 PE=1 SV=2 - [RINI_HUMAN]	49.67	16	17	48	461	49.9411	4.81787	1.10575	1.08397	1.09714	1.09562	0.971017	0.963934	0.964796	0.966582	1.1335	4.32379e-05
O94925	Glutaminase kidney isoform, mitochondrial	GLS	Glutaminase kidney isoform, mitochondrial OS=Homo sapiens OX=9606 GN=GLS PE=1 SV=1 - [GLSK_HUMAN]	31.69	15	16	37	669	73.4139	7.76709	1.13867	1.06268	1.10025	1.10054	0.963973	0.952806	0.942555	0.953111	1.15468	0.00294231
Q6P996	Pyridoxal-dependent decarboxylase domain-containing protein 1	PDXDC1	Pyridoxal-dependent decarboxylase domain-containing protein 1 OS=Homo sapiens OX=9606 GN=PDXDC1 PE=1 SV=2 - [PDXD1_HUMAN]	46.19	28	28	64	788	86.6523	5.37646	1.07214	1.06511	1.07961	1.07229	1.00632	0.998178	0.990756	0.998417	1.07399	0.000273863
O60547	GDP-mannose 4,6 dehydratase	GMDS	GDP-mannose 4,6 dehydratase OS=Homo sapiens OX=9606 GN=GMDS PE=1 SV=1 - [GMDS_HUMAN]	55.91	18	18	63	372	41.9233	7.31299	1.09771	1.12422	1.05736	1.0931	0.965153	0.910345	0.991489	0.955662	1.14381	0.0111483
Q96EK6	Glucosamine 6-phosphate N-acetyltransferase	GNPNAT1	Glucosamine 6-phosphate N-acetyltransferase OS=Homo sapiens OX=9606 GN=GNPNAT1 PE=1 SV=1 - [GNA1_HUMAN]	64.13	7	7	39	184	20.7356	7.98682	0.90951	0.923813	0.847425	0.893583	1.03978	1.08296	1.02188	1.0482	0.852489	0.0064396
P09622	Dihydrolipoyl dehydrogenase, mitochondrial	DLD	Dihydrolipoyl dehydrogenase, mitochondrial OS=Homo sapiens OX=9606 GN=DLD PE=1 SV=2 - [DLDH_HUMAN]	27.5	12	12	40	509	54.143	7.85498	1.08783	1.07121	1.07305	1.07737	0.950168	0.984659	0.976511	0.970446	1.11018	0.00078592
P46087	Probable 28S rRNA (cytosine(4447)-C(5))-methyltransferase	NOP2	Probable 28S rRNA (cytosine(4447)-C(5))-methyltransferase OS=Homo sapiens OX=9606 GN=NOP2 PE=1 SV=2 - [NOP2_HUMAN]	31.4	20	20	41	812	89.2471	9.23193	1.06275	1.09758	1.09739	1.08591	0.989155	0.966472	0.968095	0.974574	1.11424	0.00124349
O95163	Elongator complex protein 1	ELP1	Elongator complex protein 1 OS=Homo sapiens OX=9606 GN=ELP1 PE=1 SV=3 - [ELP1_HUMAN]	25.98	26	26	45	1332	150.159	5.93506	0.945498	0.943004	0.934105	0.940869	1.01745	1.02698	1.00068	1.01504	0.92693	0.000920207
Q96HE7	ERO1-like protein alpha	ERO1A	ERO1-like protein alpha OS=Homo sapiens OX=9606 GN=ERO1A PE=1 SV=2 - [ERO1A_HUMAN]	44.66	16	16	35	468	54.3581	5.68115	1.11744	1.13224	1.11465	1.12144	0.945119	0.916726	0.96653	0.942792	1.18949	0.000317305
P54577	Tyrosine--tRNA ligase, cytoplasmic	YARS	Tyrosine--tRNA ligase, cytoplasmic OS=Homo sapiens OX=9606 GN=YARS PE=1 SV=4 - [SYYC_HUMAN]	59.85	28	28	61	528	59.1061	7.04932	1.07533	1.07616	1.04063	1.06404	0.95949	0.964401	0.987596	0.970495	1.09639	0.00302171
Q15417	Calponin-3	CNN3	Calponin-3 OS=Homo sapiens OX=9606 GN=CNN3 PE=1 SV=1 - [CNN3_HUMAN]	48.33	12	14	49	329	36.3908	6.04932	1.08412	1.05993	1.05572	1.06659	0.975293	0.978392	0.949706	0.967797	1.10208	0.00146656
Q99541	Perilipin-2	PLIN2	Perilipin-2 OS=Homo sapiens OX=9606 GN=PLIN2 PE=1 SV=2 - [PLIN2_HUMAN]	59.5	18	18	29	437	48.0454	6.80029	1.12388	1.11662	1.05391	1.09814	0.987149	0.961292	0.973736	0.974059	1.12738	0.00610957
Q9Y4G6	Talin-2	TLN2	Talin-2 OS=Homo sapiens OX=9606 GN=TLN2 PE=1 SV=4 - [TLN2_HUMAN]	16.88	21	36	55	2542	271.443	5.56689	0.901753	0.913847	0.917231	0.910944	1.04253	1.0732	1.04001	1.05192	0.865985	0.000268209
P09417	Dihydropteridine reductase	QDPR	Dihydropteridine reductase OS=Homo sapiens OX=9606 GN=QDPR PE=1 SV=2 - [DHPR_HUMAN]	55.74	9	9	25	244	25.773	7.37158	0.919374	0.916458	0.893567	0.9098	1.04107	1.07977	0.998686	1.03984	0.874941	0.0063209
Q86TX2	Acyl-coenzyme A thioesterase 1	ACOT1	Acyl-coenzyme A thioesterase 1 OS=Homo sapiens OX=9606 GN=ACOT1 PE=1 SV=1 - [ACOT1_HUMAN]	58.19	19	19	40	421	46.2481	7.34229	0.896678	0.919854	0.919393	0.911975	1.00207	1.01654	1.01564	1.01142	0.90168	0.000376163
P49591	Serine--tRNA ligase, cytoplasmic	SARS	Serine--tRNA ligase, cytoplasmic OS=Homo sapiens OX=9606 GN=SARS PE=1 SV=3 - [SYSC_HUMAN]	32.3	16	16	39	514	58.7401	6.43018	1.08208	1.09395	1.07474	1.08359	0.969224	0.941423	0.976075	0.96224	1.12611	0.000535202
Q14789	Golgin subfamily B member 1	GOLGB1	Golgin subfamily B member 1 OS=Homo sapiens OX=9606 GN=GOLGB1 PE=1 SV=2 - [GOGB1_HUMAN]	14.21	35	36	50	3259	375.79	4.99561	0.92274	0.957181	0.920404	0.933442	1.02218	1.01491	1.01688	1.01799	0.916946	0.00219715
Q01581	Hydroxymethylglutaryl-CoA synthase, cytoplasmic	HMGCS1	Hydroxymethylglutaryl-CoA synthase, cytoplasmic OS=Homo sapiens OX=9606 GN=HMGCS1 PE=1 SV=2 - [HMCS1_HUMAN]	35.38	16	16	42	520	57.2574	5.41455	0.940499	0.948837	0.931139	0.940158	1.03259	1.06389	1.03323	1.04324	0.901193	0.000864218
Q9HCC0	Methylcrotonoyl-CoA carboxylase beta chain, mitochondrial	MCCC2	Methylcrotonoyl-CoA carboxylase beta chain, mitochondrial OS=Homo sapiens OX=9606 GN=MCCC2 PE=1 SV=1 - [MCCB_HUMAN]	43.69	22	22	38	563	61.2944	7.6792	0.924411	0.941832	0.898245	0.921496	1.00238	1.02337	1.03435	1.02003	0.903399	0.00333731
Q9BTT0	Acidic leucine-rich nuclear phosphoprotein 32 family member E	ANP32E	Acidic leucine-rich nuclear phosphoprotein 32 family member E OS=Homo sapiens OX=9606 GN=ANP32E PE=1 SV=1 - [AN32E_HUMAN]	31.72	8	8	18	268	30.6738	3.85303	1.14806	1.09777	1.11699	1.12094	0.967478	0.940761	1.00525	0.971164	1.15422	0.00323842
P11387	DNA topoisomerase 1	TOP1	DNA topoisomerase 1 OS=Homo sapiens OX=9606 GN=TOP1 PE=1 SV=2 - [TOP1_HUMAN]	40.92	32	32	71	765	90.6689	9.30518	1.08495	1.12795	1.09582	1.10291	0.969767	0.937395	0.973309	0.960157	1.14867	0.00116114
Q8TEQ6	Gem-associated protein 5	GEMIN5	Gem-associated protein 5 OS=Homo sapiens OX=9606 GN=GEMIN5 PE=1 SV=3 - [GEMI5_HUMAN]	18.24	23	23	37	1508	168.483	6.62451	1.06131	1.067	1.06973	1.06601	0.98622	0.962268	0.981641	0.97671	1.09143	0.000323541
Q14566	DNA replication licensing factor MCM6	MCM6	DNA replication licensing factor MCM6 OS=Homo sapiens OX=9606 GN=MCM6 PE=1 SV=1 - [MCM6_HUMAN]	28.75	19	19	38	821	92.8312	5.41455	0.94593	0.929349	0.942502	0.939261	1.00275	1.01505	1.00849	1.00876	0.931104	0.000355666
Q14254	Flotillin-2	FLOT2	Flotillin-2 OS=Homo sapiens OX=9606 GN=FLOT2 PE=1 SV=2 - [FLOT2_HUMAN]	42.29	16	16	34	428	47.0347	5.24951	0.915256	0.958662	0.951521	0.941813	1.05713	1.0454	1.0475	1.05001	0.896956	0.00147494
P17301	Integrin alpha-2	ITGA2	Integrin alpha-2 OS=Homo sapiens OX=9606 GN=ITGA2 PE=1 SV=1 - [ITA2_HUMAN]	20.83	18	18	27	1181	129.214	5.31299	1.10268	1.10638	1.13464	1.11457	0.928427	0.934499	0.971769	0.944898	1.17956	0.000552852
Q02252	Methylmalonate-semialdehyde dehydrogenase [acylating], mitochondrial	ALDH6A1	Methylmalonate-semialdehyde dehydrogenase [acylating], mitochondrial OS=Homo sapiens OX=9606 GN=ALDH6A1 PE=1 SV=2 - [MMSA_HUMAN]	39.44	15	16	31	535	57.8027	8.49951	0.917824	0.920649	0.91798	0.918818	1.07377	1.0384	1.01185	1.04134	0.882343	0.00241316
P05198	Eukaryotic translation initiation factor 2 subunit 1	EIF2S1	Eukaryotic translation initiation factor 2 subunit 1 OS=Homo sapiens OX=9606 GN=EIF2S1 PE=1 SV=3 - [IF2A_HUMAN]	51.43	15	15	37	315	36.0894	5.08447	1.05774	1.06935	1.09581	1.0743	0.968693	0.964548	0.948968	0.960736	1.11821	0.000881599
Q14738	Serine/threonine-protein phosphatase 2A 56 kDa regulatory subunit delta isoform	PPP2R5D	Serine/threonine-protein phosphatase 2A 56 kDa regulatory subunit delta isoform OS=Homo sapiens OX=9606 GN=PPP2R5D PE=1 SV=1 - [2A5D_HUMAN]	34.55	11	17	34	602	69.9474	8.1333	0.906594	0.923311	0.939387	0.923098	1.07783	1.08059	1.00446	1.05429	0.875563	0.0079293
P27105	Erythrocyte band 7 integral membrane protein	STOM	Erythrocyte band 7 integral membrane protein OS=Homo sapiens OX=9606 GN=STOM PE=1 SV=3 - [STOM_HUMAN]	44.1	9	9	27	288	31.7107	7.88428	0.944999	0.939703	0.927874	0.937526	1.02431	1.04579	1.02498	1.03169	0.908725	0.000409495
Q14353	Guanidinoacetate N-methyltransferase	GAMT	Guanidinoacetate N-methyltransferase OS=Homo sapiens OX=9606 GN=GAMT PE=1 SV=1 - [GAMT_HUMAN]	41.95	6	6	27	236	26.3011	6.13818	0.920514	0.882611	0.943433	0.915519	1.04194	1.10717	1.02913	1.05941	0.864175	0.00864383
Q9NQX3	Gephyrin	GPHN	Gephyrin OS=Homo sapiens OX=9606 GN=GPHN PE=1 SV=1 - [GEPH_HUMAN]	19.7	11	11	21	736	79.698	5.42725	1.06222	1.05924	1.09207	1.07118	0.990456	0.968691	0.976267	0.978471	1.09475	0.00164492
Q8WVM0	Dimethyladenosine transferase 1, mitochondrial	TFB1M	Dimethyladenosine transferase 1, mitochondrial OS=Homo sapiens OX=9606 GN=TFB1M PE=1 SV=1 - [TFB1M_HUMAN]	43.64	13	13	24	346	39.518	9.26123	1.0827	1.04218	1.14217	1.08902	0.958759	0.964403	0.954843	0.959335	1.13518	0.0112801
O00303	Eukaryotic translation initiation factor 3 subunit F	EIF3F	Eukaryotic translation initiation factor 3 subunit F OS=Homo sapiens OX=9606 GN=EIF3F PE=1 SV=1 - [EIF3F_HUMAN]	33.61	10	10	28	357	37.5402	5.45264	0.926115	0.918961	0.93063	0.925236	1.02077	1.0458	1.02817	1.03158	0.896913	0.000200379
P56192	Methionine--tRNA ligase, cytoplasmic	MARS	Methionine--tRNA ligase, cytoplasmic OS=Homo sapiens OX=9606 GN=MARS PE=1 SV=2 - [SYMC_HUMAN]	34.44	24	24	47	900	101.052	6.16357	1.09058	1.08824	1.0552	1.07801	0.946663	0.935551	0.98099	0.954401	1.12951	0.00226748
Q9HCE1	Putative helicase MOV-10	MOV10	Putative helicase MOV-10 OS=Homo sapiens OX=9606 GN=MOV10 PE=1 SV=2 - [MOV10_HUMAN]	24.23	19	19	32	1003	113.599	8.82178	0.906017	0.915146	0.950854	0.924006	1.03265	1.03039	1.00502	1.02269	0.903509	0.0037552
P48449	Lanosterol synthase	LSS	Lanosterol synthase OS=Homo sapiens OX=9606 GN=LSS PE=1 SV=1 - [ERG7_HUMAN]	25.14	17	17	30	732	83.2551	6.60986	0.90042	0.923906	0.950448	0.924924	1.06059	1.05251	1.03256	1.04855	0.882096	0.00176791
Q9P258	Protein RCC2	RCC2	Protein RCC2 OS=Homo sapiens OX=9606 GN=RCC2 PE=1 SV=2 - [RCC2_HUMAN]	39.46	17	17	36	522	56.0492	8.77783	1.07952	1.052	1.09778	1.07644	0.975536	0.967384	0.979447	0.974122	1.10503	0.00175161
Q07955	Serine/arginine-rich splicing factor 1	SRSF1	Serine/arginine-rich splicing factor 1 OS=Homo sapiens OX=9606 GN=SRSF1 PE=1 SV=2 - [SRSF1_HUMAN]	41.13	12	12	60	248	27.7278	10.3599	1.07395	1.03809	1.08546	1.06583	0.965569	0.94589	0.972076	0.961179	1.10888	0.00301978
P60981	Destrin	DSTN	Destrin OS=Homo sapiens OX=9606 GN=DSTN PE=1 SV=3 - [DEST_HUMAN]	54.55	9	10	36	165	18.4935	7.85498	1.05657	1.1148	1.10315	1.09151	0.952098	0.931989	0.931691	0.938593	1.16292	0.00130085
P02671	Fibrinogen alpha chain	FGA	Fibrinogen alpha chain OS=Homo sapiens OX=9606 GN=FGA PE=1 SV=2 - [FIBA_HUMAN]	19.05	16	16	40	866	94.9144	6.01123	0.872786	0.914721	0.856462	0.881323	1.06824	1.08439	0.998912	1.05051	0.838946	0.00576306
O75477	Erlin-1	ERLIN1	Erlin-1 OS=Homo sapiens OX=9606 GN=ERLIN1 PE=1 SV=1 - [ERLN1_HUMAN]	36.71	7	11	27	346	38.9014	7.86963	1.07481	1.08265	1.12665	1.0947	0.973663	0.939925	0.978646	0.964078	1.13549	0.00294765
P42858	Huntingtin	HTT	Huntingtin OS=Homo sapiens OX=9606 GN=HTT PE=1 SV=2 - [HD_HUMAN]	10.6	23	23	29	3142	347.383	6.20166	0.937303	0.924798	0.934493	0.932198	1.01829	1.07229	1.0209	1.03716	0.898798	0.00429506
Q9UDY2	Tight junction protein ZO-2	TJP2	Tight junction protein ZO-2 OS=Homo sapiens OX=9606 GN=TJP2 PE=1 SV=2 - [ZO2_HUMAN]	33.03	34	34	66	1190	133.876	7.40088	0.929321	0.928981	0.923869	0.92739	1.01211	1.02437	1.00772	1.01473	0.913924	7.84707e-05
P78509	Reelin	RELN	Reelin OS=Homo sapiens OX=9606 GN=RELN PE=1 SV=3 - [RELN_HUMAN]	7.11	18	18	30	3460	388.137	5.88428	1.05123	1.07263	1.07542	1.06643	0.951361	0.96765	0.928692	0.949234	1.12346	0.00100796
P35237	Serpin B6	SERPINB6	Serpin B6 OS=Homo sapiens OX=9606 GN=SERPINB6 PE=1 SV=3 - [SPB6_HUMAN]	30.32	8	8	14	376	42.5941	5.2749	1.11358	1.11033	1.10291	1.10894	0.927267	0.927943	0.998673	0.951294	1.16572	0.00273672
O43847	Nardilysin	NRDC	Nardilysin OS=Homo sapiens OX=9606 GN=NRDC PE=1 SV=2 - [NRDC_HUMAN]	14.96	15	15	24	1150	131.488	4.99561	0.92555	0.931171	0.917522	0.924748	1.03289	1.02194	1.02489	1.02658	0.900808	3.82268e-05
Q15758	Neutral amino acid transporter B(0)	SLC1A5	Neutral amino acid transporter B(0) OS=Homo sapiens OX=9606 GN=SLC1A5 PE=1 SV=2 - [AAAT_HUMAN]	17.01	7	7	23	541	56.5623	5.47803	1.1216	1.10713	1.07458	1.1011	0.997909	0.868212	0.918585	0.928235	1.18623	0.0126747
O95433	Activator of 90 kDa heat shock protein ATPase homolog 1	AHSA1	Activator of 90 kDa heat shock protein ATPase homolog 1 OS=Homo sapiens OX=9606 GN=AHSA1 PE=1 SV=1 - [AHSA1_HUMAN]	39.64	11	11	36	338	38.2503	5.52881	1.07038	1.0885	1.07292	1.07726	0.966321	0.973624	0.982843	0.974263	1.10572	0.000155411
P20042	Eukaryotic translation initiation factor 2 subunit 2	EIF2S2	Eukaryotic translation initiation factor 2 subunit 2 OS=Homo sapiens OX=9606 GN=EIF2S2 PE=1 SV=2 - [IF2B_HUMAN]	57.36	15	15	35	333	38.3644	5.79541	1.05368	1.08577	1.12267	1.08737	0.978134	0.979565	0.93266	0.963453	1.12862	0.00793295
Q8WTW3	Conserved oligomeric Golgi complex subunit 1	COG1	Conserved oligomeric Golgi complex subunit 1 OS=Homo sapiens OX=9606 GN=COG1 PE=1 SV=1 - [COG1_HUMAN]	21.73	17	17	24	980	108.909	7.31299	0.9232	0.946894	0.891588	0.920561	1.02798	1.05024	1.06136	1.04653	0.879634	0.00257474
Q96ST3	Paired amphipathic helix protein Sin3a	SIN3A	Paired amphipathic helix protein Sin3a OS=Homo sapiens OX=9606 GN=SIN3A PE=1 SV=2 - [SIN3A_HUMAN]	15.87	16	16	21	1273	145.085	7.25439	1.07726	1.1115	1.07585	1.0882	0.977592	0.984739	0.967032	0.976454	1.11444	0.000931196
Q96P70	Importin-9	IPO9	Importin-9 OS=Homo sapiens OX=9606 GN=IPO9 PE=1 SV=3 - [IPO9_HUMAN]	22	19	19	36	1041	115.889	4.80518	0.935268	0.916901	0.932928	0.928366	1.01699	1.00656	1.00923	1.01093	0.918329	0.000230087
P32754	4-hydroxyphenylpyruvate dioxygenase	HPD	4-hydroxyphenylpyruvate dioxygenase OS=Homo sapiens OX=9606 GN=HPD PE=1 SV=2 - [HPPD_HUMAN]	52.42	17	17	39	393	44.9059	7.00537	1.10256	1.08243	1.03649	1.07382	0.968585	0.968834	0.953912	0.963777	1.11418	0.00547975
O00159	Unconventional myosin-Ic	MYO1C	Unconventional myosin-Ic OS=Homo sapiens OX=9606 GN=MYO1C PE=1 SV=4 - [MYO1C_HUMAN]	22.39	21	21	38	1063	121.606	9.40771	1.08553	1.0666	1.05089	1.06767	0.982856	0.962584	0.994155	0.979865	1.08961	0.00298047
P07099	Epoxide hydrolase 1	EPHX1	Epoxide hydrolase 1 OS=Homo sapiens OX=9606 GN=EPHX1 PE=1 SV=1 - [HYEP_HUMAN]	29.01	12	12	28	455	52.915	7.25439	0.940546	0.936151	0.909656	0.928784	1.02082	1.01461	1.02969	1.02171	0.909051	0.000931519
Q8N1G4	Leucine-rich repeat-containing protein 47	LRRC47	Leucine-rich repeat-containing protein 47 OS=Homo sapiens OX=9606 GN=LRRC47 PE=1 SV=1 - [LRC47_HUMAN]	28.99	14	14	27	583	63.4337	8.27979	0.96118	0.923179	0.9299	0.938086	1.04438	1.03868	1.03257	1.03854	0.903274	0.00118437
Q14517	Protocadherin Fat 1	FAT1	Protocadherin Fat 1 OS=Homo sapiens OX=9606 GN=FAT1 PE=1 SV=2 - [FAT1_HUMAN]	6.87	23	23	25	4588	505.958	4.99561	1.09579	1.12156	1.07957	1.09897	0.956564	0.962238	0.955182	0.957995	1.14716	0.00034301
Q7KZ85	Transcription elongation factor SPT6	SUPT6H	Transcription elongation factor SPT6 OS=Homo sapiens OX=9606 GN=SUPT6H PE=1 SV=2 - [SPT6H_HUMAN]	19	25	25	32	1726	198.949	4.90674	0.946191	0.905385	0.921775	0.92445	1.06222	1.00457	1.04518	1.03732	0.891188	0.00559888
P49589	Cysteine--tRNA ligase, cytoplasmic	CARS	Cysteine--tRNA ligase, cytoplasmic OS=Homo sapiens OX=9606 GN=CARS PE=1 SV=3 - [SYCC_HUMAN]	30.75	17	17	29	748	85.4192	6.75635	1.0626	1.11481	1.10098	1.0928	0.997494	0.940578	0.983228	0.973766	1.12224	0.00679136
Q15165	Serum paraoxonase/arylesterase 2	PON2	Serum paraoxonase/arylesterase 2 OS=Homo sapiens OX=9606 GN=PON2 PE=1 SV=4 - [PON2_HUMAN]	19.77	5	5	15	354	39.3563	5.60498	1.09715	1.10116	1.164	1.12077	0.908072	0.94502	0.9555	0.936197	1.19715	0.00207654
P05156	Complement factor I	CFI	Complement factor I OS=Homo sapiens OX=9606 GN=CFI PE=1 SV=2 - [CFAI_HUMAN]	16.81	8	8	11	583	65.7066	7.50342	1.03264	1.09906	1.13533	1.08901	0.964659	0.944567	0.951685	0.953637	1.14196	0.0115202
Q9HDC9	Adipocyte plasma membrane-associated protein	APMAP	Adipocyte plasma membrane-associated protein OS=Homo sapiens OX=9606 GN=APMAP PE=1 SV=2 - [APMAP_HUMAN]	33.89	14	14	39	416	46.4509	6.16357	1.07368	1.06825	1.05637	1.0661	0.963353	0.958245	0.968332	0.96331	1.10671	6.29138e-05
Q5TFE4	5'-nucleotidase domain-containing protein 1	NT5DC1	5'-nucleotidase domain-containing protein 1 OS=Homo sapiens OX=9606 GN=NT5DC1 PE=1 SV=1 - [NT5D1_HUMAN]	34.07	12	12	17	455	51.8119	6.354	0.950004	0.942242	0.937044	0.943097	1.0737	1.08849	1.03086	1.06435	0.886078	0.00236915
P40616	ADP-ribosylation factor-like protein 1	ARL1	ADP-ribosylation factor-like protein 1 OS=Homo sapiens OX=9606 GN=ARL1 PE=1 SV=1 - [ARL1_HUMAN]	50.83	7	7	13	181	20.4044	5.71924	1.04332	1.16718	1.11769	1.10939	0.937476	0.945215	0.970789	0.95116	1.16636	0.0133306
P10646	Tissue factor pathway inhibitor	TFPI	Tissue factor pathway inhibitor OS=Homo sapiens OX=9606 GN=TFPI PE=1 SV=1 - [TFPI1_HUMAN]	42.76	11	11	19	304	34.992	8.25049	1.12219	1.10054	1.04046	1.08773	0.938855	0.981037	0.955683	0.958525	1.1348	0.00914064
Q5T9A4	ATPase family AAA domain-containing protein 3B	ATAD3B	ATPase family AAA domain-containing protein 3B OS=Homo sapiens OX=9606 GN=ATAD3B PE=1 SV=1 - [ATD3B_HUMAN]	31.64	6	18	36	648	72.5273	9.20264	1.071	1.0947	1.10741	1.09104	0.922947	0.975896	0.984834	0.961225	1.13505	0.00417101
Q9NP58	ATP-binding cassette sub-family B member 6, mitochondrial	ABCB6	ATP-binding cassette sub-family B member 6, mitochondrial OS=Homo sapiens OX=9606 GN=ABCB6 PE=1 SV=1 - [ABCB6_HUMAN]	17.58	11	11	16	842	93.8262	8.48486	1.07572	1.11481	1.06695	1.08583	0.954512	0.988901	0.99147	0.978294	1.10992	0.00473979
O15305	Phosphomannomutase 2	PMM2	Phosphomannomutase 2 OS=Homo sapiens OX=9606 GN=PMM2 PE=1 SV=1 - [PMM2_HUMAN]	41.46	10	10	24	246	28.0642	6.771	0.887952	0.900965	0.859211	0.882709	1.06512	1.03184	0.986233	1.02773	0.858891	0.00505076
Q8TCT9	Minor histocompatibility antigen H13	HM13	Minor histocompatibility antigen H13 OS=Homo sapiens OX=9606 GN=HM13 PE=1 SV=1 - [HM13_HUMAN]	23.61	9	9	25	377	41.4616	6.43018	1.05105	1.1237	1.07726	1.08401	0.937513	0.970537	0.951453	0.953167	1.13727	0.00494142
Q6NUQ4	Transmembrane protein 214	TMEM214	Transmembrane protein 214 OS=Homo sapiens OX=9606 GN=TMEM214 PE=1 SV=2 - [TM214_HUMAN]	25.98	16	16	30	689	77.1014	9.14404	1.06564	1.09736	1.05634	1.07311	0.968188	0.972725	0.971281	0.970731	1.10547	0.00120581
Q00266	S-adenosylmethionine synthase isoform type-1	MAT1A	S-adenosylmethionine synthase isoform type-1 OS=Homo sapiens OX=9606 GN=MAT1A PE=1 SV=2 - [METK1_HUMAN]	29.11	8	10	22	395	43.62	6.29053	0.940484	0.938214	0.947161	0.941953	1.03729	1.09698	1.03479	1.05635	0.891704	0.00505898
P42025	Beta-centractin	ACTR1B	Beta-centractin OS=Homo sapiens OX=9606 GN=ACTR1B PE=1 SV=1 - [ACTY_HUMAN]	28.99	3	8	20	376	42.2667	6.40479	1.09538	1.09956	1.15157	1.1155	0.872685	0.945111	0.981352	0.933049	1.19555	0.00764606
P46821	Microtubule-associated protein 1B	MAP1B	Microtubule-associated protein 1B OS=Homo sapiens OX=9606 GN=MAP1B PE=1 SV=2 - [MAP1B_HUMAN]	5.88	9	9	14	2468	270.468	4.80518	1.10772	1.10805	1.05527	1.09035	0.967441	0.9533	0.922034	0.947592	1.15065	0.00294873
P11166	Solute carrier family 2, facilitated glucose transporter member 1	SLC2A1	Solute carrier family 2, facilitated glucose transporter member 1 OS=Homo sapiens OX=9606 GN=SLC2A1 PE=1 SV=2 - [GTR1_HUMAN]	12.6	7	8	41	492	54.0485	8.71924	1.05746	1.15835	1.16035	1.12539	0.902995	0.946776	0.995208	0.948326	1.18671	0.0148268
P26440	Isovaleryl-CoA dehydrogenase, mitochondrial	IVD	Isovaleryl-CoA dehydrogenase, mitochondrial OS=Homo sapiens OX=9606 GN=IVD PE=1 SV=1 - [IVD_HUMAN]	30.02	10	10	26	423	46.2896	8.19189	0.903819	0.933635	0.926826	0.921427	1.00804	1.04354	1.01708	1.02289	0.900811	0.00190269
Q13217	DnaJ homolog subfamily C member 3	DNAJC3	DnaJ homolog subfamily C member 3 OS=Homo sapiens OX=9606 GN=DNAJC3 PE=1 SV=1 - [DNJC3_HUMAN]	43.45	19	21	29	504	57.5442	6.15088	1.06048	1.06853	1.07487	1.06796	0.984096	0.954358	0.959686	0.966047	1.1055	0.000533725
Q7L5D6	Golgi to ER traffic protein 4 homolog	GET4	Golgi to ER traffic protein 4 homolog OS=Homo sapiens OX=9606 GN=GET4 PE=1 SV=1 - [GET4_HUMAN]	25.99	7	7	15	327	36.481	5.41455	1.08284	1.08062	1.06457	1.07601	1.00358	0.995989	0.972697	0.990755	1.08605	0.00145685
Q9NP81	Serine--tRNA ligase, mitochondrial	SARS2	Serine--tRNA ligase, mitochondrial OS=Homo sapiens OX=9606 GN=SARS2 PE=1 SV=1 - [SYSM_HUMAN]	33.98	13	13	23	518	58.2459	8.1333	1.0565	1.06009	1.05927	1.05862	0.994618	0.994883	0.988526	0.992676	1.06643	9.48251e-06
Q99956	Dual specificity protein phosphatase 9	DUSP9	Dual specificity protein phosphatase 9 OS=Homo sapiens OX=9606 GN=DUSP9 PE=1 SV=1 - [DUS9_HUMAN]	31.77	7	9	18	384	41.8413	6.11279	0.886076	0.898895	0.910013	0.898328	1.05784	1.10957	1.0702	1.0792	0.8324	0.000447996
Q9UBS4	DnaJ homolog subfamily B member 11	DNAJB11	DnaJ homolog subfamily B member 11 OS=Homo sapiens OX=9606 GN=DNAJB11 PE=1 SV=1 - [DJB11_HUMAN]	35.2	11	11	13	358	40.4886	6.17627	1.06269	1.06391	1.13239	1.08633	0.930165	0.970041	0.952932	0.951046	1.14225	0.0062963
O95155	Ubiquitin conjugation factor E4 B	UBE4B	Ubiquitin conjugation factor E4 B OS=Homo sapiens OX=9606 GN=UBE4B PE=1 SV=1 - [UBE4B_HUMAN]	10.98	10	10	12	1302	146.092	6.55127	0.931751	0.904746	0.906995	0.914497	1.02612	1.0172	1.08871	1.04401	0.875945	0.00579493
P15586	N-acetylglucosamine-6-sulfatase	GNS	N-acetylglucosamine-6-sulfatase OS=Homo sapiens OX=9606 GN=GNS PE=1 SV=3 - [GNS_HUMAN]	19.02	9	9	22	552	62.042	8.30908	1.107	1.08214	1.14162	1.11025	0.993367	0.984278	0.977708	0.985118	1.12703	0.00217367
Q08378	Golgin subfamily A member 3	GOLGA3	Golgin subfamily A member 3 OS=Homo sapiens OX=9606 GN=GOLGA3 PE=1 SV=2 - [GOGA3_HUMAN]	17.22	18	18	23	1498	167.252	5.43994	1.07059	1.04794	1.06897	1.0625	0.972479	0.986647	0.964454	0.974527	1.09027	0.00083995
Q7Z3U7	Protein MON2 homolog	MON2	Protein MON2 homolog OS=Homo sapiens OX=9606 GN=MON2 PE=1 SV=3 - [MON2_HUMAN]	9.03	14	14	20	1717	190.237	6.06201	0.908428	0.918436	0.922606	0.91649	1.00403	1.02711	1.02704	1.01939	0.899053	0.000299991
Q92820	Gamma-glutamyl hydrolase	GGH	Gamma-glutamyl hydrolase OS=Homo sapiens OX=9606 GN=GGH PE=1 SV=2 - [GGH_HUMAN]	30.82	9	9	24	318	35.9412	7.10791	1.11038	1.10465	1.09201	1.10235	0.91386	0.992715	0.944512	0.950362	1.15992	0.00298342
Q8NCA5	Protein FAM98A	FAM98A	Protein FAM98A OS=Homo sapiens OX=9606 GN=FAM98A PE=1 SV=1 - [FA98A_HUMAN]	21.97	6	9	18	519	55.3663	9.02686	1.07991	1.07426	1.09058	1.08158	0.967143	0.977982	0.952518	0.965881	1.11979	0.000192665
Q96LJ7	Dehydrogenase/reductase SDR family member 1	DHRS1	Dehydrogenase/reductase SDR family member 1 OS=Homo sapiens OX=9606 GN=DHRS1 PE=1 SV=1 - [DHRS1_HUMAN]	23.96	5	5	9	313	33.8873	7.82568	0.888882	0.884798	0.926685	0.900122	1.01935	1.05588	1.01408	1.02977	0.874097	0.00228261
Q9BY43	Charged multivesicular body protein 4a	CHMP4A	Charged multivesicular body protein 4a OS=Homo sapiens OX=9606 GN=CHMP4A PE=1 SV=3 - [CHM4A_HUMAN]	43.24	8	9	17	222	25.0828	4.70361	1.14334	1.11416	1.05529	1.10426	0.916025	0.890535	0.991702	0.932754	1.18387	0.012681
Q96RQ3	Methylcrotonoyl-CoA carboxylase subunit alpha, mitochondrial	MCCC1	Methylcrotonoyl-CoA carboxylase subunit alpha, mitochondrial OS=Homo sapiens OX=9606 GN=MCCC1 PE=1 SV=3 - [MCCA_HUMAN]	15.17	8	9	13	725	80.4219	7.78174	0.923122	0.921039	0.950844	0.931668	1.03833	1.04692	1.02181	1.03569	0.899564	0.00100827
Q9BY44	Eukaryotic translation initiation factor 2A	EIF2A	Eukaryotic translation initiation factor 2A OS=Homo sapiens OX=9606 GN=EIF2A PE=1 SV=3 - [EIF2A_HUMAN]	31.11	14	14	29	585	64.9492	8.86572	1.10401	1.11575	1.05623	1.092	0.971518	0.962035	1.00102	0.978189	1.11634	0.00627774
Q06203	Amidophosphoribosyltransferase	PPAT	Amidophosphoribosyltransferase OS=Homo sapiens OX=9606 GN=PPAT PE=1 SV=1 - [PUR1_HUMAN]	26.11	10	10	18	517	57.3624	6.75635	1.05786	1.06591	1.11965	1.08114	0.961349	0.958334	0.954509	0.958064	1.12846	0.00321962
P61803	Dolichyl-diphosphooligosaccharide--protein glycosyltransferase subunit DAD1	DAD1	Dolichyl-diphosphooligosaccharide--protein glycosyltransferase subunit DAD1 OS=Homo sapiens OX=9606 GN=DAD1 PE=1 SV=3 - [DAD1_HUMAN]	28.32	3	3	11	113	12.4886	7.07861	1.07159	1.11634	1.12548	1.10447	0.941573	0.911607	0.978699	0.94396	1.17004	0.00328722
P10620	Microsomal glutathione S-transferase 1	MGST1	Microsomal glutathione S-transferase 1 OS=Homo sapiens OX=9606 GN=MGST1 PE=1 SV=1 - [MGST1_HUMAN]	27.1	4	4	17	155	17.5872	9.39307	1.11534	1.09544	1.0413	1.08403	0.968318	0.912633	0.944918	0.941957	1.15082	0.00657197
P27144	Adenylate kinase 4, mitochondrial	AK4	Adenylate kinase 4, mitochondrial OS=Homo sapiens OX=9606 GN=AK4 PE=1 SV=1 - [KAD4_HUMAN]	54.71	11	11	27	223	25.2522	8.39697	0.92203	0.928432	0.934747	0.928403	1.03594	1.01507	1.07397	1.04166	0.891271	0.00301633
P61513	60S ribosomal protein L37a	RPL37A	60S ribosomal protein L37a OS=Homo sapiens OX=9606 GN=RPL37A PE=1 SV=2 - [RL37A_HUMAN]	58.7	6	6	21	92	10.2685	10.4331	1.0557	1.09247	1.10014	1.08277	0.968085	0.93075	0.981289	0.960041	1.12784	0.00386116
P33908	Mannosyl-oligosaccharide 1,2-alpha-mannosidase IA	MAN1A1	Mannosyl-oligosaccharide 1,2-alpha-mannosidase IA OS=Homo sapiens OX=9606 GN=MAN1A1 PE=1 SV=3 - [MA1A1_HUMAN]	18.99	10	11	20	653	72.9223	6.46826	1.07712	1.12883	1.10094	1.1023	0.99804	0.898124	0.90088	0.932348	1.18228	0.00924901
Q8NI36	WD repeat-containing protein 36	WDR36	WD repeat-containing protein 36 OS=Homo sapiens OX=9606 GN=WDR36 PE=1 SV=1 - [WDR36_HUMAN]	19.87	14	14	21	951	105.255	7.53271	1.06359	1.08574	1.14692	1.09875	0.966899	0.969707	0.949323	0.961977	1.14218	0.00601707
O00629	Importin subunit alpha-3	KPNA4	Importin subunit alpha-3 OS=Homo sapiens OX=9606 GN=KPNA4 PE=1 SV=1 - [IMA3_HUMAN]	23.99	7	9	16	521	57.8506	4.95752	1.13443	1.07541	1.14166	1.11717	0.984549	0.931249	0.933184	0.949661	1.17638	0.00357276
P78346	Ribonuclease P protein subunit p30	RPP30	Ribonuclease P protein subunit p30 OS=Homo sapiens OX=9606 GN=RPP30 PE=1 SV=1 - [RPP30_HUMAN]	22.76	5	5	10	268	29.3027	8.90967	0.949968	0.90701	0.925733	0.92757	1.02788	1.02277	1.05168	1.03411	0.896976	0.00223396
Q9Y4B6	DDB1- and CUL4-associated factor 1	DCAF1	DDB1- and CUL4-associated factor 1 OS=Homo sapiens OX=9606 GN=DCAF1 PE=1 SV=3 - [DCAF1_HUMAN]	10.48	13	14	19	1507	168.9	5.05908	0.931457	0.911272	0.924257	0.922328	1.01059	1.03525	1.03215	1.026	0.89896	0.000442446
Q96EY8	Cob(I)yrinic acid a,c-diamide adenosyltransferase, mitochondrial	MMAB	Cob(I)yrinic acid a,c-diamide adenosyltransferase, mitochondrial OS=Homo sapiens OX=9606 GN=MMAB PE=1 SV=1 - [MMAB_HUMAN]	27.6	5	5	9	250	27.371	8.60205	0.93517	0.972624	0.90537	0.937721	1.0775	1.06323	1.05064	1.06379	0.88149	0.00383879
P15735	Phosphorylase b kinase gamma catalytic chain, liver/testis isoform	PHKG2	Phosphorylase b kinase gamma catalytic chain, liver/testis isoform OS=Homo sapiens OX=9606 GN=PHKG2 PE=1 SV=1 - [PHKG2_HUMAN]	21.18	6	6	10	406	46.4127	6.37939	0.934979	0.928345	0.932411	0.931912	1.05776	1.06218	0.997968	1.0393	0.896669	0.00668039
Q03426	Mevalonate kinase	MVK	Mevalonate kinase OS=Homo sapiens OX=9606 GN=MVK PE=1 SV=1 - [KIME_HUMAN]	25.76	7	7	13	396	42.4243	6.45557	0.954718	0.938961	0.926353	0.940011	1.00775	1.03611	1.03463	1.02617	0.916041	0.00221324
O43660	Pleiotropic regulator 1	PLRG1	Pleiotropic regulator 1 OS=Homo sapiens OX=9606 GN=PLRG1 PE=1 SV=1 - [PLRG1_HUMAN]	27.43	10	10	15	514	57.1581	9.17334	1.1349	1.13109	1.11454	1.12684	0.988152	0.979493	0.990366	0.986004	1.14284	3.75984e-05
Q9NS86	LanC-like protein 2	LANCL2	LanC-like protein 2 OS=Homo sapiens OX=9606 GN=LANCL2 PE=1 SV=1 - [LANC2_HUMAN]	21.11	8	8	15	450	50.8214	7.43018	0.891577	0.912792	0.843868	0.882745	1.01396	1.05206	0.985637	1.01722	0.867805	0.00866409
O60568	Procollagen-lysine,2-oxoglutarate 5-dioxygenase 3	PLOD3	Procollagen-lysine,2-oxoglutarate 5-dioxygenase 3 OS=Homo sapiens OX=9606 GN=PLOD3 PE=1 SV=1 - [PLOD3_HUMAN]	24.12	15	15	22	738	84.7315	6.04932	1.07551	1.09478	1.09452	1.08827	0.975422	0.969506	0.972873	0.9726	1.11893	6.2562e-05
P62995	Transformer-2 protein homolog beta	TRA2B	Transformer-2 protein homolog beta OS=Homo sapiens OX=9606 GN=TRA2B PE=1 SV=1 - [TRA2B_HUMAN]	16.32	4	4	14	288	33.6456	11.2534	1.07009	1.09427	1.06705	1.07713	0.992766	0.972198	0.983121	0.982695	1.0961	0.000834363
Q15056	Eukaryotic translation initiation factor 4H	EIF4H	Eukaryotic translation initiation factor 4H OS=Homo sapiens OX=9606 GN=EIF4H PE=1 SV=5 - [IF4H_HUMAN]	16.53	3	3	11	248	27.3684	7.2251	1.11503	1.05697	1.10778	1.09326	0.969868	0.961629	0.927183	0.952894	1.14731	0.00334364
P01130	Low-density lipoprotein receptor	LDLR	Low-density lipoprotein receptor OS=Homo sapiens OX=9606 GN=LDLR PE=1 SV=1 - [LDLR_HUMAN]	10.93	8	8	18	860	95.3136	5.04639	1.13719	1.10731	1.13648	1.12699	0.986407	0.902562	0.947794	0.945588	1.19184	0.00226829
Q9BXY0	Protein MAK16 homolog	MAK16	Protein MAK16 homolog OS=Homo sapiens OX=9606 GN=MAK16 PE=1 SV=2 - [MAK16_HUMAN]	21	6	6	13	300	35.3467	5.37646	1.0843	1.10793	1.0796	1.09061	1.01466	0.96615	0.988032	0.989615	1.10205	0.003641
Q92673	Sortilin-related receptor	SORL1	Sortilin-related receptor OS=Homo sapiens OX=9606 GN=SORL1 PE=1 SV=2 - [SORL_HUMAN]	8.85	15	15	18	2214	248.267	5.5542	0.912525	0.940654	0.94649	0.933223	1.04566	1.05188	1.00841	1.03532	0.901389	0.00399554
P06865	Beta-hexosaminidase subunit alpha	HEXA	Beta-hexosaminidase subunit alpha OS=Homo sapiens OX=9606 GN=HEXA PE=1 SV=2 - [HEXA_HUMAN]	16.64	9	9	14	529	60.6643	5.16064	1.10925	1.0597	1.11875	1.0959	0.952371	0.967719	0.985563	0.968551	1.13149	0.00351993
Q9BV86	N-terminal Xaa-Pro-Lys N-methyltransferase 1	NTMT1	N-terminal Xaa-Pro-Lys N-methyltransferase 1 OS=Homo sapiens OX=9606 GN=NTMT1 PE=1 SV=3 - [NTM1A_HUMAN]	38.12	6	6	10	223	25.3708	5.51611	1.07731	1.07047	1.14182	1.09653	0.973889	0.977524	0.948575	0.966663	1.13435	0.00607034
P27338	Amine oxidase [flavin-containing] B	MAOB	Amine oxidase [flavin-containing] B OS=Homo sapiens OX=9606 GN=MAOB PE=1 SV=3 - [AOFB_HUMAN]	20.96	9	10	23	520	58.7252	7.50342	0.905355	0.929555	0.920156	0.918355	1.03372	1.04108	1.00477	1.02652	0.894627	0.00118445
P60660	Myosin light polypeptide 6	MYL6	Myosin light polypeptide 6 OS=Homo sapiens OX=9606 GN=MYL6 PE=1 SV=2 - [MYL6_HUMAN]	59.6	6	9	33	151	16.9191	4.65283	1.1055	1.06417	1.08335	1.08434	0.983983	0.988413	0.9639	0.978765	1.10786	0.00171172
Q9H488	GDP-fucose protein O-fucosyltransferase 1	POFUT1	GDP-fucose protein O-fucosyltransferase 1 OS=Homo sapiens OX=9606 GN=POFUT1 PE=1 SV=1 - [OFUT1_HUMAN]	29.9	8	8	20	388	43.9272	8.52881	1.06811	1.09309	1.11064	1.09061	0.983851	0.957072	0.980175	0.973699	1.12007	0.00143069
P08319	Alcohol dehydrogenase 4	ADH4	Alcohol dehydrogenase 4 OS=Homo sapiens OX=9606 GN=ADH4 PE=1 SV=5 - [ADH4_HUMAN]	41.05	12	12	24	380	40.1957	7.94287	0.910358	0.95605	0.901537	0.922648	1.03993	1.09435	1.05743	1.0639	0.867229	0.00373474
Q63HM1	Kynurenine formamidase	AFMID	Kynurenine formamidase OS=Homo sapiens OX=9606 GN=AFMID PE=2 SV=2 - [KFA_HUMAN]	20.79	5	5	9	303	33.9701	5.90967	0.91124	0.869714	0.867072	0.882675	0.993122	1.03731	1.10137	1.04393	0.845528	0.00951276
P32929	Cystathionine gamma-lyase	CTH	Cystathionine gamma-lyase OS=Homo sapiens OX=9606 GN=CTH PE=1 SV=3 - [CGL_HUMAN]	28.4	8	8	11	405	44.4795	6.69775	1.1174	1.18682	1.10517	1.13646	0.9308	0.947446	0.985977	0.954741	1.19034	0.00385137
Q9ULU4	Protein kinase C-binding protein 1	ZMYND8	Protein kinase C-binding protein 1 OS=Homo sapiens OX=9606 GN=ZMYND8 PE=1 SV=2 - [PKCB1_HUMAN]	10.96	10	10	16	1186	131.61	7.1958	1.09418	1.10137	1.04582	1.08046	0.920376	0.913121	0.989275	0.940924	1.14829	0.00952447
Q14764	Major vault protein	MVP	Major vault protein OS=Homo sapiens OX=9606 GN=MVP PE=1 SV=4 - [MVP_HUMAN]	19.37	13	13	17	893	99.2659	5.47803	1.09307	1.10556	1.08929	1.09597	0.974929	0.997292	0.936021	0.969414	1.13055	0.00241959
Q92974	Rho guanine nucleotide exchange factor 2	ARHGEF2	Rho guanine nucleotide exchange factor 2 OS=Homo sapiens OX=9606 GN=ARHGEF2 PE=1 SV=4 - [ARHG2_HUMAN]	15.42	10	11	18	986	111.473	7.26904	1.12603	1.04648	1.10953	1.09401	0.919966	0.961255	0.986194	0.955805	1.1446	0.0111652
O94888	UBX domain-containing protein 7	UBXN7	UBX domain-containing protein 7 OS=Homo sapiens OX=9606 GN=UBXN7 PE=1 SV=2 - [UBXN7_HUMAN]	15.34	5	6	9	489	54.8283	5.16064	0.943093	0.939169	0.899523	0.927261	1.05652	1.017	1.05152	1.04168	0.890157	0.00358033
Q6NVY1	3-hydroxyisobutyryl-CoA hydrolase, mitochondrial	HIBCH	3-hydroxyisobutyryl-CoA hydrolase, mitochondrial OS=Homo sapiens OX=9606 GN=HIBCH PE=1 SV=2 - [HIBCH_HUMAN]	26.42	9	9	17	386	43.4544	8.19189	0.938623	0.921559	0.908654	0.922946	1.00149	1.01565	0.99385	1.00366	0.919577	0.00169834
Q8N9T8	Protein KRI1 homolog	KRI1	Protein KRI1 homolog OS=Homo sapiens OX=9606 GN=KRI1 PE=1 SV=3 - [KRI1_HUMAN]	6.97	3	3	5	703	82.5475	5.13525	1.06046	1.13699	1.05501	1.08415	0.943795	0.914321	0.899014	0.919043	1.17966	0.00502989
Q15043	Zinc transporter ZIP14	SLC39A14	Zinc transporter ZIP14 OS=Homo sapiens OX=9606 GN=SLC39A14 PE=1 SV=3 - [S39AE_HUMAN]	13.01	5	5	11	492	54.1772	5.32568	0.894223	0.903119	0.860337	0.885893	1.07655	1.09166	1.02363	1.06395	0.832647	0.00187485
Q9BRG1	Vacuolar protein-sorting-associated protein 25	VPS25	Vacuolar protein-sorting-associated protein 25 OS=Homo sapiens OX=9606 GN=VPS25 PE=1 SV=1 - [VPS25_HUMAN]	27.84	4	4	9	176	20.7345	6.34131	0.906666	0.898194	0.911029	0.905297	1.11453	1.04702	1.0725	1.07802	0.83978	0.000995796
Q9Y3C1	Nucleolar protein 16	NOP16	Nucleolar protein 16 OS=Homo sapiens OX=9606 GN=NOP16 PE=1 SV=2 - [NOP16_HUMAN]	41.01	7	7	9	178	21.1751	9.93506	1.14701	1.12863	1.07386	1.1165	0.978978	0.992182	0.975169	0.98211	1.13684	0.00399008
P37173	TGF-beta receptor type-2	TGFBR2	TGF-beta receptor type-2 OS=Homo sapiens OX=9606 GN=TGFBR2 PE=1 SV=2 - [TGFR2_HUMAN]	10.23	5	5	8	567	64.5259	5.89697	1.08198	1.09919	1.10806	1.09641	0.965023	0.934341	0.920738	0.940034	1.16635	0.000499652
A6NGU5	Putative glutathione hydrolase 3 proenzyme	GGT3P	Putative glutathione hydrolase 3 proenzyme OS=Homo sapiens OX=9606 GN=GGT3P PE=5 SV=2 - [GGT3_HUMAN]	9.15	4	4	9	568	61.4628	7.13721	1.09625	1.13079	1.17754	1.13486	0.996323	0.982632	1.01902	0.999325	1.13562	0.00631378
Q9Y5V3	Melanoma-associated antigen D1	MAGED1	Melanoma-associated antigen D1 OS=Homo sapiens OX=9606 GN=MAGED1 PE=1 SV=3 - [MAGD1_HUMAN]	12.21	6	7	9	778	86.1073	5.8335	0.846986	0.920558	0.941041	0.902862	1.05914	1.08907	1.07544	1.07455	0.840221	0.00452367
O00411	DNA-directed RNA polymerase, mitochondrial	POLRMT	DNA-directed RNA polymerase, mitochondrial OS=Homo sapiens OX=9606 GN=POLRMT PE=1 SV=2 - [RPOM_HUMAN]	11.71	13	13	15	1230	138.532	8.98291	0.906898	0.943231	0.959665	0.936598	1.04654	1.03705	1.07094	1.05151	0.890717	0.00346684
Q8WUY1	Protein THEM6	THEM6	Protein THEM6 OS=Homo sapiens OX=9606 GN=THEM6 PE=1 SV=2 - [THEM6_HUMAN]	27.4	6	6	11	208	23.8499	9.5542	0.941936	0.891558	0.922043	0.918512	1.01059	1.02914	1.01912	1.01962	0.900839	0.0029211
Q14562	ATP-dependent RNA helicase DHX8	DHX8	ATP-dependent RNA helicase DHX8 OS=Homo sapiens OX=9606 GN=DHX8 PE=1 SV=1 - [DHX8_HUMAN]	6.89	6	7	9	1220	139.227	8.32373	1.10235	1.12736	1.1807	1.1368	0.973759	0.981446	0.949812	0.968339	1.17397	0.0025242
Q9BTE3	Mini-chromosome maintenance complex-binding protein	MCMBP	Mini-chromosome maintenance complex-binding protein OS=Homo sapiens OX=9606 GN=MCMBP PE=1 SV=2 - [MCMBP_HUMAN]	19.78	11	11	14	642	72.9338	5.87158	0.945643	0.945111	0.877864	0.922873	1.0409	1.06013	1.0376	1.04621	0.88211	0.0063771
Q96PY5	Formin-like protein 2	FMNL2	Formin-like protein 2 OS=Homo sapiens OX=9606 GN=FMNL2 PE=1 SV=3 - [FMNL2_HUMAN]	11.97	12	12	16	1086	123.243	7.40088	1.08251	1.09947	1.07125	1.08441	0.94691	0.976425	0.953607	0.95898	1.13079	0.000493044
Q8WXA9	Splicing regulatory glutamine/lysine-rich protein 1	SREK1	Splicing regulatory glutamine/lysine-rich protein 1 OS=Homo sapiens OX=9606 GN=SREK1 PE=1 SV=1 - [SREK1_HUMAN]	14.57	5	5	8	508	59.345	10.3892	1.04494	1.12791	1.15376	1.10887	0.949591	0.930088	0.970048	0.949909	1.16734	0.0102694
Q9BVI4	Nucleolar complex protein 4 homolog	NOC4L	Nucleolar complex protein 4 homolog OS=Homo sapiens OX=9606 GN=NOC4L PE=1 SV=1 - [NOC4L_HUMAN]	17.83	9	9	18	516	58.4307	7.48877	0.925951	0.91541	0.928602	0.923321	0.997591	1.02664	1.03984	1.02136	0.904014	0.00171163
Q13418	Integrin-linked protein kinase	ILK	Integrin-linked protein kinase OS=Homo sapiens OX=9606 GN=ILK PE=1 SV=2 - [ILK_HUMAN]	28.1	10	10	14	452	51.3859	8.07471	0.930025	0.912323	0.947548	0.929965	1.07062	1.0553	1.00378	1.04323	0.891427	0.00746383
Q15007	Pre-mRNA-splicing regulator WTAP	WTAP	Pre-mRNA-splicing regulator WTAP OS=Homo sapiens OX=9606 GN=WTAP PE=1 SV=2 - [FL2D_HUMAN]	21.46	6	6	11	396	44.2167	5.18604	1.11817	1.08611	1.1205	1.10826	1.01641	0.933518	0.971512	0.973815	1.13806	0.00702069
Q5T2W1	Na(+)/H(+) exchange regulatory cofactor NHE-RF3	PDZK1	Na(+)/H(+) exchange regulatory cofactor NHE-RF3 OS=Homo sapiens OX=9606 GN=PDZK1 PE=1 SV=2 - [NHRF3_HUMAN]	17.73	7	7	11	519	57.0939	5.5542	0.91793	0.879182	0.886205	0.894439	1.04057	1.09013	0.994399	1.0417	0.858635	0.00809039
Q6N069	N-alpha-acetyltransferase 16, NatA auxiliary subunit	NAA16	N-alpha-acetyltransferase 16, NatA auxiliary subunit OS=Homo sapiens OX=9606 GN=NAA16 PE=1 SV=2 - [NAA16_HUMAN]	15.16	6	13	21	864	101.397	7.86963	0.884958	0.924673	0.902442	0.904024	1.06584	1.07847	1.02937	1.0579	0.854549	0.00118343
Q5VSL9	Striatin-interacting protein 1	STRIP1	Striatin-interacting protein 1 OS=Homo sapiens OX=9606 GN=STRIP1 PE=1 SV=1 - [STRP1_HUMAN]	13.62	7	7	8	837	95.5148	6.29053	1.13053	1.10754	1.06359	1.10055	0.934064	0.924682	0.995803	0.951517	1.15663	0.00741337
Q9Y3B7	39S ribosomal protein L11, mitochondrial	MRPL11	39S ribosomal protein L11, mitochondrial OS=Homo sapiens OX=9606 GN=MRPL11 PE=1 SV=1 - [RM11_HUMAN]	42.71	7	7	11	192	20.6704	9.90576	0.912195	0.942764	0.889665	0.914875	1.03083	1.05147	1.01951	1.03393	0.884849	0.00271311
Q969Y2	tRNA modification GTPase GTPBP3, mitochondrial	GTPBP3	tRNA modification GTPase GTPBP3, mitochondrial OS=Homo sapiens OX=9606 GN=GTPBP3 PE=1 SV=2 - [GTPB3_HUMAN]	9.55	4	4	6	492	52.0262	6.48096	0.937618	0.908429	0.950341	0.932129	1.04035	1.05288	1.03882	1.04402	0.892828	0.00105616
Q04446	1,4-alpha-glucan-branching enzyme	GBE1	1,4-alpha-glucan-branching enzyme OS=Homo sapiens OX=9606 GN=GBE1 PE=1 SV=3 - [GLGB_HUMAN]	16.1	10	10	18	702	80.4226	6.31592	1.13279	1.07364	1.12176	1.1094	0.920661	0.914765	0.993104	0.942843	1.17665	0.00583163
Q12830	Nucleosome-remodeling factor subunit BPTF	BPTF	Nucleosome-remodeling factor subunit BPTF OS=Homo sapiens OX=9606 GN=BPTF PE=1 SV=3 - [BPTF_HUMAN]	4.04	11	11	13	3046	338.054	6.53662	0.940242	0.948357	0.904154	0.930918	1.02181	1.01394	1.0376	1.02445	0.9087	0.00359291
Q96GG9	DCN1-like protein 1	DCUN1D1	DCN1-like protein 1 OS=Homo sapiens OX=9606 GN=DCUN1D1 PE=1 SV=1 - [DCNL1_HUMAN]	27.41	6	6	8	259	30.1051	5.33838	0.974957	0.923383	0.900091	0.93281	1.09183	1.05753	1.1093	1.08622	0.858767	0.00463689
Q96K76	Ubiquitin carboxyl-terminal hydrolase 47	USP47	Ubiquitin carboxyl-terminal hydrolase 47 OS=Homo sapiens OX=9606 GN=USP47 PE=1 SV=3 - [UBP47_HUMAN]	7.49	8	9	10	1375	157.212	5.08447	0.928889	0.900941	0.931718	0.920516	1.01403	1.0457	1.10156	1.05376	0.873553	0.00826872
O95302	Peptidyl-prolyl cis-trans isomerase FKBP9	FKBP9	Peptidyl-prolyl cis-trans isomerase FKBP9 OS=Homo sapiens OX=9606 GN=FKBP9 PE=1 SV=2 - [FKBP9_HUMAN]	20.7	8	8	11	570	63.0435	5.08447	1.08786	1.06675	1.07592	1.07684	0.951006	1.00263	0.958252	0.970629	1.10943	0.0035341
Q13526	Peptidyl-prolyl cis-trans isomerase NIMA-interacting 1	PIN1	Peptidyl-prolyl cis-trans isomerase NIMA-interacting 1 OS=Homo sapiens OX=9606 GN=PIN1 PE=1 SV=1 - [PIN1_HUMAN]	38.04	4	4	6	163	18.232	8.82178	0.938896	0.912886	0.912227	0.921336	1.06928	1.05456	0.997954	1.0406	0.885391	0.00705019
Q06278	Aldehyde oxidase	AOX1	Aldehyde oxidase OS=Homo sapiens OX=9606 GN=AOX1 PE=1 SV=2 - [AOXA_HUMAN]	5.98	6	6	6	1338	147.822	7.1665	0.889807	0.94052	0.855652	0.895327	1.06359	1.10776	1.00758	1.05965	0.84493	0.0124665
P52434	DNA-directed RNA polymerases I, II, and III subunit RPABC3	POLR2H	DNA-directed RNA polymerases I, II, and III subunit RPABC3 OS=Homo sapiens OX=9606 GN=POLR2H PE=1 SV=4 - [RPAB3_HUMAN]	53.33	5	5	7	150	17.1324	4.67822	1.04403	1.12978	1.14283	1.10555	0.990261	0.904124	0.93195	0.942112	1.17348	0.0150964
O60306	RNA helicase aquarius	AQR	RNA helicase aquarius OS=Homo sapiens OX=9606 GN=AQR PE=1 SV=4 - [AQR_HUMAN]	12.93	14	15	19	1485	171.186	6.3667	1.07536	1.08716	1.1351	1.09921	0.973562	0.971974	0.979096	0.974878	1.12753	0.0024992
Q92575	UBX domain-containing protein 4	UBXN4	UBX domain-containing protein 4 OS=Homo sapiens OX=9606 GN=UBXN4 PE=1 SV=2 - [UBXN4_HUMAN]	10.24	5	5	9	508	56.7427	6.37939	0.867252	0.922058	0.87901	0.88944	1.01007	1.06405	1.01347	1.0292	0.864208	0.00441624
P10644	cAMP-dependent protein kinase type I-alpha regulatory subunit	PRKAR1A	cAMP-dependent protein kinase type I-alpha regulatory subunit OS=Homo sapiens OX=9606 GN=PRKAR1A PE=1 SV=1 - [KAP0_HUMAN]	20.21	5	6	7	381	42.955	5.35107	0.844308	0.873572	0.96103	0.89297	1.01587	1.07993	1.10062	1.06547	0.838099	0.0164247
Q9Y4E8	Ubiquitin carboxyl-terminal hydrolase 15	USP15	Ubiquitin carboxyl-terminal hydrolase 15 OS=Homo sapiens OX=9606 GN=USP15 PE=1 SV=3 - [UBP15_HUMAN]	18.76	14	14	15	981	112.348	5.22412	1.04203	1.07263	1.1122	1.07562	0.967222	0.964902	0.922472	0.951532	1.13041	0.00766747
P08263	Glutathione S-transferase A1	GSTA1	Glutathione S-transferase A1 OS=Homo sapiens OX=9606 GN=GSTA1 PE=1 SV=3 - [GSTA1_HUMAN]	36.04	8	8	14	222	25.6147	8.88037	0.867863	0.963326	0.884454	0.905214	1.07695	1.06499	1.06898	1.0703	0.845754	0.00510121
Q9BYJ9	YTH domain-containing family protein 1	YTHDF1	YTH domain-containing family protein 1 OS=Homo sapiens OX=9606 GN=YTHDF1 PE=1 SV=1 - [YTHD1_HUMAN]	15.21	3	8	12	559	60.8358	8.79248	1.08897	1.11825	1.10168	1.10297	0.989778	1.02631	1.00194	1.00601	1.09638	0.00209429
P62072	Mitochondrial import inner membrane translocase subunit Tim10	TIMM10	Mitochondrial import inner membrane translocase subunit Tim10 OS=Homo sapiens OX=9606 GN=TIMM10 PE=1 SV=1 - [TIM10_HUMAN]	43.33	3	3	3	90	10.3259	6.29053	1.1889	1.11602	1.14907	1.15133	0.978851	1.01425	0.941642	0.978246	1.17693	0.00432985
O94966	Ubiquitin carboxyl-terminal hydrolase 19	USP19	Ubiquitin carboxyl-terminal hydrolase 19 OS=Homo sapiens OX=9606 GN=USP19 PE=1 SV=2 - [UBP19_HUMAN]	5.31	5	5	6	1318	145.559	6.27783	0.918464	0.96289	0.885045	0.922133	1.03501	1.08445	1.03882	1.05276	0.875917	0.00905971
Q9Y320	Thioredoxin-related transmembrane protein 2	TMX2	Thioredoxin-related transmembrane protein 2 OS=Homo sapiens OX=9606 GN=TMX2 PE=1 SV=1 - [TMX2_HUMAN]	33.11	9	9	13	296	34.0156	8.68994	1.09078	1.05606	1.10638	1.08441	0.949136	0.917505	0.996263	0.954301	1.13634	0.00885687
Q6QNY0	Biogenesis of lysosome-related organelles complex 1 subunit 3	BLOC1S3	Biogenesis of lysosome-related organelles complex 1 subunit 3 OS=Homo sapiens OX=9606 GN=BLOC1S3 PE=1 SV=1 - [BL1S3_HUMAN]	14.85	2	2	3	202	21.2429	5.14795	0.908747	0.882302	0.954164	0.915071	1.12096	1.07427	1.04506	1.0801	0.847212	0.00563782
P06681	Complement C2	C2	Complement C2 OS=Homo sapiens OX=9606 GN=C2 PE=1 SV=2 - [CO2_HUMAN]	12.23	7	7	8	752	83.2143	7.41553	1.11851	1.12424	1.07616	1.1063	0.96659	0.997383	0.954702	0.972892	1.13713	0.00252248
P49326	Dimethylaniline monooxygenase [N-oxide-forming] 5	FMO5	Dimethylaniline monooxygenase [N-oxide-forming] 5 OS=Homo sapiens OX=9606 GN=FMO5 PE=1 SV=2 - [FMO5_HUMAN]	16.7	7	7	11	533	60.1819	8.20654	0.9194	0.975272	0.875068	0.923247	1.06537	1.05909	1.05038	1.05828	0.872402	0.00998204
Q96EY4	Translation machinery-associated protein 16	TMA16	Translation machinery-associated protein 16 OS=Homo sapiens OX=9606 GN=TMA16 PE=1 SV=2 - [TMA16_HUMAN]	24.14	4	4	8	203	23.8494	9.26123	0.892017	0.821362	0.855176	0.856185	0.964601	0.963799	1.02113	0.983177	0.870835	0.0103587
Q9UJX4	Anaphase-promoting complex subunit 5	ANAPC5	Anaphase-promoting complex subunit 5 OS=Homo sapiens OX=9606 GN=ANAPC5 PE=1 SV=2 - [APC5_HUMAN]	15.23	8	8	8	755	85.0228	6.87354	0.861536	0.919382	0.890665	0.890528	1.06629	1.05845	0.975704	1.03348	0.861679	0.0129046
Q9NR28	Diablo homolog, mitochondrial	DIABLO	Diablo homolog, mitochondrial OS=Homo sapiens OX=9606 GN=DIABLO PE=1 SV=1 - [DBLOH_HUMAN]	20.5	5	5	7	239	27.1137	5.89697	1.13243	1.08716	1.22155	1.14705	0.982652	0.961147	0.972807	0.972202	1.17984	0.011921
Q6DD87	Zinc finger protein 787	ZNF787	Zinc finger protein 787 OS=Homo sapiens OX=9606 GN=ZNF787 PE=1 SV=4 - [ZN787_HUMAN]	8.38	2	2	4	382	40.4026	7.95752	1.1498	1.07707	1.16427	1.13038	1.00992	0.962106	0.987173	0.986399	1.14597	0.0089677
O94952	F-box only protein 21	FBXO21	F-box only protein 21 OS=Homo sapiens OX=9606 GN=FBXO21 PE=2 SV=2 - [FBX21_HUMAN]	2.87	1	1	2	628	72.2235	6.0874	0.887576	0.941392	0.93899	0.922652	1.09197	1.03699	1.03566	1.05487	0.874659	0.00661914
Q8TER5	Rho guanine nucleotide exchange factor 40	ARHGEF40	Rho guanine nucleotide exchange factor 40 OS=Homo sapiens OX=9606 GN=ARHGEF40 PE=1 SV=3 - [ARH40_HUMAN]	7.83	10	10	12	1519	164.555	6.15088	0.902791	0.880899	0.920156	0.901282	1.08235	1.03287	0.996534	1.03725	0.868914	0.0076346
P57678	Gem-associated protein 4	GEMIN4	Gem-associated protein 4 OS=Homo sapiens OX=9606 GN=GEMIN4 PE=1 SV=2 - [GEMI4_HUMAN]	14.93	11	12	16	1058	119.96	6.03662	1.0878	1.09712	1.10444	1.09645	0.970851	0.97007	1.00571	0.982212	1.11631	0.000846063
P06213	Insulin receptor	INSR	Insulin receptor OS=Homo sapiens OX=9606 GN=INSR PE=1 SV=4 - [INSR_HUMAN]	5.28	6	7	8	1382	156.232	6.20166	0.927807	0.866296	0.915519	0.903207	1.06589	1.05788	1.0269	1.05022	0.860014	0.00271382
Q9NNW5	WD repeat-containing protein 6	WDR6	WD repeat-containing protein 6 OS=Homo sapiens OX=9606 GN=WDR6 PE=1 SV=1 - [WDR6_HUMAN]	5.71	5	5	7	1121	121.647	6.87354	0.912208	0.905793	0.911028	0.909676	1.0873	1.04133	1.01439	1.04767	0.868285	0.00296399
Q9Y6K1	DNA (cytosine-5)-methyltransferase 3A	DNMT3A	DNA (cytosine-5)-methyltransferase 3A OS=Homo sapiens OX=9606 GN=DNMT3A PE=1 SV=4 - [DNM3A_HUMAN]	5.26	3	3	7	912	101.793	6.56592	0.904364	0.918415	0.978797	0.933859	1.06299	1.10964	1.07823	1.08362	0.861793	0.00492536
O60826	Coiled-coil domain-containing protein 22	CCDC22	Coiled-coil domain-containing protein 22 OS=Homo sapiens OX=9606 GN=CCDC22 PE=1 SV=1 - [CCD22_HUMAN]	15.47	7	7	8	627	70.7122	6.7417	1.07578	1.09137	1.09523	1.08746	0.96686	0.971669	1.00018	0.979571	1.11014	0.000841512
O15056	Synaptojanin-2	SYNJ2	Synaptojanin-2 OS=Homo sapiens OX=9606 GN=SYNJ2 PE=1 SV=3 - [SYNJ2_HUMAN]	3.41	4	4	7	1496	165.435	7.34229	1.1123	1.09628	1.06383	1.0908	0.928322	0.971074	0.974829	0.958075	1.13854	0.00300504
Q9BQ39	ATP-dependent RNA helicase DDX50	DDX50	ATP-dependent RNA helicase DDX50 OS=Homo sapiens OX=9606 GN=DDX50 PE=1 SV=1 - [DDX50_HUMAN]	13.3	6	9	10	737	82.5141	9.17334	0.910329	0.925989	0.850466	0.895595	1.04088	1.1183	1.03109	1.06342	0.842183	0.00950419
Q14185	Dedicator of cytokinesis protein 1	DOCK1	Dedicator of cytokinesis protein 1 OS=Homo sapiens OX=9606 GN=DOCK1 PE=1 SV=2 - [DOCK1_HUMAN]	4.13	5	5	5	1865	215.209	7.56201	0.90256	0.877872	0.939553	0.906662	1.00297	1.09388	1.07065	1.05583	0.858715	0.0102492
Q96GM5	SWI/SNF-related matrix-associated actin-dependent regulator of chromatin subfamily D member 1	SMARCD1	SWI/SNF-related matrix-associated actin-dependent regulator of chromatin subfamily D member 1 OS=Homo sapiens OX=9606 GN=SMARCD1 PE=1 SV=2 - [SMRD1_HUMAN]	14.76	6	6	6	515	58.1959	9.24658	1.13617	1.09273	1.09637	1.10843	1.00777	1.00233	0.96596	0.992021	1.11734	0.00368443
Q7L9L4	MOB kinase activator 1B	MOB1B	MOB kinase activator 1B OS=Homo sapiens OX=9606 GN=MOB1B PE=1 SV=3 - [MOB1B_HUMAN]	17.13	4	4	7	216	25.0746	6.72705	1.07185	1.07544	1.03967	1.06232	0.983942	0.94441	0.918978	0.94911	1.11928	0.00682616
O14925	Mitochondrial import inner membrane translocase subunit Tim23	TIMM23	Mitochondrial import inner membrane translocase subunit Tim23 OS=Homo sapiens OX=9606 GN=TIMM23 PE=1 SV=1 - [TIM23_HUMAN]	12.92	2	2	4	209	21.929	8.60205	1.13255	1.04337	1.07317	1.08303	0.971035	0.923702	0.933456	0.942731	1.14882	0.00938745
Q8WUJ3	Cell migration-inducing and hyaluronan-binding protein	CEMIP	Cell migration-inducing and hyaluronan-binding protein OS=Homo sapiens OX=9606 GN=CEMIP PE=1 SV=2 - [CEMIP_HUMAN]	5.95	6	6	7	1361	152.9	7.85498	1.12368	1.03321	1.10248	1.08645	0.968833	0.91676	0.846294	0.910629	1.19308	0.0171785
Q9NYV6	RNA polymerase I-specific transcription initiation factor RRN3	RRN3	RNA polymerase I-specific transcription initiation factor RRN3 OS=Homo sapiens OX=9606 GN=RRN3 PE=1 SV=1 - [RRN3_HUMAN]	10.6	6	6	6	651	74.0598	5.63037	0.911842	0.976061	0.872191	0.920031	1.06265	1.08531	1.04388	1.06394	0.864736	0.0114961
O76071	Probable cytosolic iron-sulfur protein assembly protein CIAO1	CIAO1	Probable cytosolic iron-sulfur protein assembly protein CIAO1 OS=Homo sapiens OX=9606 GN=CIAO1 PE=1 SV=1 - [CIAO1_HUMAN]	35.99	8	8	9	339	37.8158	4.97021	0.921345	0.92059	0.939036	0.926991	1.0208	1.06683	1.0308	1.03948	0.891786	0.00178741
P14543	Nidogen-1	NID1	Nidogen-1 OS=Homo sapiens OX=9606 GN=NID1 PE=1 SV=3 - [NID1_HUMAN]	12.35	13	13	18	1247	136.291	5.2876	0.90145	0.87929	0.916905	0.899215	0.983306	1.02951	1.07357	1.0288	0.874046	0.0101339
Q6P1M3	Lethal(2) giant larvae protein homolog 2	LLGL2	Lethal(2) giant larvae protein homolog 2 OS=Homo sapiens OX=9606 GN=LLGL2 PE=1 SV=2 - [L2GL2_HUMAN]	9.71	7	7	8	1020	113.377	7.51807	0.936798	0.90883	0.872666	0.906098	1.03561	1.05914	1.00601	1.03359	0.876652	0.00612946
O14936	Peripheral plasma membrane protein CASK	CASK	Peripheral plasma membrane protein CASK OS=Homo sapiens OX=9606 GN=CASK PE=1 SV=3 - [CSKP_HUMAN]	10.8	7	7	8	926	105.056	6.43018	0.907033	0.888137	0.928487	0.907886	1.07881	1.00992	1.03678	1.04184	0.871428	0.0044613
Q92917	G-patch domain and KOW motifs-containing protein	GPKOW	G-patch domain and KOW motifs-containing protein OS=Homo sapiens OX=9606 GN=GPKOW PE=1 SV=2 - [GPKOW_HUMAN]	10.08	4	4	6	476	52.1966	6.15088	1.03556	1.08377	1.09501	1.07145	0.91716	0.925007	0.967157	0.936441	1.14417	0.00487318
Q9Y6A9	Signal peptidase complex subunit 1	SPCS1	Signal peptidase complex subunit 1 OS=Homo sapiens OX=9606 GN=SPCS1 PE=1 SV=4 - [SPCS1_HUMAN]	31.37	3	3	5	102	11.7971	9.30518	0.89622	0.969945	0.893007	0.919724	1.03626	1.07772	1.10301	1.07233	0.857686	0.00863639
Q01995	Transgelin	TAGLN	Transgelin OS=Homo sapiens OX=9606 GN=TAGLN PE=1 SV=4 - [TAGL_HUMAN]	41.29	7	7	7	201	22.5964	8.83643	1.10955	1.09429	1.07437	1.09274	0.991064	0.952782	0.933896	0.959247	1.13916	0.00245701
P21741	Midkine	MDK	Midkine OS=Homo sapiens OX=9606 GN=MDK PE=1 SV=1 - [MK_HUMAN]	53.85	8	8	18	143	15.575	9.78857	0.937727	0.9258	0.819376	0.894301	1.04772	1.04252	1.0897	1.05998	0.843694	0.0149352
P61626	Lysozyme C	LYZ	Lysozyme C OS=Homo sapiens OX=9606 GN=LYZ PE=1 SV=1 - [LYSC_HUMAN]	41.89	5	5	15	148	16.5263	9.15869	0.918757	0.877914	0.94685	0.914507	1.07354	1.01878	1.05463	1.04898	0.871805	0.00633718
P04070	Vitamin K-dependent protein C	PROC	Vitamin K-dependent protein C OS=Homo sapiens OX=9606 GN=PROC PE=1 SV=1 - [PROC_HUMAN]	18.44	5	5	7	461	52.0375	6.27783	1.11699	1.12679	1.09884	1.11421	0.985694	0.962052	0.864434	0.937393	1.18863	0.00964364
P31146	Coronin-1A	CORO1A	Coronin-1A OS=Homo sapiens OX=9606 GN=CORO1A PE=1 SV=4 - [COR1A_HUMAN]	9.33	3	4	6	461	50.9938	6.68311	0.865457	0.907972	0.919196	0.897542	1.05539	1.03563	1.14122	1.07741	0.833052	0.00773672
Q8IWV8	E3 ubiquitin-protein ligase UBR2	UBR2	E3 ubiquitin-protein ligase UBR2 OS=Homo sapiens OX=9606 GN=UBR2 PE=1 SV=1 - [UBR2_HUMAN]	3.65	5	5	9	1755	200.408	6.23975	0.88228	0.868641	0.919127	0.890016	1.02802	1.0067	1.09549	1.0434	0.852993	0.00752287
Q13627	Dual specificity tyrosine-phosphorylation-regulated kinase 1A	DYRK1A	Dual specificity tyrosine-phosphorylation-regulated kinase 1A OS=Homo sapiens OX=9606 GN=DYRK1A PE=1 SV=2 - [DYR1A_HUMAN]	5.64	3	3	4	763	85.53	8.74854	0.905882	0.849331	0.950162	0.901792	1.0731	1.04372	1.04613	1.05432	0.855331	0.00762699
Q969X5	Endoplasmic reticulum-Golgi intermediate compartment protein 1	ERGIC1	Endoplasmic reticulum-Golgi intermediate compartment protein 1 OS=Homo sapiens OX=9606 GN=ERGIC1 PE=1 SV=1 - [ERGI1_HUMAN]	20	4	4	9	290	32.5715	7.06396	0.862244	0.880429	0.892973	0.878548	0.991604	1.01468	0.950058	0.985448	0.891522	0.00691821
O75909	Cyclin-K	CCNK	Cyclin-K OS=Homo sapiens OX=9606 GN=CCNK PE=1 SV=2 - [CCNK_HUMAN]	9.66	5	5	7	580	64.1987	8.41162	1.13373	1.03505	1.17673	1.11517	0.963133	0.884273	0.941108	0.929504	1.19975	0.0181086
Q15650	Activating signal cointegrator 1	TRIP4	Activating signal cointegrator 1 OS=Homo sapiens OX=9606 GN=TRIP4 PE=1 SV=4 - [TRIP4_HUMAN]	6.71	3	4	5	581	66.1049	7.85498	0.938203	0.883194	0.940892	0.920763	1.07647	1.02275	1.04511	1.04811	0.878499	0.00644822
Q96AT9	Ribulose-phosphate 3-epimerase	RPE	Ribulose-phosphate 3-epimerase OS=Homo sapiens OX=9606 GN=RPE PE=1 SV=1 - [RPE_HUMAN]	28.07	4	5	9	228	24.9113	5.57959	1.15953	1.05761	1.14053	1.11922	0.971241	0.960932	0.972191	0.968122	1.15608	0.00866706
Q9NVR2	Integrator complex subunit 10	INTS10	Integrator complex subunit 10 OS=Homo sapiens OX=9606 GN=INTS10 PE=1 SV=2 - [INT10_HUMAN]	8.73	5	5	8	710	82.1829	7.44482	1.07471	1.11619	1.13545	1.10878	0.965076	0.933018	0.976647	0.958247	1.15709	0.00245516
Q99828	Calcium and integrin-binding protein 1	CIB1	Calcium and integrin-binding protein 1 OS=Homo sapiens OX=9606 GN=CIB1 PE=1 SV=4 - [CIB1_HUMAN]	15.18	2	2	3	191	21.6899	4.77979	0.956518	0.90183	0.949681	0.936009	1.06574	1.02629	1.06971	1.05391	0.888128	0.00593766
Q9NP66	High mobility group protein 20A	HMG20A	High mobility group protein 20A OS=Homo sapiens OX=9606 GN=HMG20A PE=1 SV=1 - [HM20A_HUMAN]	12.97	4	4	5	347	40.1191	6.49365	1.14797	1.07912	1.10809	1.11173	0.96077	1.01413	0.919211	0.964704	1.1524	0.0123515
Q9UN79	Transcription factor SOX-13	SOX13	Transcription factor SOX-13 OS=Homo sapiens OX=9606 GN=SOX13 PE=1 SV=3 - [SOX13_HUMAN]	1.77	1	1	1	622	69.1845	6.7124	0.902854	0.900222	0.92939	0.910822	1.13884	1.02628	1.05705	1.07406	0.84802	0.00942644
O75962	Triple functional domain protein	TRIO	Triple functional domain protein OS=Homo sapiens OX=9606 GN=TRIO PE=1 SV=2 - [TRIO_HUMAN]	0.55	1	1	1	3097	346.683	6.3667	0.890173	0.919714	0.905761	0.905216	1.04696	1.16985	1.03332	1.08338	0.835551	0.0157774
Q9NXF7	DDB1- and CUL4-associated factor 16	DCAF16	DDB1- and CUL4-associated factor 16 OS=Homo sapiens OX=9606 GN=DCAF16 PE=1 SV=1 - [DCA16_HUMAN]	16.67	3	3	4	216	24.178	6.03662	0.93143	0.940416	0.848446	0.906764	1.03357	1.08527	1.0374	1.05208	0.861879	0.0124884
Q9UGU0	Transcription factor 20	TCF20	Transcription factor 20 OS=Homo sapiens OX=9606 GN=TCF20 PE=1 SV=3 - [TCF20_HUMAN]	1.22	2	2	2	1960	211.641	9.0415	0.883402	0.906965	0.925557	0.905308	1.10565	1.04943	1.07852	1.07787	0.839906	0.00105126
Q9NRZ7	1-acyl-sn-glycerol-3-phosphate acyltransferase gamma	AGPAT3	1-acyl-sn-glycerol-3-phosphate acyltransferase gamma OS=Homo sapiens OX=9606 GN=AGPAT3 PE=1 SV=1 - [PLCC_HUMAN]	11.44	4	4	6	376	43.3527	8.71924	0.913116	0.927711	0.894824	0.911884	1.00457	1.05121	1.0396	1.03179	0.883786	0.00210353
Q9H9Y2	Ribosome production factor 1	RPF1	Ribosome production factor 1 OS=Homo sapiens OX=9606 GN=RPF1 PE=1 SV=2 - [RPF1_HUMAN]	4.01	1	1	1	349	40.0861	10.0083	0.913874	0.931193	0.867996	0.904354	1.11682	1.111	1.02522	1.08435	0.834009	0.00685093
Q5JSZ5	Protein PRRC2B	PRRC2B	Protein PRRC2B OS=Homo sapiens OX=9606 GN=PRRC2B PE=1 SV=2 - [PRC2B_HUMAN]	1.88	2	4	4	2229	242.817	8.33838	0.928259	0.89116	0.931717	0.917045	1.10394	1.0703	1.01924	1.06449	0.861487	0.00609885
Q6QNY1	Biogenesis of lysosome-related organelles complex 1 subunit 2	BLOC1S2	Biogenesis of lysosome-related organelles complex 1 subunit 2 OS=Homo sapiens OX=9606 GN=BLOC1S2 PE=1 SV=1 - [BL1S2_HUMAN]	11.97	1	1	1	142	15.9511	4.85596	1.1073	1.18034	1.06462	1.11742	0.991082	0.907918	0.950286	0.949762	1.17653	0.015541
Q96J42	Thioredoxin domain-containing protein 15	TXNDC15	Thioredoxin domain-containing protein 15 OS=Homo sapiens OX=9606 GN=TXNDC15 PE=1 SV=1 - [TXD15_HUMAN]	5.28	1	1	2	360	39.8599	4.83057	0.89835	0.842382	0.964696	0.901809	1.07339	1.08749	1.08626	1.08238	0.833172	0.00714643
Q6ZYL4	General transcription factor IIH subunit 5	GTF2H5	General transcription factor IIH subunit 5 OS=Homo sapiens OX=9606 GN=GTF2H5 PE=1 SV=1 - [TF2H5_HUMAN]	40.85	2	2	2	71	8.04819	4.65283	1.1219	1.09137	1.10748	1.10692	0.955026	0.94241	0.969753	0.95573	1.15819	0.00021662
Q53FZ2	Acyl-coenzyme A synthetase ACSM3, mitochondrial	ACSM3	Acyl-coenzyme A synthetase ACSM3, mitochondrial OS=Homo sapiens OX=9606 GN=ACSM3 PE=1 SV=2 - [ACSM3_HUMAN]	2.22	1	1	1	586	66.1107	9.0415	1.07076	1.15722	1.12433	1.11744	0.914044	0.982376	0.952105	0.949508	1.17686	0.00632502
Q8IVW6	AT-rich interactive domain-containing protein 3B	ARID3B	AT-rich interactive domain-containing protein 3B OS=Homo sapiens OX=9606 GN=ARID3B PE=1 SV=2 - [ARI3B_HUMAN]	8.91	4	4	5	561	60.5998	7.51807	0.922488	0.93317	0.877031	0.910896	1.05048	1.01483	1.01387	1.02639	0.887472	0.00533558
Q8WVQ1	Soluble calcium-activated nucleotidase 1	CANT1	Soluble calcium-activated nucleotidase 1 OS=Homo sapiens OX=9606 GN=CANT1 PE=1 SV=1 - [CANT1_HUMAN]	5.99	2	2	2	401	44.8117	6.0874	0.930197	0.861882	0.943177	0.911752	1.08181	1.03857	1.08318	1.06785	0.853818	0.00587394
Q8IU81	Interferon regulatory factor 2-binding protein 1	IRF2BP1	Interferon regulatory factor 2-binding protein 1 OS=Homo sapiens OX=9606 GN=IRF2BP1 PE=1 SV=1 - [I2BP1_HUMAN]	16.78	6	6	7	584	61.649	8.17725	1.12666	1.10095	1.09398	1.1072	1.02269	0.969897	0.953922	0.982171	1.12729	0.00558724
Q15041	ADP-ribosylation factor-like protein 6-interacting protein 1	ARL6IP1	ADP-ribosylation factor-like protein 6-interacting protein 1 OS=Homo sapiens OX=9606 GN=ARL6IP1 PE=1 SV=2 - [AR6P1_HUMAN]	13.79	3	4	11	203	23.3474	9.31982	0.891158	0.961945	0.898947	0.91735	1.06373	1.05705	1.13864	1.08647	0.844337	0.00798501
Q13772	Nuclear receptor coactivator 4	NCOA4	Nuclear receptor coactivator 4 OS=Homo sapiens OX=9606 GN=NCOA4 PE=1 SV=1 - [NCOA4_HUMAN]	4.23	2	2	2	614	69.6815	6.01123	0.92428	0.953155	0.921897	0.933111	1.02403	1.08314	1.03006	1.04574	0.892294	0.00613405
Q3SY69	Mitochondrial 10-formyltetrahydrofolate dehydrogenase	ALDH1L2	Mitochondrial 10-formyltetrahydrofolate dehydrogenase OS=Homo sapiens OX=9606 GN=ALDH1L2 PE=1 SV=2 - [AL1L2_HUMAN]	4.88	2	4	6	923	101.681	6.52197	0.890217	0.952092	0.913324	0.918544	1.07858	1.08	1.01641	1.05833	0.867919	0.00721698
Q02750	Dual specificity mitogen-activated protein kinase kinase 1	MAP2K1	Dual specificity mitogen-activated protein kinase kinase 1 OS=Homo sapiens OX=9606 GN=MAP2K1 PE=1 SV=2 - [MP2K1_HUMAN]	15.27	2	6	7	393	43.4113	6.62451	1.06038	1.15051	1.15002	1.1203	0.923315	0.945453	0.95092	0.939896	1.19195	0.00440578
Q96CG8	Collagen triple helix repeat-containing protein 1	CTHRC1	Collagen triple helix repeat-containing protein 1 OS=Homo sapiens OX=9606 GN=CTHRC1 PE=1 SV=1 - [CTHR1_HUMAN]	3.29	1	1	3	243	26.2071	7.98682	1.09246	1.09177	1.10925	1.09783	0.983626	0.941106	0.978826	0.967853	1.13429	0.0008821
Q96G21	U3 small nucleolar ribonucleoprotein protein IMP4	IMP4	U3 small nucleolar ribonucleoprotein protein IMP4 OS=Homo sapiens OX=9606 GN=IMP4 PE=1 SV=1 - [IMP4_HUMAN]	12.03	4	4	7	291	33.7355	9.46631	1.07896	1.10593	1.1192	1.10137	0.941006	0.980575	0.984077	0.968552	1.13713	0.00187082
P15621	Zinc finger protein 44	ZNF44	Zinc finger protein 44 OS=Homo sapiens OX=9606 GN=ZNF44 PE=2 SV=3 - [ZNF44_HUMAN]	11.31	2	4	6	663	76.4734	8.67529	0.960981	0.8966	0.877571	0.911717	1.13329	1.06153	1.02826	1.07436	0.848615	0.0152283
Q86UU1	Pleckstrin homology-like domain family B member 1	PHLDB1	Pleckstrin homology-like domain family B member 1 OS=Homo sapiens OX=9606 GN=PHLDB1 PE=1 SV=1 - [PHLB1_HUMAN]	2.11	2	3	3	1377	151.068	8.63135	1.14479	1.09	1.13252	1.12244	0.894876	0.943439	0.984043	0.940786	1.19309	0.00406491
O75164	Lysine-specific demethylase 4A	KDM4A	Lysine-specific demethylase 4A OS=Homo sapiens OX=9606 GN=KDM4A PE=1 SV=2 - [KDM4A_HUMAN]	1.79	1	2	2	1064	120.585	5.84619	0.920388	0.946465	0.844047	0.903633	1.11095	1.09507	1.05216	1.08606	0.832028	0.00672329
P98196	Probable phospholipid-transporting ATPase IH	ATP11A	Probable phospholipid-transporting ATPase IH OS=Homo sapiens OX=9606 GN=ATP11A PE=1 SV=3 - [AT11A_HUMAN]	6.61	5	5	5	1134	129.672	6.59521	1.08362	1.1562	1.08756	1.10913	0.980867	0.975711	0.913474	0.956684	1.15935	0.00888326
Q13825	Methylglutaconyl-CoA hydratase, mitochondrial	AUH	Methylglutaconyl-CoA hydratase, mitochondrial OS=Homo sapiens OX=9606 GN=AUH PE=1 SV=1 - [AUHM_HUMAN]	17.7	5	5	6	339	35.5862	9.48096	0.898175	0.939715	0.899137	0.912342	1.0715	1.00214	1.07512	1.04959	0.86924	0.00745416
Q6NZI2	Caveolae-associated protein 1	CAVIN1	Caveolae-associated protein 1 OS=Homo sapiens OX=9606 GN=CAVIN1 PE=1 SV=1 - [CAVN1_HUMAN]	7.18	2	2	2	390	43.4498	5.60498	1.1125	1.08824	1.0909	1.09721	0.972584	0.999689	0.94032	0.970864	1.13014	0.00255322
O14965	Aurora kinase A	AURKA	Aurora kinase A OS=Homo sapiens OX=9606 GN=AURKA PE=1 SV=2 - [AURKA_HUMAN]	7.44	2	2	2	403	45.7808	9.39307	0.931	0.932405	0.855616	0.90634	1.06748	1.12364	1.03342	1.07485	0.843228	0.00994535
Q9UGC7	Peptide chain release factor 1-like, mitochondrial	MTRF1L	Peptide chain release factor 1-like, mitochondrial OS=Homo sapiens OX=9606 GN=MTRF1L PE=1 SV=1 - [RF1ML_HUMAN]	12.11	3	4	4	380	43.5728	8.33838	0.94275	0.918862	0.881672	0.914428	1.09841	1.03913	1.06215	1.06656	0.857359	0.0035628
O75151	Lysine-specific demethylase PHF2	PHF2	Lysine-specific demethylase PHF2 OS=Homo sapiens OX=9606 GN=PHF2 PE=1 SV=4 - [PHF2_HUMAN]	2.01	1	2	2	1096	120.7	9.17334	1.10053	1.10361	1.11724	1.10713	0.965118	0.947934	0.968144	0.960399	1.15278	5.51919e-05
Q9H5X1	MIP18 family protein FAM96A	FAM96A	MIP18 family protein FAM96A OS=Homo sapiens OX=9606 GN=FAM96A PE=1 SV=1 - [FA96A_HUMAN]	5.63	1	1	1	160	18.3435	4.88135	1.06631	1.14636	1.13157	1.11475	0.914286	0.935374	1.00747	0.952378	1.17049	0.0122686
P25440	Bromodomain-containing protein 2	BRD2	Bromodomain-containing protein 2 OS=Homo sapiens OX=9606 GN=BRD2 PE=1 SV=2 - [BRD2_HUMAN]	4.24	3	3	3	801	88.0063	9.08545	0.91238	0.932697	0.959263	0.93478	1.07266	1.03575	1.03383	1.04741	0.892464	0.00371319
Q8IUD2	ELKS/Rab6-interacting/CAST family member 1	ERC1	ELKS/Rab6-interacting/CAST family member 1 OS=Homo sapiens OX=9606 GN=ERC1 PE=1 SV=1 - [RB6I2_HUMAN]	4.57	5	5	5	1116	128.008	5.97314	0.909555	0.941395	0.898052	0.916334	1.04008	1.01669	1.02004	1.02561	0.893456	0.00183037
Q8WXW3	Progesterone-induced-blocking factor 1	PIBF1	Progesterone-induced-blocking factor 1 OS=Homo sapiens OX=9606 GN=PIBF1 PE=1 SV=2 - [PIBF1_HUMAN]	1.19	1	1	1	757	89.7496	6.02393	1.07441	1.11463	1.1848	1.12461	0.928072	0.960685	0.929603	0.939453	1.19709	0.0054984
P11441	Ubiquitin-like protein 4A	UBL4A	Ubiquitin-like protein 4A OS=Homo sapiens OX=9606 GN=UBL4A PE=1 SV=1 - [UBL4A_HUMAN]	20.38	3	3	3	157	17.7656	8.66064	1.09583	1.09237	1.18837	1.12552	0.982938	0.976436	0.926188	0.961854	1.17016	0.0106423
Q9ULJ8	Neurabin-1	PPP1R9A	Neurabin-1 OS=Homo sapiens OX=9606 GN=PPP1R9A PE=1 SV=2 - [NEB1_HUMAN]	1.73	2	2	2	1098	123.267	5.09717	0.950574	0.875416	0.891249	0.905747	1.11627	1.09239	1.02141	1.07669	0.841235	0.00945632
Q9Y217	Myotubularin-related protein 6	MTMR6	Myotubularin-related protein 6 OS=Homo sapiens OX=9606 GN=MTMR6 PE=1 SV=3 - [MTMR6_HUMAN]	2.25	1	1	1	621	71.9222	7.66455	0.887845	0.930286	0.901582	0.906571	1.05417	1.13927	1.05168	1.08171	0.838094	0.00505918
Q06547	GA-binding protein subunit beta-1	GABPB1	GA-binding protein subunit beta-1 OS=Homo sapiens OX=9606 GN=GABPB1 PE=1 SV=2 - [GABP1_HUMAN]	2.28	1	1	1	395	42.4566	4.85596	1.09366	1.10094	1.15014	1.11491	0.9219	0.986685	0.945672	0.951419	1.17184	0.00323676
Q5J8M3	ER membrane protein complex subunit 4	EMC4	ER membrane protein complex subunit 4 OS=Homo sapiens OX=9606 GN=EMC4 PE=1 SV=2 - [EMC4_HUMAN]	8.74	1	1	1	183	20.0732	8.6167	1.09349	1.11491	1.09876	1.10239	0.988386	0.987761	0.921579	0.965909	1.1413	0.00409685
Q9BWU1	Cyclin-dependent kinase 19	CDK19	Cyclin-dependent kinase 19 OS=Homo sapiens OX=9606 GN=CDK19 PE=1 SV=1 - [CDK19_HUMAN]	1.39	1	1	2	502	56.7666	8.52881	0.920544	0.913503	0.962591	0.932213	1.06505	1.04495	1.02293	1.04431	0.892658	0.00459315
Q9H825	Methyltransferase-like protein 8	METTL8	Methyltransferase-like protein 8 OS=Homo sapiens OX=9606 GN=METTL8 PE=2 SV=2 - [METL8_HUMAN]	2.41	1	1	2	291	33.3655	6.94678	0.907262	0.953065	0.851879	0.904069	1.09841	1.05479	1.10157	1.08492	0.833301	0.00534846
Q96JY6	PDZ and LIM domain protein 2	PDLIM2	PDZ and LIM domain protein 2 OS=Homo sapiens OX=9606 GN=PDLIM2 PE=1 SV=1 - [PDLI2_HUMAN]	3.13	1	1	2	352	37.4357	8.71924	1.09027	1.07839	1.12617	1.09828	0.945654	0.977304	0.987413	0.970124	1.1321	0.00256421
Q9UH17	DNA dC->dU-editing enzyme APOBEC-3B	APOBEC3B	DNA dC->dU-editing enzyme APOBEC-3B OS=Homo sapiens OX=9606 GN=APOBEC3B PE=1 SV=1 - [ABC3B_HUMAN]	5.24	2	2	2	382	45.8941	6.06201	1.08748	1.16661	1.06765	1.10724	0.958986	0.928894	0.975496	0.954459	1.16008	0.00997877
Q9NPB8	Glycerophosphocholine phosphodiesterase GPCPD1	GPCPD1	Glycerophosphocholine phosphodiesterase GPCPD1 OS=Homo sapiens OX=9606 GN=GPCPD1 PE=1 SV=2 - [GPCP1_HUMAN]	1.64	1	1	2	672	75.9865	5.52881	0.942951	0.957054	0.915542	0.938515	1.03402	1.03769	1.05016	1.04062	0.901881	0.00147418
Q9HBM6	Transcription initiation factor TFIID subunit 9B	TAF9B	Transcription initiation factor TFIID subunit 9B OS=Homo sapiens OX=9606 GN=TAF9B PE=1 SV=1 - [TAF9B_HUMAN]	7.17	2	2	3	251	27.6044	9.5542	0.908915	0.907905	0.956864	0.924562	1.109	1.06728	1.04034	1.07221	0.862296	0.00454156
Q8N9N7	Leucine-rich repeat-containing protein 57	LRRC57	Leucine-rich repeat-containing protein 57 OS=Homo sapiens OX=9606 GN=LRRC57 PE=1 SV=1 - [LRC57_HUMAN]	13.39	3	3	4	239	26.7373	8.42627	1.05483	1.16631	1.09876	1.10663	0.956543	0.961189	0.928784	0.948839	1.1663	0.00968968
Q8N4H5	Mitochondrial import receptor subunit TOM5 homolog	TOMM5	Mitochondrial import receptor subunit TOM5 homolog OS=Homo sapiens OX=9606 GN=TOMM5 PE=1 SV=1 - [TOM5_HUMAN]	47.06	3	3	4	51	6.03137	9.70068	0.875216	0.947697	0.892125	0.905013	1.10943	1.0708	1.01309	1.06444	0.850224	0.0109371
Q8NFX7	Syntaxin-binding protein 6	STXBP6	Syntaxin-binding protein 6 OS=Homo sapiens OX=9606 GN=STXBP6 PE=1 SV=2 - [STXB6_HUMAN]	19.05	4	4	5	210	23.5389	9.0415	0.874169	0.888387	0.956507	0.906355	1.11197	1.06927	1.02909	1.07011	0.846973	0.00936723
P06733	Alpha-enolase	ENO1	Alpha-enolase OS=Homo sapiens OX=9606 GN=ENO1 PE=1 SV=2 - [ENOA_HUMAN]	75.12	22	27	667	434	47.1393	7.38623	1.07559	1.07164	1.05712	1.06812	0.978618	0.945718	1.02778	0.984039	1.08544	0.0264808
P60709	Actin, cytoplasmic 1	ACTB	Actin, cytoplasmic 1 OS=Homo sapiens OX=9606 GN=ACTB PE=1 SV=1 - [ACTB_HUMAN]	68.8	8	20	513	375	41.7097	5.47803	1.10321	1.09509	1.09754	1.09861	0.949021	1.04904	0.931919	0.976661	1.12487	0.0290646
P49327	Fatty acid synthase	FASN	Fatty acid synthase OS=Homo sapiens OX=9606 GN=FASN PE=1 SV=3 - [FAS_HUMAN]	57.07	109	112	632	2511	273.254	6.44287	0.949481	0.940962	0.918017	0.936153	0.961294	1.0222	1.03966	1.00772	0.928983	0.0487307
P04406	Glyceraldehyde-3-phosphate dehydrogenase	GAPDH	Glyceraldehyde-3-phosphate dehydrogenase OS=Homo sapiens OX=9606 GN=GAPDH PE=1 SV=3 - [G3P_HUMAN]	66.27	19	20	439	335	36.0304	8.45557	1.15284	1.06708	1.0564	1.09211	0.981722	0.957838	1.01876	0.986107	1.10749	0.0398131
P78527	DNA-dependent protein kinase catalytic subunit	PRKDC	DNA-dependent protein kinase catalytic subunit OS=Homo sapiens OX=9606 GN=PRKDC PE=1 SV=3 - [PRKDC_HUMAN]	37.52	137	139	370	4128	468.788	7.12256	0.937846	0.968223	0.931842	0.94597	0.973836	1.01358	1.01099	0.999468	0.946474	0.0350895
Q14204	Cytoplasmic dynein 1 heavy chain 1	DYNC1H1	Cytoplasmic dynein 1 heavy chain 1 OS=Homo sapiens OX=9606 GN=DYNC1H1 PE=1 SV=5 - [DYHC1_HUMAN]	41.33	156	156	338	4646	532.072	6.40479	1.04428	1.09099	1.03382	1.05636	0.970332	0.991737	1.01124	0.991104	1.06584	0.0368681
P22626	Heterogeneous nuclear ribonucleoproteins A2/B1	HNRNPA2B1	Heterogeneous nuclear ribonucleoproteins A2/B1 OS=Homo sapiens OX=9606 GN=HNRNPA2B1 PE=1 SV=2 - [ROA2_HUMAN]	52.69	16	20	238	353	37.4067	8.95361	1.08384	1.0744	1.1033	1.08718	0.952902	0.946261	1.024	0.974389	1.11575	0.0127547
P21333	Filamin-A	FLNA	Filamin-A OS=Homo sapiens OX=9606 GN=FLNA PE=1 SV=4 - [FLNA_HUMAN]	50.43	100	106	283	2647	280.564	6.06201	1.10256	1.08651	1.01951	1.06953	0.96799	0.981675	0.967623	0.972429	1.09985	0.0198461
Q00610	Clathrin heavy chain 1	CLTC	Clathrin heavy chain 1 OS=Homo sapiens OX=9606 GN=CLTC PE=1 SV=5 - [CLH1_HUMAN]	53.37	75	75	262	1675	191.493	5.69385	1.0824	1.05547	1.02058	1.05282	0.95363	0.98416	1.00945	0.982412	1.07167	0.0431653
P05787	Keratin, type II cytoskeletal 8	KRT8	Keratin, type II cytoskeletal 8 OS=Homo sapiens OX=9606 GN=KRT8 PE=1 SV=7 - [K2C8_HUMAN]	66.46	31	38	260	483	53.6711	5.59229	1.10422	1.157	0.975288	1.07884	0.941141	0.866432	0.906872	0.904815	1.19233	0.0401903
P12814	Alpha-actinin-1	ACTN1	Alpha-actinin-1 OS=Homo sapiens OX=9606 GN=ACTN1 PE=1 SV=2 - [ACTN1_HUMAN]	59.75	31	49	271	892	102.993	5.41455	1.11879	1.04841	1.01751	1.06157	0.979516	0.957764	0.972574	0.969951	1.09446	0.0403714
Q9Y490	Talin-1	TLN1	Talin-1 OS=Homo sapiens OX=9606 GN=TLN1 PE=1 SV=3 - [TLN1_HUMAN]	39.43	65	80	199	2541	269.599	6.07471	1.06319	1.06548	1.08976	1.07281	1.00409	1.01369	0.978225	0.99867	1.07424	0.00547559
P78371	T-complex protein 1 subunit beta	CCT2	T-complex protein 1 subunit beta OS=Homo sapiens OX=9606 GN=CCT2 PE=1 SV=4 - [TCPB_HUMAN]	58.88	28	28	170	535	57.4521	6.45557	1.10881	1.09005	1.03765	1.07884	0.997166	0.99349	1.01263	1.0011	1.07766	0.0244548
P04114	Apolipoprotein B-100	APOB	Apolipoprotein B-100 OS=Homo sapiens OX=9606 GN=APOB PE=1 SV=2 - [APOB_HUMAN]	31.3	117	119	248	4563	515.283	7.04932	1.06672	1.1196	1.04248	1.07627	0.930066	0.956857	0.994253	0.960392	1.12065	0.0169595
P40939	Trifunctional enzyme subunit alpha, mitochondrial	HADHA	Trifunctional enzyme subunit alpha, mitochondrial OS=Homo sapiens OX=9606 GN=HADHA PE=1 SV=2 - [ECHA_HUMAN]	54.78	35	35	201	763	82.9469	9.0415	0.940875	0.974589	0.905965	0.940476	0.993333	1.02154	1.00745	1.00744	0.93353	0.0353101
P38646	Stress-70 protein, mitochondrial	HSPA9	Stress-70 protein, mitochondrial OS=Homo sapiens OX=9606 GN=HSPA9 PE=1 SV=2 - [GRP75_HUMAN]	60.68	42	43	170	679	73.6348	6.16357	1.07888	1.07266	1.02696	1.0595	0.986574	0.969161	0.986252	0.980663	1.08039	0.0104616
P35580	Myosin-10	MYH10	Myosin-10 OS=Homo sapiens OX=9606 GN=MYH10 PE=1 SV=3 - [MYH10_HUMAN]	44.38	58	79	166	1976	228.858	5.5415	0.944509	0.937169	0.961761	0.947813	1.00408	1.0457	0.99039	1.01339	0.935288	0.022527
P25705	ATP synthase subunit alpha, mitochondrial	ATP5F1A	ATP synthase subunit alpha, mitochondrial OS=Homo sapiens OX=9606 GN=ATP5F1A PE=1 SV=1 - [ATPA_HUMAN]	54.25	27	27	142	553	59.7136	9.12939	0.964469	0.955758	0.915942	0.94539	1.01168	1.00504	1.01689	1.01121	0.934912	0.0126988
P35579	Myosin-9	MYH9	Myosin-9 OS=Homo sapiens OX=9606 GN=MYH9 PE=1 SV=4 - [MYH9_HUMAN]	38.78	46	67	138	1960	226.392	5.60498	1.08649	1.10521	1.05	1.08057	0.989467	1.00708	0.941159	0.979235	1.10348	0.0165216
P07737	Profilin-1	PFN1	Profilin-1 OS=Homo sapiens OX=9606 GN=PFN1 PE=1 SV=2 - [PROF1_HUMAN]	90	11	11	147	140	15.0446	8.26514	1.08587	1.089	1.02816	1.06767	0.952582	0.962681	0.991941	0.969068	1.10175	0.0128354
O60701	UDP-glucose 6-dehydrogenase	UGDH	UDP-glucose 6-dehydrogenase OS=Homo sapiens OX=9606 GN=UGDH PE=1 SV=1 - [UGDH_HUMAN]	75.51	28	28	136	494	54.9893	7.12256	0.960939	0.929689	0.889098	0.926575	1.00212	1.02829	0.980312	1.00357	0.923276	0.0369198
Q08211	ATP-dependent RNA helicase A	DHX9	ATP-dependent RNA helicase A OS=Homo sapiens OX=9606 GN=DHX9 PE=1 SV=4 - [DHX9_HUMAN]	39.06	43	43	140	1270	140.869	6.84424	1.0522	1.07028	1.03431	1.05226	0.996327	0.996291	0.973066	0.988561	1.06444	0.00794579
O75643	U5 small nuclear ribonucleoprotein 200 kDa helicase	SNRNP200	U5 small nuclear ribonucleoprotein 200 kDa helicase OS=Homo sapiens OX=9606 GN=SNRNP200 PE=1 SV=2 - [U520_HUMAN]	40.07	73	73	159	2136	244.353	6.06201	1.02298	1.07612	1.07325	1.05745	0.976706	1.01467	0.993056	0.994812	1.06297	0.0376103
P62829	60S ribosomal protein L23	RPL23	60S ribosomal protein L23 OS=Homo sapiens OX=9606 GN=RPL23 PE=1 SV=1 - [RL23_HUMAN]	62.86	8	8	85	140	14.8561	10.5063	1.03183	1.12375	1.04143	1.06567	0.926042	0.963331	1.00241	0.963927	1.10555	0.0496951
P31943	Heterogeneous nuclear ribonucleoprotein H	HNRNPH1	Heterogeneous nuclear ribonucleoprotein H OS=Homo sapiens OX=9606 GN=HNRNPH1 PE=1 SV=4 - [HNRH1_HUMAN]	56.79	8	19	120	449	49.1984	6.30322	1.0978	1.05227	1.04003	1.06337	0.982463	0.979159	0.911262	0.957628	1.11042	0.0221031
P50991	T-complex protein 1 subunit delta	CCT4	T-complex protein 1 subunit delta OS=Homo sapiens OX=9606 GN=CCT4 PE=1 SV=4 - [TCPD_HUMAN]	57.33	27	28	119	539	57.8878	7.82568	1.06748	1.04405	1.08087	1.06413	0.980808	0.9932	0.97892	0.984309	1.08109	0.00237887
Q9Y678	Coatomer subunit gamma-1	COPG1	Coatomer subunit gamma-1 OS=Homo sapiens OX=9606 GN=COPG1 PE=1 SV=1 - [COPG1_HUMAN]	53.89	34	36	126	874	97.6555	5.46533	0.953202	0.959888	0.964754	0.959281	1.00121	1.0258	1.01414	1.01372	0.946298	0.00227171
P17987	T-complex protein 1 subunit alpha	TCP1	T-complex protein 1 subunit alpha OS=Homo sapiens OX=9606 GN=TCP1 PE=1 SV=1 - [TCPA_HUMAN]	61.87	28	28	119	556	60.3056	6.11279	1.04904	1.08634	1.0533	1.0629	0.968801	1.01231	0.95216	0.977757	1.08708	0.0165753
Q16822	Phosphoenolpyruvate carboxykinase [GTP], mitochondrial	PCK2	Phosphoenolpyruvate carboxykinase [GTP], mitochondrial OS=Homo sapiens OX=9606 GN=PCK2 PE=1 SV=4 - [PCKGM_HUMAN]	47.19	24	25	129	640	70.6536	7.62061	1.06153	1.05539	1.13015	1.08236	0.973359	0.924268	1.01793	0.971854	1.1137	0.0377292
P07814	Bifunctional glutamate/proline--tRNA ligase	EPRS	Bifunctional glutamate/proline--tRNA ligase OS=Homo sapiens OX=9606 GN=EPRS PE=1 SV=5 - [SYEP_HUMAN]	48.88	56	56	146	1512	170.483	7.32764	1.07981	1.09268	1.02822	1.0669	0.952271	0.972421	0.982884	0.969192	1.10082	0.0107117
Q15149	Plectin	PLEC	Plectin OS=Homo sapiens OX=9606 GN=PLEC PE=1 SV=3 - [PLEC_HUMAN]	32.09	115	123	187	4684	531.466	5.96045	1.05201	1.06519	1.13991	1.0857	0.975369	0.97637	0.97008	0.97394	1.11475	0.0151863
P50990	T-complex protein 1 subunit theta	CCT8	T-complex protein 1 subunit theta OS=Homo sapiens OX=9606 GN=CCT8 PE=1 SV=4 - [TCPQ_HUMAN]	69.34	35	35	133	548	59.5825	5.60498	1.07136	1.06056	1.07714	1.06969	0.995135	0.932833	0.98743	0.971799	1.10073	0.00836773
P04844	Dolichyl-diphosphooligosaccharide--protein glycosyltransferase subunit 2	RPN2	Dolichyl-diphosphooligosaccharide--protein glycosyltransferase subunit 2 OS=Homo sapiens OX=9606 GN=RPN2 PE=1 SV=3 - [RPN2_HUMAN]	39.62	18	18	87	631	69.241	5.69385	1.05995	1.08873	1.05524	1.06797	0.953944	1.01174	1.01918	0.994956	1.07339	0.0342523
Q92945	Far upstream element-binding protein 2	KHSRP	Far upstream element-binding protein 2 OS=Homo sapiens OX=9606 GN=KHSRP PE=1 SV=4 - [FUBP2_HUMAN]	46.13	23	29	109	711	73.07	7.29834	0.943815	0.944412	0.951881	0.946703	1.01473	1.0052	0.996077	1.00534	0.941679	0.000605246
P51659	Peroxisomal multifunctional enzyme type 2	HSD17B4	Peroxisomal multifunctional enzyme type 2 OS=Homo sapiens OX=9606 GN=HSD17B4 PE=1 SV=3 - [DHB4_HUMAN]	58.15	33	33	96	736	79.6363	8.83643	0.92481	0.945334	0.964442	0.944862	0.99717	0.989827	1.00189	0.996297	0.948374	0.012675
Q6P2Q9	Pre-mRNA-processing-splicing factor 8	PRPF8	Pre-mRNA-processing-splicing factor 8 OS=Homo sapiens OX=9606 GN=PRPF8 PE=1 SV=2 - [PRP8_HUMAN]	35.33	69	70	149	2335	273.427	8.83643	0.941441	0.957463	0.972294	0.957066	0.985831	1.01787	1.022	1.00857	0.948938	0.0237189
Q16555	Dihydropyrimidinase-related protein 2	DPYSL2	Dihydropyrimidinase-related protein 2 OS=Homo sapiens OX=9606 GN=DPYSL2 PE=1 SV=1 - [DPYL2_HUMAN]	58.04	23	23	87	572	62.2546	6.37939	1.0777	1.07271	1.05316	1.06786	0.960025	0.979062	1.03148	0.990188	1.07844	0.0265169
Q14980	Nuclear mitotic apparatus protein 1	NUMA1	Nuclear mitotic apparatus protein 1 OS=Homo sapiens OX=9606 GN=NUMA1 PE=1 SV=2 - [NUMA1_HUMAN]	31.73	48	49	91	2115	238.115	5.78271	0.92305	0.96963	0.91549	0.936057	0.990153	0.997551	1.06012	1.01594	0.92137	0.0458322
P46939	Utrophin	UTRN	Utrophin OS=Homo sapiens OX=9606 GN=UTRN PE=1 SV=2 - [UTRO_HUMAN]	27.93	72	73	120	3433	394.22	5.32568	1.11292	1.07413	1.04199	1.07635	1.00179	0.977989	0.990286	0.990021	1.08719	0.0162442
P49368	T-complex protein 1 subunit gamma	CCT3	T-complex protein 1 subunit gamma OS=Homo sapiens OX=9606 GN=CCT3 PE=1 SV=4 - [TCPG_HUMAN]	55.96	31	31	140	545	60.4953	6.49365	1.08017	1.06275	1.01569	1.05287	0.985081	0.969942	0.971473	0.975499	1.07932	0.0175699
Q15029	116 kDa U5 small nuclear ribonucleoprotein component	EFTUD2	116 kDa U5 small nuclear ribonucleoprotein component OS=Homo sapiens OX=9606 GN=EFTUD2 PE=1 SV=1 - [U5S1_HUMAN]	39.09	31	32	89	972	109.366	4.99561	0.938934	0.940776	0.951794	0.943835	1.00653	1.03954	0.973213	1.00643	0.937806	0.0329145
P49411	Elongation factor Tu, mitochondrial	TUFM	Elongation factor Tu, mitochondrial OS=Homo sapiens OX=9606 GN=TUFM PE=1 SV=2 - [EFTU_HUMAN]	60.62	25	25	132	452	49.5102	7.60596	1.09523	1.02867	1.05367	1.05919	0.972038	0.955105	0.984318	0.970487	1.0914	0.0138213
P17858	ATP-dependent 6-phosphofructokinase, liver type	PFKL	ATP-dependent 6-phosphofructokinase, liver type OS=Homo sapiens OX=9606 GN=PFKL PE=1 SV=6 - [PFKAL_HUMAN]	36.79	17	20	69	780	84.9642	7.50342	0.965671	0.973159	0.918186	0.952339	1.04473	1.01533	1.04132	1.03379	0.921209	0.0140859
P34897	Serine hydroxymethyltransferase, mitochondrial	SHMT2	Serine hydroxymethyltransferase, mitochondrial OS=Homo sapiens OX=9606 GN=SHMT2 PE=1 SV=3 - [GLYM_HUMAN]	48.21	18	19	101	504	55.9577	8.52881	1.07015	1.05416	1.10023	1.07485	0.981647	0.969747	0.996248	0.982548	1.09394	0.00401787
Q07065	Cytoskeleton-associated protein 4	CKAP4	Cytoskeleton-associated protein 4 OS=Homo sapiens OX=9606 GN=CKAP4 PE=1 SV=2 - [CKAP4_HUMAN]	49.67	24	26	75	602	65.9827	5.92236	1.08653	1.03948	1.04097	1.05566	1.0143	0.962332	0.972132	0.982921	1.074	0.0305781
Q15436	Protein transport protein Sec23A	SEC23A	Protein transport protein Sec23A OS=Homo sapiens OX=9606 GN=SEC23A PE=1 SV=2 - [SC23A_HUMAN]	32.81	16	19	79	765	86.1053	7.07861	0.951328	0.966187	0.878228	0.931914	1.01789	1.00642	1.02319	1.01583	0.917389	0.0385073
Q99832	T-complex protein 1 subunit eta	CCT7	T-complex protein 1 subunit eta OS=Homo sapiens OX=9606 GN=CCT7 PE=1 SV=2 - [TCPH_HUMAN]	50.64	24	24	101	543	59.3289	7.6499	1.06438	1.07851	1.01025	1.05105	0.956307	0.940894	0.99673	0.964644	1.08957	0.0315846
P02545	Prelamin-A/C	LMNA	Prelamin-A/C OS=Homo sapiens OX=9606 GN=LMNA PE=1 SV=1 - [LMNA_HUMAN]	58.13	37	38	115	664	74.0947	7.02002	1.11166	1.06827	1.02021	1.06671	0.939245	0.908414	0.982387	0.943349	1.13077	0.0222476
Q92841	Probable ATP-dependent RNA helicase DDX17	DDX17	Probable ATP-dependent RNA helicase DDX17 OS=Homo sapiens OX=9606 GN=DDX17 PE=1 SV=2 - [DDX17_HUMAN]	50.21	24	32	109	729	80.222	8.26514	0.94827	0.958203	0.894468	0.933647	1.00595	1.0009	0.991486	0.999446	0.934164	0.0313806
P54136	Arginine--tRNA ligase, cytoplasmic	RARS	Arginine--tRNA ligase, cytoplasmic OS=Homo sapiens OX=9606 GN=RARS PE=1 SV=2 - [SYRC_HUMAN]	56.52	29	30	97	660	75.3309	6.68311	1.08539	1.03212	1.03624	1.05125	0.985516	0.997621	0.993478	0.992205	1.05951	0.0278156
P53621	Coatomer subunit alpha	COPA	Coatomer subunit alpha OS=Homo sapiens OX=9606 GN=COPA PE=1 SV=2 - [COPA_HUMAN]	48.94	54	54	139	1224	138.258	7.66455	0.953167	0.96082	0.913067	0.942351	0.985002	1.0079	1.0486	1.01383	0.929493	0.0396728
Q04637	Eukaryotic translation initiation factor 4 gamma 1	EIF4G1	Eukaryotic translation initiation factor 4 gamma 1 OS=Homo sapiens OX=9606 GN=EIF4G1 PE=1 SV=4 - [IF4G1_HUMAN]	24.7	31	37	103	1599	175.382	5.32568	1.06042	1.08212	1.04429	1.06228	0.984012	1.01334	1.00259	0.999981	1.0623	0.0110029
P04843	Dolichyl-diphosphooligosaccharide--protein glycosyltransferase subunit 1	RPN1	Dolichyl-diphosphooligosaccharide--protein glycosyltransferase subunit 1 OS=Homo sapiens OX=9606 GN=RPN1 PE=1 SV=1 - [RPN1_HUMAN]	58.65	28	28	117	607	68.5268	6.37939	0.925595	0.923693	0.957255	0.935514	0.978262	0.994453	1.04425	1.00566	0.930252	0.0363069
P28838	Cytosol aminopeptidase	LAP3	Cytosol aminopeptidase OS=Homo sapiens OX=9606 GN=LAP3 PE=1 SV=3 - [AMPL_HUMAN]	65.13	28	28	94	519	56.1308	7.92822	0.934288	0.955121	0.935349	0.941586	1.00877	0.99032	0.990802	0.996631	0.944769	0.00376425
Q12931	Heat shock protein 75 kDa, mitochondrial	TRAP1	Heat shock protein 75 kDa, mitochondrial OS=Homo sapiens OX=9606 GN=TRAP1 PE=1 SV=3 - [TRAP1_HUMAN]	38.49	23	24	99	704	80.0597	8.20654	1.0814	1.08933	1.02735	1.06603	1.00823	0.956859	1.00237	0.989154	1.07772	0.0386967
Q92896	Golgi apparatus protein 1	GLG1	Golgi apparatus protein 1 OS=Homo sapiens OX=9606 GN=GLG1 PE=1 SV=2 - [GSLG1_HUMAN]	35.28	35	36	90	1179	134.464	6.90283	1.09737	1.09154	1.04224	1.07705	1.00815	0.952112	0.969275	0.976512	1.10295	0.014
Q13200	26S proteasome non-ATPase regulatory subunit 2	PSMD2	26S proteasome non-ATPase regulatory subunit 2 OS=Homo sapiens OX=9606 GN=PSMD2 PE=1 SV=3 - [PSMD2_HUMAN]	47.8	32	32	83	908	100.136	5.19873	0.963635	0.945697	0.945892	0.951742	0.994329	1.06177	1.00113	1.01908	0.933926	0.0389086
P16435	NADPH--cytochrome P450 reductase	POR	NADPH--cytochrome P450 reductase OS=Homo sapiens OX=9606 GN=POR PE=1 SV=2 - [NCPR_HUMAN]	43.43	24	24	100	677	76.6413	5.57959	1.06475	1.04837	1.07305	1.06206	0.999115	0.966136	1.01444	0.993231	1.06929	0.0126069
Q9NYU2	UDP-glucose:glycoprotein glucosyltransferase 1	UGGT1	UDP-glucose:glycoprotein glucosyltransferase 1 OS=Homo sapiens OX=9606 GN=UGGT1 PE=1 SV=3 - [UGGG1_HUMAN]	37.11	44	46	104	1555	177.078	5.63037	0.934466	0.964905	0.935598	0.94499	0.999768	1.03604	1.00326	1.01302	0.932841	0.0111654
P11586	C-1-tetrahydrofolate synthase, cytoplasmic	MTHFD1	C-1-tetrahydrofolate synthase, cytoplasmic OS=Homo sapiens OX=9606 GN=MTHFD1 PE=1 SV=3 - [C1TC_HUMAN]	45.45	38	39	101	935	101.495	7.29834	0.949279	0.958169	0.940154	0.949201	1.0042	1.02353	0.988898	1.00554	0.94397	0.00753988
O95373	Importin-7	IPO7	Importin-7 OS=Homo sapiens OX=9606 GN=IPO7 PE=1 SV=1 - [IPO7_HUMAN]	30.73	25	26	69	1038	119.44	4.81787	1.06466	1.06258	1.0864	1.07122	0.915237	1.01697	1.00367	0.978628	1.09461	0.0477884
Q12906	Interleukin enhancer-binding factor 3	ILF3	Interleukin enhancer-binding factor 3 OS=Homo sapiens OX=9606 GN=ILF3 PE=1 SV=3 - [ILF3_HUMAN]	38.37	24	29	111	894	95.2791	8.76318	1.03332	1.10234	1.03454	1.05673	0.968818	0.992088	0.99515	0.985352	1.07244	0.042363
P23526	Adenosylhomocysteinase	AHCY	Adenosylhomocysteinase OS=Homo sapiens OX=9606 GN=AHCY PE=1 SV=4 - [SAHH_HUMAN]	47.22	18	19	100	432	47.6852	6.34131	0.952675	0.945383	0.924731	0.94093	0.978923	1.03579	0.990484	1.00173	0.939303	0.0343125
P53618	Coatomer subunit beta	COPB1	Coatomer subunit beta OS=Homo sapiens OX=9606 GN=COPB1 PE=1 SV=3 - [COPB_HUMAN]	48.06	38	38	105	953	107.074	6.04932	0.93098	0.961913	0.96415	0.952348	1.00623	1.0078	1.00328	1.00577	0.946886	0.00774245
P14868	Aspartate--tRNA ligase, cytoplasmic	DARS	Aspartate--tRNA ligase, cytoplasmic OS=Homo sapiens OX=9606 GN=DARS PE=1 SV=2 - [SYDC_HUMAN]	66.07	31	31	106	501	57.1	6.55127	1.06873	1.08808	1.06075	1.07252	0.990409	0.951235	1.01396	0.985202	1.08863	0.0120322
P17980	26S proteasome regulatory subunit 6A	PSMC3	26S proteasome regulatory subunit 6A OS=Homo sapiens OX=9606 GN=PSMC3 PE=1 SV=3 - [PRS6A_HUMAN]	58.31	21	21	81	439	49.1725	5.23682	1.0937	1.04484	1.04137	1.05997	0.999941	0.970864	0.956668	0.975824	1.08623	0.0164368
Q9Y6M1	Insulin-like growth factor 2 mRNA-binding protein 2	IGF2BP2	Insulin-like growth factor 2 mRNA-binding protein 2 OS=Homo sapiens OX=9606 GN=IGF2BP2 PE=1 SV=2 - [IF2B2_HUMAN]	38.23	16	19	69	599	66.0806	8.45557	0.960928	0.908024	0.948561	0.939171	0.99772	1.02116	1.03916	1.01935	0.921347	0.0159602
P26640	Valine--tRNA ligase	VARS	Valine--tRNA ligase OS=Homo sapiens OX=9606 GN=VARS PE=1 SV=4 - [SYVC_HUMAN]	35.21	37	38	97	1264	140.387	7.59131	1.06065	1.04387	1.09492	1.06648	0.93172	0.995096	0.978118	0.968311	1.10138	0.0153387
P62701	40S ribosomal protein S4, X isoform	RPS4X	40S ribosomal protein S4, X isoform OS=Homo sapiens OX=9606 GN=RPS4X PE=1 SV=2 - [RS4X_HUMAN]	54.37	10	16	96	263	29.5791	10.1548	0.940764	0.942244	0.961346	0.948118	1.01214	1.03346	1.02561	1.02374	0.926136	0.00114211
P55157	Microsomal triglyceride transfer protein large subunit	MTTP	Microsomal triglyceride transfer protein large subunit OS=Homo sapiens OX=9606 GN=MTTP PE=1 SV=1 - [MTP_HUMAN]	52.13	42	42	103	894	99.2888	8.41162	0.948468	0.938819	0.935488	0.940925	1.01788	0.98642	1.04386	1.01605	0.926058	0.0116483
Q15365	Poly(rC)-binding protein 1	PCBP1	Poly(rC)-binding protein 1 OS=Homo sapiens OX=9606 GN=PCBP1 PE=1 SV=2 - [PCBP1_HUMAN]	61.8	10	16	86	356	37.4739	7.09326	1.07726	1.05172	1.04525	1.05808	0.975092	0.994235	1.02773	0.999018	1.05912	0.031644
P06737	Glycogen phosphorylase, liver form	PYGL	Glycogen phosphorylase, liver form OS=Homo sapiens OX=9606 GN=PYGL PE=1 SV=4 - [PYGL_HUMAN]	45.93	25	34	84	847	97.087	7.1665	0.958229	0.944062	0.939517	0.947269	1.01258	1.01929	1.00859	1.01349	0.934661	0.000504963
O43175	D-3-phosphoglycerate dehydrogenase	PHGDH	D-3-phosphoglycerate dehydrogenase OS=Homo sapiens OX=9606 GN=PHGDH PE=1 SV=4 - [SERA_HUMAN]	46.53	21	21	84	533	56.6144	6.7124	1.05171	1.07912	1.03173	1.05419	0.991139	0.980128	1.01238	0.994548	1.05996	0.0232727
P23378	Glycine dehydrogenase (decarboxylating), mitochondrial	GLDC	Glycine dehydrogenase (decarboxylating), mitochondrial OS=Homo sapiens OX=9606 GN=GLDC PE=1 SV=2 - [GCSP_HUMAN]	32.06	25	25	67	1020	112.657	7.10791	0.960612	0.953615	0.901466	0.938564	0.989772	1.02678	1.04404	1.02019	0.919986	0.029365
P32322	Pyrroline-5-carboxylate reductase 1, mitochondrial	PYCR1	Pyrroline-5-carboxylate reductase 1, mitochondrial OS=Homo sapiens OX=9606 GN=PYCR1 PE=1 SV=2 - [P5CR1_HUMAN]	44.2	9	10	59	319	33.3396	7.60596	0.965143	0.933722	0.890066	0.929644	0.980258	0.998351	1.03114	1.00325	0.926632	0.0492728
Q86VP6	Cullin-associated NEDD8-dissociated protein 1	CAND1	Cullin-associated NEDD8-dissociated protein 1 OS=Homo sapiens OX=9606 GN=CAND1 PE=1 SV=2 - [CAND1_HUMAN]	36.02	35	35	82	1230	136.289	5.78271	1.05008	1.09253	1.04042	1.06101	0.990969	0.967206	1.01029	0.989489	1.07228	0.0243184
Q99460	26S proteasome non-ATPase regulatory subunit 1	PSMD1	26S proteasome non-ATPase regulatory subunit 1 OS=Homo sapiens OX=9606 GN=PSMD1 PE=1 SV=2 - [PSMD1_HUMAN]	41.76	27	27	78	953	105.769	5.38916	1.06841	1.0817	1.0345	1.06153	1.02158	1.00091	0.999319	1.00727	1.05387	0.0263065
O95573	Long-chain-fatty-acid--CoA ligase 3	ACSL3	Long-chain-fatty-acid--CoA ligase 3 OS=Homo sapiens OX=9606 GN=ACSL3 PE=1 SV=3 - [ACSL3_HUMAN]	43.89	22	24	106	720	80.3683	8.38232	1.14067	1.08245	1.05307	1.09206	0.984069	0.905889	0.99091	0.96029	1.13722	0.0245853
Q14152	Eukaryotic translation initiation factor 3 subunit A	EIF3A	Eukaryotic translation initiation factor 3 subunit A OS=Homo sapiens OX=9606 GN=EIF3A PE=1 SV=1 - [EIF3A_HUMAN]	31.19	43	44	109	1382	166.468	6.78564	1.04613	1.06835	1.07683	1.06377	0.955773	0.961515	1.00996	0.97575	1.09021	0.0106557
P50454	Serpin H1	SERPINH1	Serpin H1 OS=Homo sapiens OX=9606 GN=SERPINH1 PE=1 SV=2 - [SERPH_HUMAN]	63.4	22	22	83	418	46.4112	8.68994	1.09306	1.08294	1.04041	1.07214	0.999162	0.945726	0.963013	0.969301	1.10609	0.0103204
P08865	40S ribosomal protein SA	RPSA	40S ribosomal protein SA OS=Homo sapiens OX=9606 GN=RPSA PE=1 SV=4 - [RSSA_HUMAN]	59.66	14	15	61	295	32.8334	4.86865	1.11019	1.05989	1.0284	1.06616	0.960761	0.968616	0.994864	0.974747	1.09378	0.0244016
Q8TD30	Alanine aminotransferase 2	GPT2	Alanine aminotransferase 2 OS=Homo sapiens OX=9606 GN=GPT2 PE=1 SV=1 - [ALAT2_HUMAN]	60.04	22	22	68	523	57.8664	7.7085	0.953546	0.923591	0.956145	0.944427	1.02029	0.990992	1.02087	1.01072	0.93441	0.00992525
P09525	Annexin A4	ANXA4	Annexin A4 OS=Homo sapiens OX=9606 GN=ANXA4 PE=1 SV=4 - [ANXA4_HUMAN]	60.19	17	18	76	319	35.8601	6.12549	1.07875	1.05484	1.07461	1.0694	0.979713	0.926312	1.02908	0.978367	1.09305	0.0408484
Q15393	Splicing factor 3B subunit 3	SF3B3	Splicing factor 3B subunit 3 OS=Homo sapiens OX=9606 GN=SF3B3 PE=1 SV=4 - [SF3B3_HUMAN]	36.73	34	34	83	1217	135.492	5.26221	1.07274	1.05075	1.02744	1.05031	0.988579	0.967673	0.997098	0.98445	1.0669	0.0138481
Q9UHB9	Signal recognition particle subunit SRP68	SRP68	Signal recognition particle subunit SRP68 OS=Homo sapiens OX=9606 GN=SRP68 PE=1 SV=2 - [SRP68_HUMAN]	47.69	22	22	52	627	70.6856	8.55811	0.936036	0.948136	0.958199	0.947457	0.995391	1.02243	1.00625	1.00802	0.939915	0.00394177
P07339	Cathepsin D	CTSD	Cathepsin D OS=Homo sapiens OX=9606 GN=CTSD PE=1 SV=1 - [CATD_HUMAN]	44.9	16	16	76	412	44.5236	6.53662	0.953311	0.951664	0.928312	0.944429	0.99845	1.01656	0.980057	0.998355	0.945985	0.0153152
Q8TEX9	Importin-4	IPO4	Importin-4 OS=Homo sapiens OX=9606 GN=IPO4 PE=1 SV=2 - [IPO4_HUMAN]	26.92	23	23	73	1081	118.64	4.95752	1.05761	1.04695	1.05311	1.05255	0.989745	1.01922	0.981597	0.996856	1.05587	0.00927651
P35606	Coatomer subunit beta'	COPB2	Coatomer subunit beta' OS=Homo sapiens OX=9606 GN=COPB2 PE=1 SV=2 - [COPB2_HUMAN]	43.71	31	31	72	906	102.422	5.2749	1.06671	1.12134	1.01393	1.06732	0.973175	0.921859	0.978394	0.957809	1.11434	0.0379232
Q99613	Eukaryotic translation initiation factor 3 subunit C	EIF3C	Eukaryotic translation initiation factor 3 subunit C OS=Homo sapiens OX=9606 GN=EIF3C PE=1 SV=1 - [EIF3C_HUMAN]	27.93	24	24	62	913	105.278	5.68115	1.08046	1.07647	1.02315	1.06003	0.990816	0.965709	0.978238	0.978254	1.08359	0.0146087
Q7KZF4	Staphylococcal nuclease domain-containing protein 1	SND1	Staphylococcal nuclease domain-containing protein 1 OS=Homo sapiens OX=9606 GN=SND1 PE=1 SV=1 - [SND1_HUMAN]	46.7	35	36	84	910	101.934	7.1665	0.947212	0.954549	0.927685	0.943149	0.987702	1.00421	1.01352	1.00181	0.941443	0.00597648
P33176	Kinesin-1 heavy chain	KIF5B	Kinesin-1 heavy chain OS=Homo sapiens OX=9606 GN=KIF5B PE=1 SV=1 - [KINH_HUMAN]	52.13	32	41	87	963	109.617	6.50732	1.08025	1.06092	1.03933	1.06017	0.996228	1.00833	0.985267	0.996608	1.06377	0.00941228
O43143	Pre-mRNA-splicing factor ATP-dependent RNA helicase DHX15	DHX15	Pre-mRNA-splicing factor ATP-dependent RNA helicase DHX15 OS=Homo sapiens OX=9606 GN=DHX15 PE=1 SV=2 - [DHX15_HUMAN]	42.14	28	29	73	795	90.8752	7.45947	1.04096	1.08181	1.01625	1.04634	0.990323	0.984253	0.960757	0.978444	1.06939	0.0325086
P55084	Trifunctional enzyme subunit beta, mitochondrial	HADHB	Trifunctional enzyme subunit beta, mitochondrial OS=Homo sapiens OX=9606 GN=HADHB PE=1 SV=3 - [ECHB_HUMAN]	44.51	20	20	83	474	51.2615	9.40771	0.964568	0.941468	0.920737	0.942258	1.00428	1.02013	1.01125	1.01189	0.93119	0.00664482
P08133	Annexin A6	ANXA6	Annexin A6 OS=Homo sapiens OX=9606 GN=ANXA6 PE=1 SV=3 - [ANXA6_HUMAN]	65.38	40	40	117	673	75.8256	5.60498	1.06467	1.02955	1.06791	1.05404	0.998624	0.963347	1.01129	0.991089	1.06352	0.0290057
Q9NR30	Nucleolar RNA helicase 2	DDX21	Nucleolar RNA helicase 2 OS=Homo sapiens OX=9606 GN=DDX21 PE=1 SV=5 - [DDX21_HUMAN]	48.28	28	32	85	783	87.2904	9.27588	1.06395	1.10336	1.01912	1.06214	0.965525	0.986634	0.976583	0.976247	1.08799	0.0266858
P28331	NADH-ubiquinone oxidoreductase 75 kDa subunit, mitochondrial	NDUFS1	NADH-ubiquinone oxidoreductase 75 kDa subunit, mitochondrial OS=Homo sapiens OX=9606 GN=NDUFS1 PE=1 SV=3 - [NDUS1_HUMAN]	41.4	23	24	72	727	79.4165	6.22705	0.898288	0.935432	0.956311	0.93001	1.0054	1.00172	0.99073	0.999283	0.930677	0.0167964
Q9H0D6	5'-3' exoribonuclease 2	XRN2	5'-3' exoribonuclease 2 OS=Homo sapiens OX=9606 GN=XRN2 PE=1 SV=1 - [XRN2_HUMAN]	33.79	25	25	70	950	108.513	7.47412	0.965775	0.919605	0.923559	0.936313	1.01474	0.978623	1.03192	1.00843	0.928488	0.0287209
P09110	3-ketoacyl-CoA thiolase, peroxisomal	ACAA1	3-ketoacyl-CoA thiolase, peroxisomal OS=Homo sapiens OX=9606 GN=ACAA1 PE=1 SV=2 - [THIK_HUMAN]	55.66	16	16	52	424	44.2639	8.44092	0.976968	0.935747	0.933415	0.94871	1.01367	1.01165	1.01382	1.01305	0.936493	0.0104749
P55786	Puromycin-sensitive aminopeptidase	NPEPPS	Puromycin-sensitive aminopeptidase OS=Homo sapiens OX=9606 GN=NPEPPS PE=1 SV=2 - [PSA_HUMAN]	37.54	31	31	85	919	103.211	5.71924	0.999378	1.06182	1.05309	1.0381	0.974871	0.966276	0.96708	0.969409	1.07086	0.0252565
P17174	Aspartate aminotransferase, cytoplasmic	GOT1	Aspartate aminotransferase, cytoplasmic OS=Homo sapiens OX=9606 GN=GOT1 PE=1 SV=3 - [AATC_HUMAN]	58.84	19	20	70	413	46.2185	7.00537	1.03232	1.06969	1.08527	1.06243	0.951944	0.984499	0.974354	0.970265	1.09498	0.00747444
O60664	Perilipin-3	PLIN3	Perilipin-3 OS=Homo sapiens OX=9606 GN=PLIN3 PE=1 SV=3 - [PLIN3_HUMAN]	69.59	22	22	61	434	47.0459	5.43994	1.11983	1.0729	1.03815	1.07696	0.952138	0.909035	0.978702	0.946625	1.13768	0.0139154
O94979	Protein transport protein Sec31A	SEC31A	Protein transport protein Sec31A OS=Homo sapiens OX=9606 GN=SEC31A PE=1 SV=3 - [SC31A_HUMAN]	26.64	24	25	75	1220	132.931	6.88818	0.954326	0.946067	0.933285	0.94456	0.973961	1.05706	1.01924	1.01675	0.928995	0.0435763
Q07020	60S ribosomal protein L18	RPL18	60S ribosomal protein L18 OS=Homo sapiens OX=9606 GN=RPL18 PE=1 SV=2 - [RL18_HUMAN]	39.89	7	7	47	188	21.6211	11.7222	1.04161	1.01993	1.02734	1.02963	0.96718	0.961917	0.987583	0.972227	1.05904	0.00470889
O75533	Splicing factor 3B subunit 1	SF3B1	Splicing factor 3B subunit 1 OS=Homo sapiens OX=9606 GN=SF3B1 PE=1 SV=3 - [SF3B1_HUMAN]	40.34	41	41	96	1304	145.738	7.09326	0.954798	0.941926	0.942033	0.946252	0.988203	1.00576	1.00353	0.999164	0.947044	0.00162349
P49915	GMP synthase [glutamine-hydrolyzing]	GMPS	GMP synthase [glutamine-hydrolyzing] OS=Homo sapiens OX=9606 GN=GMPS PE=1 SV=1 - [GUAA_HUMAN]	47.47	28	28	70	693	76.667	6.87354	0.961063	0.937502	0.914716	0.93776	0.99984	1.04081	1.0004	1.01368	0.925102	0.01633
Q9Y262	Eukaryotic translation initiation factor 3 subunit L	EIF3L	Eukaryotic translation initiation factor 3 subunit L OS=Homo sapiens OX=9606 GN=EIF3L PE=1 SV=1 - [EIF3L_HUMAN]	47.16	22	23	57	564	66.6844	6.34131	1.04803	1.07947	1.02194	1.04981	0.968253	0.954271	0.986818	0.969781	1.08253	0.0138422
P12236	ADP/ATP translocase 3	SLC25A6	ADP/ATP translocase 3 OS=Homo sapiens OX=9606 GN=SLC25A6 PE=1 SV=4 - [ADT3_HUMAN]	46.31	2	15	64	298	32.8452	9.74463	0.907765	0.931574	0.816005	0.885115	0.99425	0.9987	0.981422	0.991457	0.892741	0.0404873
P12270	Nucleoprotein TPR	TPR	Nucleoprotein TPR OS=Homo sapiens OX=9606 GN=TPR PE=1 SV=3 - [TPR_HUMAN]	29.28	56	56	93	2363	267.131	5.021	1.04535	1.09301	1.08587	1.07474	1.00102	0.967513	1.00629	0.991607	1.08384	0.0122933
P50914	60S ribosomal protein L14	RPL14	60S ribosomal protein L14 OS=Homo sapiens OX=9606 GN=RPL14 PE=1 SV=4 - [RL14_HUMAN]	47.44	12	13	79	215	23.417	10.9312	1.03732	1.08785	1.05472	1.05996	0.956347	0.972407	1.00855	0.9791	1.08259	0.0194537
Q02790	Peptidyl-prolyl cis-trans isomerase FKBP4	FKBP4	Peptidyl-prolyl cis-trans isomerase FKBP4 OS=Homo sapiens OX=9606 GN=FKBP4 PE=1 SV=3 - [FKBP4_HUMAN]	62.31	25	26	85	459	51.7721	5.42725	1.13303	1.11475	1.02188	1.08989	1.01523	0.937113	0.939616	0.963988	1.1306	0.0426364
Q02809	Procollagen-lysine,2-oxoglutarate 5-dioxygenase 1	PLOD1	Procollagen-lysine,2-oxoglutarate 5-dioxygenase 1 OS=Homo sapiens OX=9606 GN=PLOD1 PE=1 SV=2 - [PLOD1_HUMAN]	35.49	21	21	48	727	83.4974	6.94678	1.0593	1.10127	1.11768	1.09275	1.00908	0.948858	0.955273	0.971071	1.1253	0.00922613
P11177	Pyruvate dehydrogenase E1 component subunit beta, mitochondrial	PDHB	Pyruvate dehydrogenase E1 component subunit beta, mitochondrial OS=Homo sapiens OX=9606 GN=PDHB PE=1 SV=3 - [ODPB_HUMAN]	46.52	13	13	58	359	39.208	6.65381	0.9745	0.938356	0.913676	0.942177	1.03314	1.04906	0.978135	1.02011	0.923603	0.0487082
P48735	Isocitrate dehydrogenase [NADP], mitochondrial	IDH2	Isocitrate dehydrogenase [NADP], mitochondrial OS=Homo sapiens OX=9606 GN=IDH2 PE=1 SV=2 - [IDHP_HUMAN]	45.58	18	20	71	452	50.8769	8.68994	0.945244	0.978961	0.883657	0.935954	1.0143	1.02482	1.0357	1.02494	0.913181	0.0357384
P22102	Trifunctional purine biosynthetic protein adenosine-3	GART	Trifunctional purine biosynthetic protein adenosine-3 OS=Homo sapiens OX=9606 GN=GART PE=1 SV=1 - [PUR2_HUMAN]	43.96	33	33	84	1010	107.699	6.69775	1.05026	1.10951	1.00891	1.05623	0.949302	0.955712	0.976823	0.960612	1.09953	0.0345184
Q9Y230	RuvB-like 2	RUVBL2	RuvB-like 2 OS=Homo sapiens OX=9606 GN=RUVBL2 PE=1 SV=3 - [RUVB2_HUMAN]	53.56	23	23	66	463	51.1246	5.64307	1.08033	1.06458	1.06294	1.06928	1.02805	0.983924	0.988596	1.00019	1.06908	0.0101053
P55884	Eukaryotic translation initiation factor 3 subunit B	EIF3B	Eukaryotic translation initiation factor 3 subunit B OS=Homo sapiens OX=9606 GN=EIF3B PE=1 SV=3 - [EIF3B_HUMAN]	29.73	20	21	56	814	92.4238	4.99561	0.966957	0.970257	0.928918	0.955377	1.00067	1.02586	1.00756	1.01136	0.944646	0.0213526
Q93009	Ubiquitin carboxyl-terminal hydrolase 7	USP7	Ubiquitin carboxyl-terminal hydrolase 7 OS=Homo sapiens OX=9606 GN=USP7 PE=1 SV=2 - [UBP7_HUMAN]	41.02	38	38	91	1102	128.22	5.5542	0.955311	0.948111	0.944028	0.94915	1.00954	1.01244	1.00495	1.00898	0.940705	0.000111236
P62333	26S proteasome regulatory subunit 10B	PSMC6	26S proteasome regulatory subunit 10B OS=Homo sapiens OX=9606 GN=PSMC6 PE=1 SV=1 - [PRS10_HUMAN]	47.81	17	18	60	389	44.1451	7.48877	1.08139	1.05627	1.06028	1.06598	1.02153	0.989432	0.973801	0.99492	1.07142	0.0114755
P01023	Alpha-2-macroglobulin	A2M	Alpha-2-macroglobulin OS=Homo sapiens OX=9606 GN=A2M PE=1 SV=3 - [A2MG_HUMAN]	37.52	37	37	73	1474	163.188	6.45557	0.956246	0.922957	0.919669	0.932957	1.00917	1.00902	1.04454	1.02091	0.913849	0.00611327
P52701	DNA mismatch repair protein Msh6	MSH6	DNA mismatch repair protein Msh6 OS=Homo sapiens OX=9606 GN=MSH6 PE=1 SV=2 - [MSH6_HUMAN]	30.29	34	34	59	1360	152.689	6.90283	0.921788	0.979933	0.913027	0.938249	1.00431	1.02163	1.03573	1.02055	0.919352	0.0228029
P33993	DNA replication licensing factor MCM7	MCM7	DNA replication licensing factor MCM7 OS=Homo sapiens OX=9606 GN=MCM7 PE=1 SV=4 - [MCM7_HUMAN]	44.37	26	26	59	719	81.2566	6.45557	1.027	1.05788	1.07548	1.05345	1.00302	1.01808	0.979055	1.00005	1.0534	0.0423974
P13674	Prolyl 4-hydroxylase subunit alpha-1	P4HA1	Prolyl 4-hydroxylase subunit alpha-1 OS=Homo sapiens OX=9606 GN=P4HA1 PE=1 SV=2 - [P4HA1_HUMAN]	49.06	23	23	68	534	61.011	6.01123	1.10199	1.07129	1.0411	1.07146	0.956245	0.919775	1.02403	0.966683	1.10839	0.0410232
Q9UQE7	Structural maintenance of chromosomes protein 3	SMC3	Structural maintenance of chromosomes protein 3 OS=Homo sapiens OX=9606 GN=SMC3 PE=1 SV=2 - [SMC3_HUMAN]	30.65	29	30	55	1217	141.454	7.18115	0.932883	0.917671	0.964316	0.93829	1.0243	1.005	0.986004	1.0051	0.933527	0.0192782
O75390	Citrate synthase, mitochondrial	CS	Citrate synthase, mitochondrial OS=Homo sapiens OX=9606 GN=CS PE=1 SV=2 - [CISY_HUMAN]	35.84	17	17	68	466	51.6795	8.32373	0.942801	0.903264	0.898947	0.915004	1.01281	0.989655	0.976932	0.993133	0.921331	0.0110455
O43776	Asparagine--tRNA ligase, cytoplasmic	NARS	Asparagine--tRNA ligase, cytoplasmic OS=Homo sapiens OX=9606 GN=NARS PE=1 SV=1 - [SYNC_HUMAN]	40.15	19	20	58	548	62.9025	6.25244	1.03383	1.07384	1.09819	1.06862	0.96035	1.01951	0.974034	0.984631	1.0853	0.0316608
Q96AG4	Leucine-rich repeat-containing protein 59	LRRC59	Leucine-rich repeat-containing protein 59 OS=Homo sapiens OX=9606 GN=LRRC59 PE=1 SV=1 - [LRC59_HUMAN]	48.21	16	16	66	307	34.9089	9.56885	1.06865	1.05879	1.01302	1.04682	0.974295	0.968264	1.00226	0.981606	1.06644	0.0314612
P62195	26S proteasome regulatory subunit 8	PSMC5	26S proteasome regulatory subunit 8 OS=Homo sapiens OX=9606 GN=PSMC5 PE=1 SV=1 - [PRS8_HUMAN]	65.76	23	25	79	406	45.5971	7.54736	1.06194	1.0833	1.04375	1.063	1.0138	1.01762	1.00018	1.01053	1.05192	0.0140889
O60716	Catenin delta-1	CTNND1	Catenin delta-1 OS=Homo sapiens OX=9606 GN=CTNND1 PE=1 SV=1 - [CTND1_HUMAN]	39.15	28	28	54	968	108.103	6.22705	1.06199	1.02392	1.12179	1.06923	0.999918	0.978006	0.969012	0.982312	1.08848	0.0439172
P09960	Leukotriene A-4 hydrolase	LTA4H	Leukotriene A-4 hydrolase OS=Homo sapiens OX=9606 GN=LTA4H PE=1 SV=2 - [LKHA4_HUMAN]	46.48	21	21	51	611	69.2412	6.17627	1.09297	1.05703	1.04118	1.06373	1.01222	0.96901	0.978646	0.986625	1.07815	0.0186916
Q13085	Acetyl-CoA carboxylase 1	ACACA	Acetyl-CoA carboxylase 1 OS=Homo sapiens OX=9606 GN=ACACA PE=1 SV=2 - [ACACA_HUMAN]	24.17	41	47	82	2346	265.385	6.3667	0.926225	0.96081	0.945489	0.944175	0.996423	1.06155	1.01597	1.02465	0.921462	0.020786
P26639	Threonine--tRNA ligase, cytoplasmic	TARS	Threonine--tRNA ligase, cytoplasmic OS=Homo sapiens OX=9606 GN=TARS PE=1 SV=3 - [SYTC_HUMAN]	46.33	29	29	67	723	83.3819	6.66846	1.06311	1.08899	1.03456	1.06222	0.991364	0.970002	0.983895	0.981753	1.08196	0.00893413
P14866	Heterogeneous nuclear ribonucleoprotein L	HNRNPL	Heterogeneous nuclear ribonucleoprotein L OS=Homo sapiens OX=9606 GN=HNRNPL PE=1 SV=2 - [HNRPL_HUMAN]	47.03	19	21	73	589	64.0924	8.22119	1.09383	1.02358	1.04583	1.05442	0.957609	0.965289	1.01342	0.978772	1.07728	0.0492644
Q8NE71	ATP-binding cassette sub-family F member 1	ABCF1	ATP-binding cassette sub-family F member 1 OS=Homo sapiens OX=9606 GN=ABCF1 PE=1 SV=2 - [ABCF1_HUMAN]	25.09	17	18	52	845	95.8665	6.80029	1.05684	1.07583	1.03246	1.05504	0.996464	0.996557	1.00344	0.998819	1.05629	0.0116421
Q9NRR5	Ubiquilin-4	UBQLN4	Ubiquilin-4 OS=Homo sapiens OX=9606 GN=UBQLN4 PE=1 SV=2 - [UBQL4_HUMAN]	27.29	8	11	33	601	63.8124	5.22412	1.07046	1.02869	1.12524	1.0748	0.948584	0.961615	0.950439	0.953546	1.12716	0.012724
Q5T4S7	E3 ubiquitin-protein ligase UBR4	UBR4	E3 ubiquitin-protein ligase UBR4 OS=Homo sapiens OX=9606 GN=UBR4 PE=1 SV=1 - [UBR4_HUMAN]	10.92	46	46	74	5183	573.476	6.03662	1.05178	1.07596	1.06101	1.06292	0.976657	0.986261	1.01689	0.993268	1.07012	0.00767657
Q13576	Ras GTPase-activating-like protein IQGAP2	IQGAP2	Ras GTPase-activating-like protein IQGAP2 OS=Homo sapiens OX=9606 GN=IQGAP2 PE=1 SV=4 - [IQGA2_HUMAN]	27.62	35	38	58	1575	180.465	5.64307	0.952351	0.961309	0.923176	0.945612	1.01289	1.031	1.03162	1.02517	0.922395	0.00366025
O43390	Heterogeneous nuclear ribonucleoprotein R	HNRNPR	Heterogeneous nuclear ribonucleoprotein R OS=Homo sapiens OX=9606 GN=HNRNPR PE=1 SV=1 - [HNRPR_HUMAN]	44.55	19	27	88	633	70.8993	8.1333	0.980657	0.932212	0.912706	0.941858	1.01055	1.00027	1.00917	1.00666	0.935625	0.0339209
P25205	DNA replication licensing factor MCM3	MCM3	DNA replication licensing factor MCM3 OS=Homo sapiens OX=9606 GN=MCM3 PE=1 SV=3 - [MCM3_HUMAN]	42.33	29	29	56	808	90.924	5.77002	0.902022	0.935367	0.901675	0.913021	1.03597	1.08187	0.972413	1.03009	0.886355	0.0253653
Q00796	Sorbitol dehydrogenase	SORD	Sorbitol dehydrogenase OS=Homo sapiens OX=9606 GN=SORD PE=1 SV=4 - [DHSO_HUMAN]	44.54	13	13	47	357	38.2998	7.97217	0.911361	0.970022	0.839428	0.906937	1.07144	1.04222	1.04092	1.05153	0.862497	0.0207978
Q96AY3	Peptidyl-prolyl cis-trans isomerase FKBP10	FKBP10	Peptidyl-prolyl cis-trans isomerase FKBP10 OS=Homo sapiens OX=9606 GN=FKBP10 PE=1 SV=1 - [FKB10_HUMAN]	32.82	15	15	47	582	64.2042	5.61768	1.04342	1.05561	1.07464	1.05789	1.02751	0.995265	0.967408	0.996729	1.06136	0.0355099
Q13724	Mannosyl-oligosaccharide glucosidase	MOGS	Mannosyl-oligosaccharide glucosidase OS=Homo sapiens OX=9606 GN=MOGS PE=1 SV=5 - [MOGS_HUMAN]	24.85	16	16	45	837	91.8606	8.89502	1.04381	1.04217	1.12549	1.07049	0.972993	0.991414	0.991461	0.985289	1.08647	0.0390441
Q14126	Desmoglein-2	DSG2	Desmoglein-2 OS=Homo sapiens OX=9606 GN=DSG2 PE=1 SV=2 - [DSG2_HUMAN]	25.04	21	21	37	1118	122.218	5.23682	1.04376	1.09022	1.10864	1.08087	0.999979	0.975599	0.924979	0.966852	1.11793	0.0177376
Q01780	Exosome component 10	EXOSC10	Exosome component 10 OS=Homo sapiens OX=9606 GN=EXOSC10 PE=1 SV=2 - [EXOSX_HUMAN]	31.07	20	20	36	885	100.768	8.45557	1.0267	1.09526	1.08328	1.06841	0.961589	0.97327	0.970965	0.968608	1.10304	0.00962303
P41252	Isoleucine--tRNA ligase, cytoplasmic	IARS	Isoleucine--tRNA ligase, cytoplasmic OS=Homo sapiens OX=9606 GN=IARS PE=1 SV=2 - [SYIC_HUMAN]	39.38	41	42	99	1262	144.406	6.15088	1.0322	1.05837	1.08182	1.05746	0.946383	0.986881	1.00434	0.979201	1.07992	0.0249011
P37108	Signal recognition particle 14 kDa protein	SRP14	Signal recognition particle 14 kDa protein OS=Homo sapiens OX=9606 GN=SRP14 PE=1 SV=2 - [SRP14_HUMAN]	38.97	7	7	25	136	14.5608	10.0376	1.03871	1.09923	1.09334	1.0771	1.03906	0.988709	0.975109	1.00096	1.07606	0.0497682
Q15366	Poly(rC)-binding protein 2	PCBP2	Poly(rC)-binding protein 2 OS=Homo sapiens OX=9606 GN=PCBP2 PE=1 SV=1 - [PCBP2_HUMAN]	50.68	7	13	60	365	38.5556	6.78564	0.96143	0.932523	0.918926	0.937626	0.998907	1.0519	0.980588	1.01047	0.927914	0.0424353
O95782	AP-2 complex subunit alpha-1	AP2A1	AP-2 complex subunit alpha-1 OS=Homo sapiens OX=9606 GN=AP2A1 PE=1 SV=3 - [AP2A1_HUMAN]	38.38	21	30	58	977	107.478	7.03467	1.0336	1.08717	1.03878	1.05318	0.988616	0.963909	0.981276	0.977934	1.07695	0.0154351
P28074	Proteasome subunit beta type-5	PSMB5	Proteasome subunit beta type-5 OS=Homo sapiens OX=9606 GN=PSMB5 PE=1 SV=3 - [PSB5_HUMAN]	63.12	13	13	38	263	28.4622	6.91748	1.06221	1.087	1.03193	1.06038	1.00879	0.941899	0.981535	0.977407	1.08489	0.0298234
P27708	CAD protein	CAD	CAD protein OS=Homo sapiens OX=9606 GN=CAD PE=1 SV=3 - [PYR1_HUMAN]	21.17	32	33	49	2225	242.829	6.45557	1.0519	1.08577	1.05654	1.06474	0.960253	0.994157	1.00244	0.985615	1.08028	0.00905397
O95757	Heat shock 70 kDa protein 4L	HSPA4L	Heat shock 70 kDa protein 4L OS=Homo sapiens OX=9606 GN=HSPA4L PE=1 SV=3 - [HS74L_HUMAN]	49.11	25	32	61	839	94.4525	5.88428	1.05552	1.06682	1.03756	1.0533	1.00443	1.01077	0.969492	0.994898	1.0587	0.0192479
P49736	DNA replication licensing factor MCM2	MCM2	DNA replication licensing factor MCM2 OS=Homo sapiens OX=9606 GN=MCM2 PE=1 SV=4 - [MCM2_HUMAN]	37.28	29	29	65	904	101.832	5.51611	0.937176	0.939817	0.917478	0.931491	1.0215	0.995145	1.00596	1.00754	0.924524	0.00186095
P27695	DNA-(apurinic or apyrimidinic site) lyase	APEX1	DNA-(apurinic or apyrimidinic site) lyase OS=Homo sapiens OX=9606 GN=APEX1 PE=1 SV=2 - [APEX1_HUMAN]	55.35	16	16	46	318	35.5322	8.11865	1.06567	1.04493	1.0509	1.05384	0.987644	0.937001	1.00671	0.977118	1.07852	0.0240925
Q14839	Chromodomain-helicase-DNA-binding protein 4	CHD4	Chromodomain-helicase-DNA-binding protein 4 OS=Homo sapiens OX=9606 GN=CHD4 PE=1 SV=2 - [CHD4_HUMAN]	17	17	26	51	1912	217.867	5.85889	1.03737	1.08899	1.04228	1.05621	0.974201	0.986568	0.953242	0.971337	1.08738	0.0113195
Q9Y265	RuvB-like 1	RUVBL1	RuvB-like 1 OS=Homo sapiens OX=9606 GN=RUVBL1 PE=1 SV=1 - [RUVB1_HUMAN]	43.86	15	15	46	456	50.1963	6.41748	1.03074	1.07775	1.02851	1.04567	0.975477	0.947819	0.997277	0.973524	1.0741	0.0284557
P62873	Guanine nucleotide-binding protein G(I)/G(S)/G(T) subunit beta-1	GNB1	Guanine nucleotide-binding protein G(I)/G(S)/G(T) subunit beta-1 OS=Homo sapiens OX=9606 GN=GNB1 PE=1 SV=3 - [GBB1_HUMAN]	38.24	4	11	24	340	37.353	5.99854	0.905681	0.924477	0.957288	0.929148	0.981743	1.02915	1.02599	1.01229	0.917865	0.0179916
O60841	Eukaryotic translation initiation factor 5B	EIF5B	Eukaryotic translation initiation factor 5B OS=Homo sapiens OX=9606 GN=EIF5B PE=1 SV=4 - [IF2P_HUMAN]	31.15	31	32	57	1220	138.742	5.49072	1.05839	1.0878	1.02848	1.05822	0.964512	1.02143	0.978937	0.988292	1.07076	0.0445063
P13861	cAMP-dependent protein kinase type II-alpha regulatory subunit	PRKAR2A	cAMP-dependent protein kinase type II-alpha regulatory subunit OS=Homo sapiens OX=9606 GN=PRKAR2A PE=1 SV=2 - [KAP2_HUMAN]	46.78	15	15	40	404	45.49	5.07178	1.06238	1.07551	1.09016	1.07601	1.00947	0.983918	0.976938	0.990108	1.08677	0.00251592
Q9HAV4	Exportin-5	XPO5	Exportin-5 OS=Homo sapiens OX=9606 GN=XPO5 PE=1 SV=1 - [XPO5_HUMAN]	35.63	31	32	62	1204	136.222	5.79541	0.953312	0.917843	0.964764	0.945306	1.0067	1.02304	1.00716	1.0123	0.933821	0.0113929
P48147	Prolyl endopeptidase	PREP	Prolyl endopeptidase OS=Homo sapiens OX=9606 GN=PREP PE=1 SV=2 - [PPCE_HUMAN]	45.49	26	26	50	710	80.648	5.85889	1.05145	1.05179	1.04121	1.04815	0.969598	0.993677	0.99347	0.985582	1.06348	0.00199203
Q9UNM6	26S proteasome non-ATPase regulatory subunit 13	PSMD13	26S proteasome non-ATPase regulatory subunit 13 OS=Homo sapiens OX=9606 GN=PSMD13 PE=1 SV=2 - [PSD13_HUMAN]	53.99	18	18	47	376	42.9181	5.80811	1.08098	1.04265	1.02402	1.04922	0.965098	0.973038	0.995064	0.977733	1.07311	0.0197824
P61289	Proteasome activator complex subunit 3	PSME3	Proteasome activator complex subunit 3 OS=Homo sapiens OX=9606 GN=PSME3 PE=1 SV=1 - [PSME3_HUMAN]	44.88	13	13	40	254	29.4876	5.94775	0.934046	0.938743	0.899571	0.92412	1.04508	1.05933	0.975447	1.02662	0.90016	0.0233628
P07942	Laminin subunit beta-1	LAMB1	Laminin subunit beta-1 OS=Homo sapiens OX=9606 GN=LAMB1 PE=1 SV=2 - [LAMB1_HUMAN]	17.36	22	24	38	1786	197.909	4.94482	1.05991	1.05811	1.12247	1.08016	0.968753	1.0102	0.967237	0.982063	1.09989	0.0181485
Q92538	Golgi-specific brefeldin A-resistance guanine nucleotide exchange factor 1	GBF1	Golgi-specific brefeldin A-resistance guanine nucleotide exchange factor 1 OS=Homo sapiens OX=9606 GN=GBF1 PE=1 SV=2 - [GBF1_HUMAN]	21.62	31	32	45	1859	206.315	5.73193	0.95866	0.925737	0.942052	0.94215	0.993288	1.03858	1.02668	1.01952	0.924113	0.00949816
P52907	F-actin-capping protein subunit alpha-1	CAPZA1	F-actin-capping protein subunit alpha-1 OS=Homo sapiens OX=9606 GN=CAPZA1 PE=1 SV=3 - [CAZA1_HUMAN]	48.6	8	10	37	286	32.9023	5.69385	1.08265	1.09185	1.04233	1.07228	0.966159	0.997269	0.964548	0.975992	1.09865	0.00657577
Q7Z6Z7	E3 ubiquitin-protein ligase HUWE1	HUWE1	E3 ubiquitin-protein ligase HUWE1 OS=Homo sapiens OX=9606 GN=HUWE1 PE=1 SV=3 - [HUWE1_HUMAN]	10.63	34	35	59	4374	481.589	5.22412	0.925045	0.938191	0.989105	0.95078	1.01461	1.04707	1.00483	1.02217	0.930159	0.0376817
Q08426	Peroxisomal bifunctional enzyme	EHHADH	Peroxisomal bifunctional enzyme OS=Homo sapiens OX=9606 GN=EHHADH PE=1 SV=3 - [ECHP_HUMAN]	48.55	29	29	54	723	79.4447	9.14404	0.925431	0.929021	0.93974	0.931397	0.983995	0.98617	1.01432	0.994829	0.936239	0.00401693
P62899	60S ribosomal protein L31	RPL31	60S ribosomal protein L31 OS=Homo sapiens OX=9606 GN=RPL31 PE=1 SV=1 - [RL31_HUMAN]	38.4	7	7	44	125	14.4539	10.5356	0.931265	0.951557	0.888062	0.923628	1.00308	1.00198	1.03883	1.01463	0.910311	0.015078
O75489	NADH dehydrogenase [ubiquinone] iron-sulfur protein 3, mitochondrial	NDUFS3	NADH dehydrogenase [ubiquinone] iron-sulfur protein 3, mitochondrial OS=Homo sapiens OX=9606 GN=NDUFS3 PE=1 SV=1 - [NDUS3_HUMAN]	45.08	11	11	34	264	30.2227	7.50342	1.06695	1.06232	1.01237	1.04721	0.967218	0.975931	0.968096	0.970415	1.07914	0.0122456
Q99798	Aconitate hydratase, mitochondrial	ACO2	Aconitate hydratase, mitochondrial OS=Homo sapiens OX=9606 GN=ACO2 PE=1 SV=2 - [ACON_HUMAN]	42.56	24	24	50	780	85.3719	7.60596	1.03828	1.06445	1.0755	1.05941	0.959427	1.00567	1.01367	0.99292	1.06696	0.0301221
Q5R3I4	Tetratricopeptide repeat protein 38	TTC38	Tetratricopeptide repeat protein 38 OS=Homo sapiens OX=9606 GN=TTC38 PE=1 SV=1 - [TTC38_HUMAN]	50.32	18	18	39	469	52.7535	5.98584	0.924445	0.948099	0.937644	0.936729	1.04151	1.00497	0.999989	1.01549	0.922441	0.00595923
P43246	DNA mismatch repair protein Msh2	MSH2	DNA mismatch repair protein Msh2 OS=Homo sapiens OX=9606 GN=MSH2 PE=1 SV=1 - [MSH2_HUMAN]	27.41	21	21	37	934	104.677	5.77002	0.941823	0.945289	0.916523	0.934545	0.990944	1.04965	1.01614	1.01891	0.917198	0.0118929
Q14498	RNA-binding protein 39	RBM39	RNA-binding protein 39 OS=Homo sapiens OX=9606 GN=RBM39 PE=1 SV=2 - [RBM39_HUMAN]	24.91	11	11	35	530	59.3427	10.0962	1.08444	1.06372	1.05309	1.06709	0.972642	0.98216	1.02687	0.993891	1.07364	0.0185332
Q14376	UDP-glucose 4-epimerase	GALE	UDP-glucose 4-epimerase OS=Homo sapiens OX=9606 GN=GALE PE=1 SV=2 - [GALE_HUMAN]	45.69	11	11	37	348	38.2573	6.72705	1.05619	1.11585	1.08307	1.08504	0.984168	0.924455	1.01288	0.973835	1.11419	0.0235892
Q14008	Cytoskeleton-associated protein 5	CKAP5	Cytoskeleton-associated protein 5 OS=Homo sapiens OX=9606 GN=CKAP5 PE=1 SV=3 - [CKAP5_HUMAN]	23.92	40	40	59	2032	225.352	7.79639	0.952917	0.960971	0.919718	0.944535	0.985871	1.05056	1.01407	1.01683	0.928899	0.0328603
P40763	Signal transducer and activator of transcription 3	STAT3	Signal transducer and activator of transcription 3 OS=Homo sapiens OX=9606 GN=STAT3 PE=1 SV=2 - [STAT3_HUMAN]	36.36	20	20	42	770	88.0114	6.30322	0.957636	0.947825	0.94346	0.94964	0.977235	1.00564	1.03185	1.00491	0.944999	0.0276095
Q53GQ0	Very-long-chain 3-oxoacyl-CoA reductase	HSD17B12	Very-long-chain 3-oxoacyl-CoA reductase OS=Homo sapiens OX=9606 GN=HSD17B12 PE=1 SV=2 - [DHB12_HUMAN]	39.42	9	9	29	312	34.3022	9.31982	0.920342	0.913938	0.981031	0.938437	1.01036	0.999974	0.998889	1.00308	0.935559	0.040722
Q9H6R3	Acyl-CoA synthetase short-chain family member 3, mitochondrial	ACSS3	Acyl-CoA synthetase short-chain family member 3, mitochondrial OS=Homo sapiens OX=9606 GN=ACSS3 PE=1 SV=1 - [ACSS3_HUMAN]	44.31	24	24	47	686	74.7305	8.63135	0.934534	0.965294	0.931223	0.943683	0.990757	0.99885	1.04202	1.01054	0.933838	0.0255405
Q15046	Lysine--tRNA ligase	KARS	Lysine--tRNA ligase OS=Homo sapiens OX=9606 GN=KARS PE=1 SV=3 - [SYK_HUMAN]	39.7	24	24	62	597	68.0046	6.354	1.07531	1.10511	1.03686	1.07243	1.00728	1.00677	0.966851	0.993634	1.0793	0.0298958
Q9UBT2	SUMO-activating enzyme subunit 2	UBA2	SUMO-activating enzyme subunit 2 OS=Homo sapiens OX=9606 GN=UBA2 PE=1 SV=2 - [SAE2_HUMAN]	42.81	18	18	40	640	71.1792	5.2876	1.02059	1.09006	1.0682	1.05961	0.954482	1.01096	0.985807	0.983751	1.07712	0.0444169
P61221	ATP-binding cassette sub-family E member 1	ABCE1	ATP-binding cassette sub-family E member 1 OS=Homo sapiens OX=9606 GN=ABCE1 PE=1 SV=1 - [ABCE1_HUMAN]	40.9	24	24	50	599	67.271	8.33838	1.06277	1.12143	1.02523	1.06981	0.987526	0.970907	0.963012	0.973815	1.09858	0.0293634
Q7Z460	CLIP-associating protein 1	CLASP1	CLIP-associating protein 1 OS=Homo sapiens OX=9606 GN=CLASP1 PE=1 SV=1 - [CLAP1_HUMAN]	16.38	16	20	32	1538	169.346	9.02686	1.05895	1.03498	1.06354	1.05249	0.927946	0.98751	1.0104	0.975286	1.07916	0.0417381
O75083	WD repeat-containing protein 1	WDR1	WD repeat-containing protein 1 OS=Homo sapiens OX=9606 GN=WDR1 PE=1 SV=4 - [WDR1_HUMAN]	42.74	19	19	68	606	66.1519	6.65381	1.0672	1.12871	1.04165	1.07919	0.958587	0.923102	1.00723	0.962972	1.12069	0.0307501
P30154	Serine/threonine-protein phosphatase 2A 65 kDa regulatory subunit A beta isoform	PPP2R1B	Serine/threonine-protein phosphatase 2A 65 kDa regulatory subunit A beta isoform OS=Homo sapiens OX=9606 GN=PPP2R1B PE=1 SV=3 - [2AAB_HUMAN]	33.28	7	16	38	601	66.1715	4.94482	0.944574	0.979137	0.949712	0.957808	1.0616	1.19402	1.06092	1.10551	0.866393	0.0315859
P51149	Ras-related protein Rab-7a	RAB7A	Ras-related protein Rab-7a OS=Homo sapiens OX=9606 GN=RAB7A PE=1 SV=1 - [RAB7A_HUMAN]	68.12	12	12	44	207	23.4748	6.69775	1.02999	1.07546	1.06468	1.05671	0.923549	0.982412	0.968622	0.958194	1.10281	0.0118019
P49748	Very long-chain specific acyl-CoA dehydrogenase, mitochondrial	ACADVL	Very long-chain specific acyl-CoA dehydrogenase, mitochondrial OS=Homo sapiens OX=9606 GN=ACADVL PE=1 SV=1 - [ACADV_HUMAN]	38.63	21	21	40	655	70.3454	8.74854	1.07006	1.10744	1.04352	1.07367	0.972666	1.00191	0.978461	0.984345	1.09075	0.012253
P19823	Inter-alpha-trypsin inhibitor heavy chain H2	ITIH2	Inter-alpha-trypsin inhibitor heavy chain H2 OS=Homo sapiens OX=9606 GN=ITIH2 PE=1 SV=2 - [ITIH2_HUMAN]	26.64	21	21	38	946	106.397	6.85889	0.918457	0.929881	0.977732	0.942023	1.00404	1.04625	1.00797	1.01942	0.92408	0.0266816
Q8WUM4	Programmed cell death 6-interacting protein	PDCD6IP	Programmed cell death 6-interacting protein OS=Homo sapiens OX=9606 GN=PDCD6IP PE=1 SV=1 - [PDC6I_HUMAN]	31.34	22	22	42	868	95.9631	6.52197	1.066	1.07274	1.09134	1.07669	1.01495	0.967469	0.972002	0.984808	1.0933	0.00557885
P21283	V-type proton ATPase subunit C 1	ATP6V1C1	V-type proton ATPase subunit C 1 OS=Homo sapiens OX=9606 GN=ATP6V1C1 PE=1 SV=4 - [VATC1_HUMAN]	41.36	15	15	34	382	43.914	7.45947	1.04911	1.094	1.04206	1.06172	0.95125	0.999885	0.997872	0.983002	1.08008	0.0257642
O43592	Exportin-T	XPOT	Exportin-T OS=Homo sapiens OX=9606 GN=XPOT PE=1 SV=2 - [XPOT_HUMAN]	25.88	18	18	41	962	109.893	5.38916	1.02189	1.05174	1.04353	1.03905	0.95602	0.999962	0.997606	0.98453	1.05538	0.03163
Q14571	Inositol 1,4,5-trisphosphate receptor type 2	ITPR2	Inositol 1,4,5-trisphosphate receptor type 2 OS=Homo sapiens OX=9606 GN=ITPR2 PE=1 SV=2 - [ITPR2_HUMAN]	15.55	30	35	54	2701	307.867	6.43018	0.932224	0.928822	0.998865	0.953304	1.01484	1.02644	1.02852	1.02326	0.93163	0.0393121
O15031	Plexin-B2	PLXNB2	Plexin-B2 OS=Homo sapiens OX=9606 GN=PLXNB2 PE=1 SV=3 - [PLXB2_HUMAN]	14.31	18	19	27	1838	204.997	6.23975	1.06228	1.04543	1.05273	1.05348	0.989747	0.988949	1.01591	0.998203	1.05538	0.00544596
P00491	Purine nucleoside phosphorylase	PNP	Purine nucleoside phosphorylase OS=Homo sapiens OX=9606 GN=PNP PE=1 SV=2 - [PNPH_HUMAN]	54.67	12	12	38	289	32.0972	6.94678	0.973817	0.97946	0.949153	0.967477	1.07118	1.00301	1.02028	1.03149	0.93794	0.0464857
P46060	Ran GTPase-activating protein 1	RANGAP1	Ran GTPase-activating protein 1 OS=Homo sapiens OX=9606 GN=RANGAP1 PE=1 SV=1 - [RAGP1_HUMAN]	32.88	17	17	29	587	63.5023	4.67822	1.07254	1.06547	1.06771	1.06857	0.99781	1.01526	0.965285	0.992786	1.07634	0.00686941
Q12769	Nuclear pore complex protein Nup160	NUP160	Nuclear pore complex protein Nup160 OS=Homo sapiens OX=9606 GN=NUP160 PE=1 SV=3 - [NU160_HUMAN]	22.56	24	24	43	1436	162.017	5.50342	1.07078	1.04776	1.08386	1.06747	0.976943	1.00314	1.02352	1.0012	1.06619	0.0179853
Q14166	Tubulin--tyrosine ligase-like protein 12	TTLL12	Tubulin--tyrosine ligase-like protein 12 OS=Homo sapiens OX=9606 GN=TTLL12 PE=1 SV=2 - [TTL12_HUMAN]	34.78	15	15	33	644	74.356	5.52881	1.03258	1.08563	1.07704	1.06509	1.01124	1.00982	0.955155	0.99207	1.0736	0.0418167
Q15738	Sterol-4-alpha-carboxylate 3-dehydrogenase, decarboxylating	NSDHL	Sterol-4-alpha-carboxylate 3-dehydrogenase, decarboxylating OS=Homo sapiens OX=9606 GN=NSDHL PE=1 SV=2 - [NSDHL_HUMAN]	38.61	10	10	23	373	41.8736	8.06006	0.911804	0.955311	0.97326	0.946792	0.991182	1.0229	1.03162	1.01523	0.932585	0.0358212
Q14669	E3 ubiquitin-protein ligase TRIP12	TRIP12	E3 ubiquitin-protein ligase TRIP12 OS=Homo sapiens OX=9606 GN=TRIP12 PE=1 SV=1 - [TRIPC_HUMAN]	18.57	27	29	43	1992	220.296	8.48486	0.936764	0.949858	0.982756	0.956459	1.0017	1.03165	0.992373	1.00857	0.94833	0.0450321
O43747	AP-1 complex subunit gamma-1	AP1G1	AP-1 complex subunit gamma-1 OS=Homo sapiens OX=9606 GN=AP1G1 PE=1 SV=5 - [AP1G1_HUMAN]	30.29	19	20	44	822	91.2931	6.80029	1.04124	1.1213	1.08929	1.08394	0.946497	1.01063	1.00495	0.987358	1.09782	0.0357021
Q92973	Transportin-1	TNPO1	Transportin-1 OS=Homo sapiens OX=9606 GN=TNPO1 PE=1 SV=2 - [TNPO1_HUMAN]	33.52	17	24	53	898	102.289	4.98291	0.936184	0.968787	0.923557	0.942843	0.990331	1.02035	1.01128	1.00732	0.935991	0.0162075
Q9UHX1	Poly(U)-binding-splicing factor PUF60	PUF60	Poly(U)-binding-splicing factor PUF60 OS=Homo sapiens OX=9606 GN=PUF60 PE=1 SV=1 - [PUF60_HUMAN]	33.45	16	16	31	559	59.8376	5.2876	1.05351	1.04413	1.13011	1.07592	1.01859	0.964339	0.945287	0.976072	1.10229	0.0461995
P61011	Signal recognition particle 54 kDa protein	SRP54	Signal recognition particle 54 kDa protein OS=Homo sapiens OX=9606 GN=SRP54 PE=1 SV=1 - [SRP54_HUMAN]	33.93	15	15	30	504	55.6683	8.74854	1.06428	1.08659	1.02712	1.05933	1.0037	0.9957	0.964472	0.987956	1.07225	0.0276061
Q9P2J5	Leucine--tRNA ligase, cytoplasmic	LARS	Leucine--tRNA ligase, cytoplasmic OS=Homo sapiens OX=9606 GN=LARS PE=1 SV=2 - [SYLC_HUMAN]	29.34	31	32	56	1176	134.379	7.29834	1.0472	1.10852	1.0757	1.07714	0.962749	0.980322	1.00672	0.983264	1.09547	0.0126733
Q13618	Cullin-3	CUL3	Cullin-3 OS=Homo sapiens OX=9606 GN=CUL3 PE=1 SV=2 - [CUL3_HUMAN]	35.42	22	23	41	768	88.8735	8.48486	1.03724	1.05217	1.09283	1.06075	0.988953	0.987624	0.981659	0.986079	1.07572	0.0112063
P34896	Serine hydroxymethyltransferase, cytosolic	SHMT1	Serine hydroxymethyltransferase, cytosolic OS=Homo sapiens OX=9606 GN=SHMT1 PE=1 SV=1 - [GLYC_HUMAN]	37.47	12	13	34	483	53.049	7.7085	1.07651	1.08513	1.03774	1.06646	0.968774	1.00145	0.98287	0.984365	1.0834	0.00914404
Q14690	Protein RRP5 homolog	PDCD11	Protein RRP5 homolog OS=Homo sapiens OX=9606 GN=PDCD11 PE=1 SV=3 - [RRP5_HUMAN]	25.71	42	42	65	1871	208.57	8.86572	0.942725	0.959304	0.955966	0.952665	0.974451	1.02324	1.01481	1.00417	0.948709	0.0316073
P23588	Eukaryotic translation initiation factor 4B	EIF4B	Eukaryotic translation initiation factor 4B OS=Homo sapiens OX=9606 GN=EIF4B PE=1 SV=2 - [IF4B_HUMAN]	27.5	16	16	38	611	69.1103	5.73193	1.05165	1.06366	1.01749	1.04427	0.968821	0.975686	0.940975	0.961827	1.08571	0.00911216
Q9NXG2	THUMP domain-containing protein 1	THUMPD1	THUMP domain-containing protein 1 OS=Homo sapiens OX=9606 GN=THUMPD1 PE=1 SV=2 - [THUM1_HUMAN]	37.39	12	12	27	353	39.2908	7.88428	1.13426	1.06625	1.06973	1.09008	0.972383	0.992807	0.959825	0.975005	1.11802	0.00882463
Q9NU22	Midasin	MDN1	Midasin OS=Homo sapiens OX=9606 GN=MDN1 PE=1 SV=2 - [MDN1_HUMAN]	10.17	42	42	62	5596	632.42	5.68115	0.922918	0.89898	0.975692	0.93253	0.986877	1.00643	1.01877	1.00403	0.92879	0.0432626
Q92900	Regulator of nonsense transcripts 1	UPF1	Regulator of nonsense transcripts 1 OS=Homo sapiens OX=9606 GN=UPF1 PE=1 SV=2 - [RENT1_HUMAN]	32.06	27	27	48	1129	124.267	6.60986	1.12831	1.02879	1.06915	1.07542	0.987984	0.978491	0.978156	0.981544	1.09564	0.0320337
Q9UHD8	Septin-9	SEPT9	Septin-9 OS=Homo sapiens OX=9606 GN=SEPT9 PE=1 SV=2 - [SEPT9_HUMAN]	40.27	19	19	37	586	65.3608	8.96826	1.05485	1.06003	1.04642	1.05377	0.987372	0.947648	0.981698	0.972239	1.08386	0.00332056
O00567	Nucleolar protein 56	NOP56	Nucleolar protein 56 OS=Homo sapiens OX=9606 GN=NOP56 PE=1 SV=4 - [NOP56_HUMAN]	47.47	22	22	56	594	66.0087	9.18799	1.06904	1.05	1.06373	1.06092	0.941943	0.984511	1.02324	0.98323	1.07902	0.0323763
P09543	2',3'-cyclic-nucleotide 3'-phosphodiesterase	CNP	2',3'-cyclic-nucleotide 3'-phosphodiesterase OS=Homo sapiens OX=9606 GN=CNP PE=1 SV=2 - [CN37_HUMAN]	41.81	16	17	41	421	47.5487	9.0708	1.06283	1.10569	1.01183	1.06012	0.95735	0.93659	1.0009	0.964946	1.09863	0.04519
P11413	Glucose-6-phosphate 1-dehydrogenase	G6PD	Glucose-6-phosphate 1-dehydrogenase OS=Homo sapiens OX=9606 GN=G6PD PE=1 SV=4 - [G6PD_HUMAN]	43.11	17	17	53	515	59.219	6.84424	1.08452	1.03171	1.05843	1.05822	0.982781	1.00982	1.01753	1.00338	1.05466	0.0415702
Q9UIJ7	GTP:AMP phosphotransferase AK3, mitochondrial	AK3	GTP:AMP phosphotransferase AK3, mitochondrial OS=Homo sapiens OX=9606 GN=AK3 PE=1 SV=4 - [KAD3_HUMAN]	68.72	15	15	41	227	25.5495	9.15869	0.957118	0.946249	0.924485	0.942617	1.02388	0.979058	0.982565	0.995168	0.947194	0.0384741
Q9UNX4	WD repeat-containing protein 3	WDR3	WD repeat-containing protein 3 OS=Homo sapiens OX=9606 GN=WDR3 PE=1 SV=1 - [WDR3_HUMAN]	35.63	25	25	34	943	106.032	6.63916	1.06586	1.10959	1.02483	1.06676	0.988457	0.972429	0.951832	0.970906	1.09873	0.0228806
P22307	Non-specific lipid-transfer protein	SCP2	Non-specific lipid-transfer protein OS=Homo sapiens OX=9606 GN=SCP2 PE=1 SV=2 - [NLTP_HUMAN]	44.61	21	21	44	547	58.9556	6.88818	0.937675	0.992367	0.924207	0.951416	1.04838	1.01057	1.01556	1.02484	0.92836	0.0375938
P23381	Tryptophan--tRNA ligase, cytoplasmic	WARS	Tryptophan--tRNA ligase, cytoplasmic OS=Homo sapiens OX=9606 GN=WARS PE=1 SV=2 - [SYWC_HUMAN]	38.22	15	15	28	471	53.1316	6.22705	1.08864	1.11263	1.04796	1.08308	0.974674	0.962466	0.999534	0.978892	1.10643	0.00878156
P12081	Histidine--tRNA ligase, cytoplasmic	HARS	Histidine--tRNA ligase, cytoplasmic OS=Homo sapiens OX=9606 GN=HARS PE=1 SV=2 - [SYHC_HUMAN]	31.83	10	13	31	509	57.3742	5.88428	1.07693	1.09502	1.07777	1.08324	1.0114	1.00131	0.896701	0.969806	1.11697	0.0378675
O94760	N(G),N(G)-dimethylarginine dimethylaminohydrolase 1	DDAH1	N(G),N(G)-dimethylarginine dimethylaminohydrolase 1 OS=Homo sapiens OX=9606 GN=DDAH1 PE=1 SV=3 - [DDAH1_HUMAN]	65.61	15	16	33	285	31.1019	5.80811	0.942318	0.914517	0.947639	0.934825	1.00986	0.959263	0.996437	0.988521	0.945681	0.0425592
Q13596	Sorting nexin-1	SNX1	Sorting nexin-1 OS=Homo sapiens OX=9606 GN=SNX1 PE=1 SV=3 - [SNX1_HUMAN]	29.12	11	13	29	522	59.0331	5.14795	1.12611	1.11378	1.02913	1.08967	0.977374	1.02009	0.938697	0.978722	1.11336	0.0449001
P41250	Glycine--tRNA ligase	GARS	Glycine--tRNA ligase OS=Homo sapiens OX=9606 GN=GARS PE=1 SV=3 - [GARS_HUMAN]	38.29	24	24	59	739	83.1126	7.03467	1.14826	1.05295	1.08288	1.0947	0.976463	0.966612	0.999788	0.980954	1.11595	0.0188513
Q9HCU5	Prolactin regulatory element-binding protein	PREB	Prolactin regulatory element-binding protein OS=Homo sapiens OX=9606 GN=PREB PE=1 SV=2 - [PREB_HUMAN]	31.18	8	8	29	417	45.4397	7.88428	0.962654	0.92958	0.947456	0.946563	1.0395	0.975972	1.04858	1.02135	0.926775	0.0391423
O60343	TBC1 domain family member 4	TBC1D4	TBC1 domain family member 4 OS=Homo sapiens OX=9606 GN=TBC1D4 PE=1 SV=2 - [TBCD4_HUMAN]	19.72	19	20	31	1298	146.471	7.00537	0.937667	0.947075	0.964405	0.949716	1.03659	0.991255	1.00852	1.01212	0.938343	0.0153007
Q99598	Translin-associated protein X	TSNAX	Translin-associated protein X OS=Homo sapiens OX=9606 GN=TSNAX PE=1 SV=1 - [TSNAX_HUMAN]	42.41	9	9	23	290	33.0917	6.55127	1.02403	1.08464	1.11695	1.0752	0.953427	0.923712	0.991306	0.956148	1.12452	0.0237881
Q9NUJ1	Mycophenolic acid acyl-glucuronide esterase, mitochondrial	ABHD10	Mycophenolic acid acyl-glucuronide esterase, mitochondrial OS=Homo sapiens OX=9606 GN=ABHD10 PE=1 SV=1 - [ABHDA_HUMAN]	39.87	9	9	24	306	33.9107	8.57275	1.11157	1.13914	1.04034	1.09702	0.981732	1.00047	0.994593	0.992264	1.10557	0.024945
Q15067	Peroxisomal acyl-coenzyme A oxidase 1	ACOX1	Peroxisomal acyl-coenzyme A oxidase 1 OS=Homo sapiens OX=9606 GN=ACOX1 PE=1 SV=3 - [ACOX1_HUMAN]	47.88	24	24	52	660	74.3762	8.1626	0.927423	0.961966	0.921041	0.93681	0.995335	0.987778	1.02329	1.00214	0.934814	0.0173054
P00439	Phenylalanine-4-hydroxylase	PAH	Phenylalanine-4-hydroxylase OS=Homo sapiens OX=9606 GN=PAH PE=1 SV=1 - [PH4H_HUMAN]	43.14	15	15	37	452	51.8295	6.59521	0.950011	0.909439	0.972288	0.943913	1.03595	1.06156	0.999743	1.03242	0.914273	0.0261751
P00734	Prothrombin	F2	Prothrombin OS=Homo sapiens OX=9606 GN=F2 PE=1 SV=2 - [THRB_HUMAN]	48.71	23	23	46	622	69.9921	5.89697	1.09641	1.18847	1.06574	1.11687	0.949709	0.918528	1.00004	0.956092	1.16817	0.0214715
Q13423	NAD(P) transhydrogenase, mitochondrial	NNT	NAD(P) transhydrogenase, mitochondrial OS=Homo sapiens OX=9606 GN=NNT PE=1 SV=3 - [NNTM_HUMAN]	30.85	27	27	46	1086	113.823	8.08936	0.922904	0.960438	0.883459	0.922267	1.04465	1.03985	0.974873	1.01979	0.904367	0.0368032
P18206	Vinculin	VCL	Vinculin OS=Homo sapiens OX=9606 GN=VCL PE=1 SV=4 - [VINC_HUMAN]	37.74	37	37	55	1134	123.722	5.65576	1.06811	1.06886	1.06188	1.06629	0.97589	0.988798	1.01808	0.994258	1.07244	0.00473684
Q15021	Condensin complex subunit 1	NCAPD2	Condensin complex subunit 1 OS=Homo sapiens OX=9606 GN=NCAPD2 PE=1 SV=3 - [CND1_HUMAN]	28.69	31	31	50	1401	157.082	6.60986	0.910063	0.952599	0.92867	0.930444	0.979649	1.06021	1.04948	1.02978	0.903536	0.0241115
P22695	Cytochrome b-c1 complex subunit 2, mitochondrial	UQCRC2	Cytochrome b-c1 complex subunit 2, mitochondrial OS=Homo sapiens OX=9606 GN=UQCRC2 PE=1 SV=3 - [QCR2_HUMAN]	44.15	15	15	50	453	48.4129	8.63135	0.934856	0.924886	0.938096	0.932613	0.976843	0.989834	1.02956	0.998747	0.933783	0.0155369
P60228	Eukaryotic translation initiation factor 3 subunit E	EIF3E	Eukaryotic translation initiation factor 3 subunit E OS=Homo sapiens OX=9606 GN=EIF3E PE=1 SV=1 - [EIF3E_HUMAN]	59.1	23	23	41	445	52.1874	6.03662	1.05996	1.10333	1.05923	1.07417	0.977362	1.0009	0.984859	0.987708	1.08754	0.00587157
Q96I99	Succinate--CoA ligase [GDP-forming] subunit beta, mitochondrial	SUCLG2	Succinate--CoA ligase [GDP-forming] subunit beta, mitochondrial OS=Homo sapiens OX=9606 GN=SUCLG2 PE=1 SV=2 - [SUCB2_HUMAN]	33.8	12	12	27	432	46.4814	6.39209	0.911775	0.921338	0.953055	0.928722	1.02668	1.00416	1.01839	1.01641	0.91373	0.00340578
P39656	Dolichyl-diphosphooligosaccharide--protein glycosyltransferase 48 kDa subunit	DDOST	Dolichyl-diphosphooligosaccharide--protein glycosyltransferase 48 kDa subunit OS=Homo sapiens OX=9606 GN=DDOST PE=1 SV=4 - [OST48_HUMAN]	28.95	13	13	32	456	50.769	6.55127	1.05628	1.09085	1.09669	1.08127	0.978868	0.893059	0.988438	0.953455	1.13406	0.0176621
Q16698	2,4-dienoyl-CoA reductase, mitochondrial	DECR1	2,4-dienoyl-CoA reductase, mitochondrial OS=Homo sapiens OX=9606 GN=DECR1 PE=1 SV=1 - [DECR_HUMAN]	42.99	11	11	32	335	36.0448	9.27588	0.93188	0.975	0.945851	0.95091	0.99484	1.05097	1.01918	1.02166	0.930746	0.0265255
P22090	40S ribosomal protein S4, Y isoform 1	RPS4Y1	40S ribosomal protein S4, Y isoform 1 OS=Homo sapiens OX=9606 GN=RPS4Y1 PE=1 SV=2 - [RS4Y1_HUMAN]	44.49	7	13	50	263	29.437	10.2427	0.914936	0.946396	0.904282	0.921871	1.01495	0.9553	1.03753	1.00259	0.919488	0.0430183
P14678	Small nuclear ribonucleoprotein-associated proteins B and B'	SNRPB	Small nuclear ribonucleoprotein-associated proteins B and B' OS=Homo sapiens OX=9606 GN=SNRPB PE=1 SV=2 - [RSMB_HUMAN]	21.67	6	6	33	240	24.5937	11.1948	1.058	1.04344	1.05806	1.05317	0.98693	0.971337	0.994569	0.984279	1.06999	0.00119918
Q13151	Heterogeneous nuclear ribonucleoprotein A0	HNRNPA0	Heterogeneous nuclear ribonucleoprotein A0 OS=Homo sapiens OX=9606 GN=HNRNPA0 PE=1 SV=1 - [ROA0_HUMAN]	41.64	8	10	62	305	30.8218	9.29053	0.952254	0.915107	0.961145	0.942835	1.03639	0.988467	1.06925	1.03137	0.914159	0.0318215
Q13045	Protein flightless-1 homolog	FLII	Protein flightless-1 homolog OS=Homo sapiens OX=9606 GN=FLII PE=1 SV=2 - [FLII_HUMAN]	19.15	19	19	32	1269	144.66	6.04932	1.06237	1.05933	1.08945	1.07038	0.972387	0.95614	1.00615	0.978225	1.09421	0.00631496
Q9BT78	COP9 signalosome complex subunit 4	COPS4	COP9 signalosome complex subunit 4 OS=Homo sapiens OX=9606 GN=COPS4 PE=1 SV=1 - [CSN4_HUMAN]	50.99	14	15	25	406	46.2397	5.8335	0.949924	0.945025	0.924038	0.939662	1.00964	0.981787	1.01534	1.00226	0.937548	0.00868706
P28482	Mitogen-activated protein kinase 1	MAPK1	Mitogen-activated protein kinase 1 OS=Homo sapiens OX=9606 GN=MAPK1 PE=1 SV=3 - [MK01_HUMAN]	45.83	11	15	44	360	41.3632	6.97607	1.02674	1.05083	1.02915	1.03557	0.948794	0.941894	1.01034	0.967009	1.0709	0.0410414
O60884	DnaJ homolog subfamily A member 2	DNAJA2	DnaJ homolog subfamily A member 2 OS=Homo sapiens OX=9606 GN=DNAJA2 PE=1 SV=1 - [DNJA2_HUMAN]	34.47	13	14	42	412	45.7166	6.48096	1.05964	1.11028	1.01948	1.06313	0.968577	0.974963	0.958919	0.967486	1.09886	0.0230623
Q9UBF2	Coatomer subunit gamma-2	COPG2	Coatomer subunit gamma-2 OS=Homo sapiens OX=9606 GN=COPG2 PE=1 SV=1 - [COPG2_HUMAN]	19.4	12	14	30	871	97.5596	5.80811	0.925999	0.982825	0.953768	0.954197	1.01983	1.00809	1.00134	1.00975	0.944983	0.0323941
P55265	Double-stranded RNA-specific adenosine deaminase	ADAR	Double-stranded RNA-specific adenosine deaminase OS=Homo sapiens OX=9606 GN=ADAR PE=1 SV=4 - [DSRAD_HUMAN]	21.13	21	21	40	1226	135.981	8.646	1.02544	1.04885	1.05182	1.04204	0.976573	0.988487	0.997139	0.9874	1.05534	0.0059715
Q9UBV2	Protein sel-1 homolog 1	SEL1L	Protein sel-1 homolog 1 OS=Homo sapiens OX=9606 GN=SEL1L PE=1 SV=3 - [SE1L1_HUMAN]	22.92	10	10	19	794	88.6985	5.38916	0.984537	0.897728	0.90957	0.930612	1.05053	1.01052	1.00337	1.02147	0.911047	0.0423123
Q9Y2Z4	Tyrosine--tRNA ligase, mitochondrial	YARS2	Tyrosine--tRNA ligase, mitochondrial OS=Homo sapiens OX=9606 GN=YARS2 PE=1 SV=2 - [SYYM_HUMAN]	28.09	9	9	19	477	53.1657	8.98291	0.950541	0.885555	0.931845	0.922647	1.07088	0.999692	1.07276	1.04778	0.880575	0.0153907
Q9NQC3	Reticulon-4	RTN4	Reticulon-4 OS=Homo sapiens OX=9606 GN=RTN4 PE=1 SV=2 - [RTN4_HUMAN]	9.31	7	7	32	1192	129.851	4.50049	1.11027	1.11496	1.0053	1.07684	0.936616	0.905168	0.978279	0.940021	1.14555	0.0302216
P78344	Eukaryotic translation initiation factor 4 gamma 2	EIF4G2	Eukaryotic translation initiation factor 4 gamma 2 OS=Homo sapiens OX=9606 GN=EIF4G2 PE=1 SV=1 - [IF4G2_HUMAN]	30.87	24	25	62	907	102.297	7.13721	1.05501	1.03688	1.06941	1.05376	1.00496	1.00507	0.988786	0.999605	1.05418	0.00754759
Q9UBC2	Epidermal growth factor receptor substrate 15-like 1	EPS15L1	Epidermal growth factor receptor substrate 15-like 1 OS=Homo sapiens OX=9606 GN=EPS15L1 PE=1 SV=1 - [EP15R_HUMAN]	23.26	14	14	25	864	94.197	5.10986	1.10077	1.05351	1.0386	1.06429	0.98973	1.01214	1.00655	1.00281	1.06131	0.0366559
Q16658	Fascin	FSCN1	Fascin OS=Homo sapiens OX=9606 GN=FSCN1 PE=1 SV=3 - [FSCN1_HUMAN]	38.54	14	14	35	493	54.4961	7.23975	1.08273	1.09195	1.05361	1.07609	1.005	1.03561	0.968281	1.00296	1.07292	0.0319382
O00203	AP-3 complex subunit beta-1	AP3B1	AP-3 complex subunit beta-1 OS=Homo sapiens OX=9606 GN=AP3B1 PE=1 SV=3 - [AP3B1_HUMAN]	19.2	18	18	30	1094	121.245	6.03662	0.940958	0.943537	0.91097	0.931822	1.03737	1.01243	0.980171	1.00999	0.922605	0.0162372
Q15907	Ras-related protein Rab-11B	RAB11B	Ras-related protein Rab-11B OS=Homo sapiens OX=9606 GN=RAB11B PE=1 SV=4 - [RB11B_HUMAN]	61.01	13	13	40	218	24.4735	5.93506	0.929007	0.967242	0.916857	0.937702	0.998235	0.995586	1.03815	1.01066	0.927815	0.0235882
P41091	Eukaryotic translation initiation factor 2 subunit 3	EIF2S3	Eukaryotic translation initiation factor 2 subunit 3 OS=Homo sapiens OX=9606 GN=EIF2S3 PE=1 SV=3 - [IF2G_HUMAN]	46.61	16	17	34	472	51.0772	8.39697	1.06019	1.13111	1.06569	1.08566	0.99408	0.984367	0.930131	0.969526	1.11979	0.0184592
Q9ULC5	Long-chain-fatty-acid--CoA ligase 5	ACSL5	Long-chain-fatty-acid--CoA ligase 5 OS=Homo sapiens OX=9606 GN=ACSL5 PE=1 SV=1 - [ACSL5_HUMAN]	44.22	19	22	42	683	75.9422	6.91748	1.04454	1.04013	1.06731	1.05066	0.965455	0.972231	0.999604	0.979097	1.07309	0.00594262
P53992	Protein transport protein Sec24C	SEC24C	Protein transport protein Sec24C OS=Homo sapiens OX=9606 GN=SEC24C PE=1 SV=3 - [SC24C_HUMAN]	26.14	23	23	46	1094	118.249	7.06396	1.03761	1.04556	1.09541	1.05952	0.988711	0.999523	0.961654	0.983296	1.07752	0.0232249
O15067	Phosphoribosylformylglycinamidine synthase	PFAS	Phosphoribosylformylglycinamidine synthase OS=Homo sapiens OX=9606 GN=PFAS PE=1 SV=4 - [PUR4_HUMAN]	18.01	18	18	34	1338	144.643	5.75732	1.03393	1.0572	1.07708	1.05607	0.966009	0.958176	1.00855	0.977578	1.08029	0.0172062
P30040	Endoplasmic reticulum resident protein 29	ERP29	Endoplasmic reticulum resident protein 29 OS=Homo sapiens OX=9606 GN=ERP29 PE=1 SV=4 - [ERP29_HUMAN]	49.81	12	13	51	261	28.9752	7.31299	1.08094	1.08888	1.04033	1.07005	1.0217	0.960424	0.990017	0.990714	1.08008	0.026859
P29279	Connective tissue growth factor	CTGF	Connective tissue growth factor OS=Homo sapiens OX=9606 GN=CTGF PE=1 SV=2 - [CTGF_HUMAN]	53.87	16	16	25	349	38.0649	8.00146	0.899748	0.875825	0.94334	0.906304	1.06716	0.979817	1.09274	1.04657	0.865973	0.0237498
Q99447	Ethanolamine-phosphate cytidylyltransferase	PCYT2	Ethanolamine-phosphate cytidylyltransferase OS=Homo sapiens OX=9606 GN=PCYT2 PE=1 SV=1 - [PCY2_HUMAN]	52.7	18	18	37	389	43.8079	6.91748	0.919966	0.953043	0.93581	0.936273	1.00674	1.04152	1.02385	1.02403	0.914299	0.00318287
P13797	Plastin-3	PLS3	Plastin-3 OS=Homo sapiens OX=9606 GN=PLS3 PE=1 SV=4 - [PLST_HUMAN]	38.57	17	22	49	630	70.7662	5.60498	1.09501	1.11252	1.04094	1.08282	0.961693	0.994871	0.952018	0.969527	1.11686	0.0107804
Q5QJE6	Deoxynucleotidyltransferase terminal-interacting protein 2	DNTTIP2	Deoxynucleotidyltransferase terminal-interacting protein 2 OS=Homo sapiens OX=9606 GN=DNTTIP2 PE=1 SV=2 - [TDIF2_HUMAN]	13.36	7	7	15	756	84.4179	6.16357	1.05722	1.07499	1.07784	1.07002	0.901812	1.01447	0.95789	0.958058	1.11686	0.0278705
P22570	NADPH:adrenodoxin oxidoreductase, mitochondrial	FDXR	NADPH:adrenodoxin oxidoreductase, mitochondrial OS=Homo sapiens OX=9606 GN=FDXR PE=1 SV=3 - [ADRO_HUMAN]	48.27	19	19	44	491	53.803	8.44092	1.06623	1.05776	1.03945	1.05448	1.02239	0.995875	0.967025	0.995097	1.05968	0.0291062
Q9BXJ9	N-alpha-acetyltransferase 15, NatA auxiliary subunit	NAA15	N-alpha-acetyltransferase 15, NatA auxiliary subunit OS=Homo sapiens OX=9606 GN=NAA15 PE=1 SV=1 - [NAA15_HUMAN]	31.18	18	25	41	866	101.208	7.41553	1.07286	1.10013	1.05198	1.07499	0.94682	0.999829	1.00724	0.984629	1.09177	0.0185982
P32969	60S ribosomal protein L9	RPL9	60S ribosomal protein L9 OS=Homo sapiens OX=9606 GN=RPL9 PE=1 SV=1 - [RL9_HUMAN]	53.65	9	9	38	192	21.8498	9.94971	1.08124	1.0888	1.01602	1.06202	0.959686	0.979163	0.998293	0.979047	1.08475	0.0318382
Q15274	Nicotinate-nucleotide pyrophosphorylase [carboxylating]	QPRT	Nicotinate-nucleotide pyrophosphorylase [carboxylating] OS=Homo sapiens OX=9606 GN=QPRT PE=1 SV=3 - [NADC_HUMAN]	38.05	9	9	30	297	30.8261	6.21436	0.952175	0.945132	0.943047	0.946785	1.01316	1.00142	0.994537	1.00304	0.943917	0.000767213
P82933	28S ribosomal protein S9, mitochondrial	MRPS9	28S ribosomal protein S9, mitochondrial OS=Homo sapiens OX=9606 GN=MRPS9 PE=1 SV=2 - [RT09_HUMAN]	40.15	13	13	24	396	45.8058	9.51025	1.06436	1.07926	1.09123	1.07828	1.00068	1.00969	1.01573	1.0087	1.06898	0.00145441
Q15418	Ribosomal protein S6 kinase alpha-1	RPS6KA1	Ribosomal protein S6 kinase alpha-1 OS=Homo sapiens OX=9606 GN=RPS6KA1 PE=1 SV=2 - [KS6A1_HUMAN]	33.74	11	20	60	735	82.6708	7.82568	0.940431	0.916974	0.923585	0.926997	1.02161	1.07476	0.982284	1.02622	0.903312	0.0230988
Q9Y2X3	Nucleolar protein 58	NOP58	Nucleolar protein 58 OS=Homo sapiens OX=9606 GN=NOP58 PE=1 SV=1 - [NOP58_HUMAN]	42.91	17	17	49	529	59.5405	8.92432	1.04679	1.08555	1.12708	1.08647	0.95705	1.01505	1.02224	0.998112	1.08853	0.0465361
O94905	Erlin-2	ERLIN2	Erlin-2 OS=Homo sapiens OX=9606 GN=ERLIN2 PE=1 SV=1 - [ERLN2_HUMAN]	37.46	8	11	24	339	37.8155	5.61768	1.0712	1.14569	1.03191	1.08293	0.964401	0.98866	0.941454	0.964838	1.1224	0.0305953
Q99439	Calponin-2	CNN2	Calponin-2 OS=Homo sapiens OX=9606 GN=CNN2 PE=1 SV=4 - [CNN2_HUMAN]	41.42	9	11	31	309	33.6753	7.32764	1.05681	1.0757	1.02469	1.0524	0.948767	0.999529	0.964869	0.971055	1.08377	0.0182709
Q8WWM7	Ataxin-2-like protein	ATXN2L	Ataxin-2-like protein OS=Homo sapiens OX=9606 GN=ATXN2L PE=1 SV=2 - [ATX2L_HUMAN]	28.19	23	24	44	1075	113.304	8.5874	1.04682	1.05265	1.01915	1.03954	0.963688	0.991016	0.962231	0.972312	1.06914	0.00850984
P61088	Ubiquitin-conjugating enzyme E2 N	UBE2N	Ubiquitin-conjugating enzyme E2 N OS=Homo sapiens OX=9606 GN=UBE2N PE=1 SV=1 - [UBE2N_HUMAN]	52.63	7	7	46	152	17.127	6.56592	0.960481	0.924971	0.926557	0.937336	1.02255	0.989557	1.04765	1.01992	0.919031	0.0155556
Q9BY77	Polymerase delta-interacting protein 3	POLDIP3	Polymerase delta-interacting protein 3 OS=Homo sapiens OX=9606 GN=POLDIP3 PE=1 SV=2 - [PDIP3_HUMAN]	42.99	12	12	25	421	46.0605	9.99365	1.12086	1.04908	1.06929	1.07974	0.974069	0.997166	1.03504	1.00209	1.07749	0.0491189
Q9UPU5	Ubiquitin carboxyl-terminal hydrolase 24	USP24	Ubiquitin carboxyl-terminal hydrolase 24 OS=Homo sapiens OX=9606 GN=USP24 PE=1 SV=3 - [UBP24_HUMAN]	13.89	26	27	36	2620	294.178	6.13818	1.06138	1.09292	1.05512	1.06981	0.988632	0.991136	1.01136	0.997041	1.07299	0.00609046
O00429	Dynamin-1-like protein	DNM1L	Dynamin-1-like protein OS=Homo sapiens OX=9606 GN=DNM1L PE=1 SV=2 - [DNM1L_HUMAN]	41.98	23	23	36	736	81.8261	6.81494	0.918427	0.941001	0.953411	0.937613	1.00312	1.02133	1.01894	1.01446	0.924246	0.00280335
P35270	Sepiapterin reductase	SPR	Sepiapterin reductase OS=Homo sapiens OX=9606 GN=SPR PE=1 SV=1 - [SPRE_HUMAN]	28.35	7	7	19	261	28.0308	8.04541	0.894266	0.937384	0.947737	0.926463	1.00201	1.03055	1.00834	1.01363	0.914002	0.00926052
P45954	Short/branched chain specific acyl-CoA dehydrogenase, mitochondrial	ACADSB	Short/branched chain specific acyl-CoA dehydrogenase, mitochondrial OS=Homo sapiens OX=9606 GN=ACADSB PE=1 SV=1 - [ACDSB_HUMAN]	42.36	13	13	34	432	47.4553	6.99072	0.956561	0.96985	0.876951	0.934454	1.0457	1.02835	1.01919	1.03108	0.906287	0.0323528
O15042	U2 snRNP-associated SURP motif-containing protein	U2SURP	U2 snRNP-associated SURP motif-containing protein OS=Homo sapiens OX=9606 GN=U2SURP PE=1 SV=2 - [SR140_HUMAN]	20.21	16	16	33	1029	118.219	8.47021	0.951725	0.94481	0.944058	0.946865	1.0082	1.03097	0.997134	1.0121	0.935543	0.00312849
Q16643	Drebrin	DBN1	Drebrin OS=Homo sapiens OX=9606 GN=DBN1 PE=1 SV=4 - [DREB_HUMAN]	20.96	10	10	23	649	71.3854	4.44971	1.02745	1.1115	1.12274	1.08723	0.94335	1.0155	0.966457	0.975103	1.11499	0.0382401
Q9NUD5	Zinc finger CCHC domain-containing protein 3	ZCCHC3	Zinc finger CCHC domain-containing protein 3 OS=Homo sapiens OX=9606 GN=ZCCHC3 PE=1 SV=1 - [ZCHC3_HUMAN]	32.18	13	14	24	404	43.5909	8.52881	1.0339	1.04255	1.07886	1.05177	1.00563	0.949274	1.0024	0.985769	1.06695	0.0448117
Q6PGP7	Tetratricopeptide repeat protein 37	TTC37	Tetratricopeptide repeat protein 37 OS=Homo sapiens OX=9606 GN=TTC37 PE=1 SV=1 - [TTC37_HUMAN]	20.08	21	22	33	1564	175.375	7.53271	1.05305	1.08304	1.04842	1.0615	0.998016	1.01165	0.992371	1.00068	1.06078	0.00771389
Q96A33	Coiled-coil domain-containing protein 47	CCDC47	Coiled-coil domain-containing protein 47 OS=Homo sapiens OX=9606 GN=CCDC47 PE=1 SV=1 - [CCD47_HUMAN]	37.27	14	14	27	483	55.8383	4.86865	1.08991	1.04609	1.08968	1.07523	0.992408	0.983381	0.916109	0.963966	1.11542	0.0167541
P0DMN0	Sulfotransferase 1A4	SULT1A4	Sulfotransferase 1A4 OS=Homo sapiens OX=9606 GN=SULT1A4 PE=1 SV=1 - [ST1A4_HUMAN]	61.02	6	15	54	295	34.1741	6.01123	0.941811	0.905192	0.879599	0.908868	1.01875	0.999275	1.01078	1.0096	0.900225	0.00598547
A6NHR9	Structural maintenance of chromosomes flexible hinge domain-containing protein 1	SMCHD1	Structural maintenance of chromosomes flexible hinge domain-containing protein 1 OS=Homo sapiens OX=9606 GN=SMCHD1 PE=1 SV=2 - [SMHD1_HUMAN]	11.52	19	19	31	2005	226.231	7.29834	1.06483	1.05735	1.05598	1.05939	1.00528	0.991506	1.02761	1.00813	1.05084	0.00921447
Q9BQA1	Methylosome protein 50	WDR77	Methylosome protein 50 OS=Homo sapiens OX=9606 GN=WDR77 PE=1 SV=1 - [MEP50_HUMAN]	33.33	9	9	24	342	36.7011	5.17334	1.04926	1.06015	1.14819	1.08587	0.954719	0.914819	0.975607	0.948382	1.14497	0.0188622
P62888	60S ribosomal protein L30	RPL30	60S ribosomal protein L30 OS=Homo sapiens OX=9606 GN=RPL30 PE=1 SV=2 - [RL30_HUMAN]	61.74	6	7	33	115	12.7757	9.62744	1.07246	1.00538	1.0817	1.05318	0.947946	0.903767	0.963536	0.938416	1.1223	0.0186477
Q05048	Cleavage stimulation factor subunit 1	CSTF1	Cleavage stimulation factor subunit 1 OS=Homo sapiens OX=9606 GN=CSTF1 PE=1 SV=1 - [CSTF1_HUMAN]	28.31	8	8	13	431	48.3267	6.58057	0.96353	0.91199	0.966147	0.947223	1.01828	1.01797	1.04076	1.02567	0.923517	0.0149713
O43290	U4/U6.U5 tri-snRNP-associated protein 1	SART1	U4/U6.U5 tri-snRNP-associated protein 1 OS=Homo sapiens OX=9606 GN=SART1 PE=1 SV=1 - [SNUT1_HUMAN]	26.88	15	16	29	800	90.2003	6.12549	1.04041	1.08467	1.05128	1.05878	0.996245	1.01082	0.978992	0.995352	1.06373	0.0172547
P35659	Protein DEK	DEK	Protein DEK OS=Homo sapiens OX=9606 GN=DEK PE=1 SV=1 - [DEK_HUMAN]	23.47	9	9	27	375	42.6479	8.55811	1.13107	1.08495	1.01324	1.07642	0.965224	0.947348	0.97702	0.963197	1.11755	0.0328114
Q86U38	Nucleolar protein 9	NOP9	Nucleolar protein 9 OS=Homo sapiens OX=9606 GN=NOP9 PE=1 SV=1 - [NOP9_HUMAN]	32.55	17	18	33	636	69.3945	7.28369	1.03736	1.0902	1.12612	1.08456	1.01046	0.978042	1.00518	0.997892	1.08685	0.035082
Q9NSD9	Phenylalanine--tRNA ligase beta subunit	FARSB	Phenylalanine--tRNA ligase beta subunit OS=Homo sapiens OX=9606 GN=FARSB PE=1 SV=3 - [SYFB_HUMAN]	37.01	20	21	53	589	66.0735	6.84424	0.903064	0.950679	0.915601	0.923115	1.01949	1.0069	1.0083	1.01156	0.912561	0.00393512
Q12788	Transducin beta-like protein 3	TBL3	Transducin beta-like protein 3 OS=Homo sapiens OX=9606 GN=TBL3 PE=1 SV=2 - [TBL3_HUMAN]	33.66	18	18	31	808	88.9785	6.90283	1.07667	1.03969	1.15321	1.08986	1.00256	0.977103	0.955932	0.978532	1.11377	0.0366239
P02649	Apolipoprotein E	APOE	Apolipoprotein E OS=Homo sapiens OX=9606 GN=APOE PE=1 SV=1 - [APOE_HUMAN]	54.89	17	17	34	317	36.1318	5.73193	1.09106	1.05262	1.07211	1.07193	0.980456	0.928551	0.998471	0.969159	1.10604	0.012315
Q99471	Prefoldin subunit 5	PFDN5	Prefoldin subunit 5 OS=Homo sapiens OX=9606 GN=PFDN5 PE=1 SV=2 - [PFD5_HUMAN]	52.6	7	7	25	154	17.317	6.32861	1.0999	1.08326	1.05533	1.0795	0.961093	0.937642	1.02145	0.973396	1.109	0.0196112
Q13162	Peroxiredoxin-4	PRDX4	Peroxiredoxin-4 OS=Homo sapiens OX=9606 GN=PRDX4 PE=1 SV=1 - [PRDX4_HUMAN]	50.92	9	11	41	271	30.5208	6.29053	1.09968	1.08408	1.03027	1.07134	0.939454	0.948406	0.998109	0.961989	1.11367	0.0171265
Q9H6S3	Epidermal growth factor receptor kinase substrate 8-like protein 2	EPS8L2	Epidermal growth factor receptor kinase substrate 8-like protein 2 OS=Homo sapiens OX=9606 GN=EPS8L2 PE=1 SV=2 - [ES8L2_HUMAN]	22.8	14	14	29	715	80.5701	6.84424	1.05148	1.06084	1.11185	1.07472	0.988392	0.992835	0.941733	0.97432	1.10305	0.0156613
Q9Y4F1	FERM, ARHGEF and pleckstrin domain-containing protein 1	FARP1	FERM, ARHGEF and pleckstrin domain-containing protein 1 OS=Homo sapiens OX=9606 GN=FARP1 PE=1 SV=1 - [FARP1_HUMAN]	24.5	18	19	43	1045	118.559	8.14795	0.97336	0.912497	0.945494	0.943784	0.981165	1.00558	1.01798	1.00158	0.942298	0.0488705
Q9Y315	Deoxyribose-phosphate aldolase	DERA	Deoxyribose-phosphate aldolase OS=Homo sapiens OX=9606 GN=DERA PE=1 SV=2 - [DEOC_HUMAN]	35.53	8	8	20	318	35.2085	8.93896	0.944674	0.953667	0.933196	0.943845	1.05289	1.01981	0.992947	1.02188	0.923632	0.0130576
P31040	Succinate dehydrogenase [ubiquinone] flavoprotein subunit, mitochondrial	SDHA	Succinate dehydrogenase [ubiquinone] flavoprotein subunit, mitochondrial OS=Homo sapiens OX=9606 GN=SDHA PE=1 SV=2 - [SDHA_HUMAN]	37.5	19	19	44	664	72.6453	7.38623	1.10207	1.02326	1.0997	1.07501	0.961178	0.936462	1.01951	0.972382	1.10554	0.0453308
O43488	Aflatoxin B1 aldehyde reductase member 2	AKR7A2	Aflatoxin B1 aldehyde reductase member 2 OS=Homo sapiens OX=9606 GN=AKR7A2 PE=1 SV=3 - [ARK72_HUMAN]	27.58	9	9	32	359	39.5637	7.1665	0.925786	0.938855	0.948818	0.93782	1.00049	0.992026	0.985857	0.992792	0.944629	0.00224546
P55263	Adenosine kinase	ADK	Adenosine kinase OS=Homo sapiens OX=9606 GN=ADK PE=1 SV=2 - [ADK_HUMAN]	41.71	14	14	34	362	40.5197	6.69775	1.08393	1.08615	0.989895	1.05332	0.958674	0.935106	0.965562	0.953114	1.10514	0.0386455
P30566	Adenylosuccinate lyase	ADSL	Adenylosuccinate lyase OS=Homo sapiens OX=9606 GN=ADSL PE=1 SV=2 - [PUR8_HUMAN]	38.22	13	13	35	484	54.854	7.10791	0.940598	0.920877	0.943316	0.934931	0.991905	1.05656	1.0314	1.02662	0.910689	0.010327
P61019	Ras-related protein Rab-2A	RAB2A	Ras-related protein Rab-2A OS=Homo sapiens OX=9606 GN=RAB2A PE=1 SV=1 - [RAB2A_HUMAN]	65.57	6	12	29	212	23.5308	6.53662	0.951391	0.886522	0.916374	0.918096	0.998614	0.966459	1.00023	0.988435	0.928837	0.0317822
Q9NVI7	ATPase family AAA domain-containing protein 3A	ATAD3A	ATPase family AAA domain-containing protein 3A OS=Homo sapiens OX=9606 GN=ATAD3A PE=1 SV=2 - [ATD3A_HUMAN]	38.96	10	22	48	634	71.3247	8.98291	1.03658	1.09125	1.06098	1.06293	0.998359	1.01161	0.972796	0.994255	1.06908	0.0243528
P52292	Importin subunit alpha-1	KPNA2	Importin subunit alpha-1 OS=Homo sapiens OX=9606 GN=KPNA2 PE=1 SV=1 - [IMA1_HUMAN]	24.57	9	9	19	529	57.8259	5.40186	0.921217	0.884321	0.964349	0.923296	1.03702	1.09356	1.01526	1.04861	0.880492	0.0188681
P26196	Probable ATP-dependent RNA helicase DDX6	DDX6	Probable ATP-dependent RNA helicase DDX6 OS=Homo sapiens OX=9606 GN=DDX6 PE=1 SV=2 - [DDX6_HUMAN]	39.96	15	16	32	483	54.3823	8.66064	0.928218	0.942446	0.950193	0.940286	1.04821	1.02044	0.964427	1.01102	0.930032	0.0499313
O14802	DNA-directed RNA polymerase III subunit RPC1	POLR3A	DNA-directed RNA polymerase III subunit RPC1 OS=Homo sapiens OX=9606 GN=POLR3A PE=1 SV=2 - [RPC1_HUMAN]	19.14	20	20	30	1390	155.542	8.48486	0.918518	0.937223	0.946944	0.934228	0.992361	1.08229	1.03313	1.03593	0.901829	0.0203866
Q92878	DNA repair protein RAD50	RAD50	DNA repair protein RAD50 OS=Homo sapiens OX=9606 GN=RAD50 PE=1 SV=1 - [RAD50_HUMAN]	20.66	25	25	34	1312	153.797	6.88818	1.04572	1.08661	1.0797	1.07067	0.981091	1.02789	0.979143	0.996041	1.07493	0.0213956
Q9UKK9	ADP-sugar pyrophosphatase	NUDT5	ADP-sugar pyrophosphatase OS=Homo sapiens OX=9606 GN=NUDT5 PE=1 SV=1 - [NUDT5_HUMAN]	59.82	11	11	31	219	24.3122	4.94482	1.09019	1.09989	1.04171	1.07727	1.01684	0.987387	0.94282	0.982349	1.09662	0.0276833
O15355	Protein phosphatase 1G	PPM1G	Protein phosphatase 1G OS=Homo sapiens OX=9606 GN=PPM1G PE=1 SV=1 - [PPM1G_HUMAN]	28.75	12	12	26	546	59.2347	4.36084	0.969016	0.943558	0.971281	0.961285	1.03983	1.00415	1.00624	1.01674	0.945456	0.0190557
Q8NHH9	Atlastin-2	ATL2	Atlastin-2 OS=Homo sapiens OX=9606 GN=ATL2 PE=1 SV=2 - [ATLA2_HUMAN]	23.16	10	10	20	583	66.1871	5.47803	1.05851	1.09721	1.08214	1.07929	0.99928	1.04023	0.994048	1.01119	1.06735	0.0209581
Q8WYA6	Beta-catenin-like protein 1	CTNNBL1	Beta-catenin-like protein 1 OS=Homo sapiens OX=9606 GN=CTNNBL1 PE=1 SV=1 - [CTBL1_HUMAN]	27	14	14	26	563	65.1321	5.04639	1.03632	1.05621	1.0866	1.05971	0.976348	1.01181	1.01381	1.00065	1.05902	0.0360566
Q14247	Src substrate cortactin	CTTN	Src substrate cortactin OS=Homo sapiens OX=9606 GN=CTTN PE=1 SV=2 - [SRC8_HUMAN]	31.09	16	17	35	550	61.5485	5.40186	1.10868	1.12325	1.05654	1.09615	0.92925	0.946251	1.02498	0.966828	1.13376	0.0224516
P61006	Ras-related protein Rab-8A	RAB8A	Ras-related protein Rab-8A OS=Homo sapiens OX=9606 GN=RAB8A PE=1 SV=1 - [RAB8A_HUMAN]	34.3	4	8	30	207	23.6532	9.0708	0.861062	0.912064	0.955551	0.909559	0.991665	1.08579	1.02163	1.03303	0.880479	0.0338336
O00267	Transcription elongation factor SPT5	SUPT5H	Transcription elongation factor SPT5 OS=Homo sapiens OX=9606 GN=SUPT5H PE=1 SV=1 - [SPT5H_HUMAN]	26.13	19	20	34	1087	120.925	5.05908	0.977319	0.908836	0.927671	0.937942	1.04977	1.03077	0.986107	1.02222	0.917556	0.0387551
O00469	Procollagen-lysine,2-oxoglutarate 5-dioxygenase 2	PLOD2	Procollagen-lysine,2-oxoglutarate 5-dioxygenase 2 OS=Homo sapiens OX=9606 GN=PLOD2 PE=1 SV=2 - [PLOD2_HUMAN]	24.56	17	17	40	737	84.6316	6.7124	1.11515	1.17838	1.02593	1.10648	0.944082	0.909452	0.978298	0.943944	1.17219	0.0285027
P51610	Host cell factor 1	HCFC1	Host cell factor 1 OS=Homo sapiens OX=9606 GN=HCFC1 PE=1 SV=2 - [HCFC1_HUMAN]	12.92	22	22	35	2035	208.602	7.45947	0.929945	0.973825	0.883788	0.929186	1.02021	1.04651	1.02186	1.02953	0.902536	0.0214128
O94826	Mitochondrial import receptor subunit TOM70	TOMM70	Mitochondrial import receptor subunit TOM70 OS=Homo sapiens OX=9606 GN=TOMM70 PE=1 SV=1 - [TOM70_HUMAN]	34.38	16	17	36	608	67.412	7.12256	1.06227	1.07585	1.03061	1.05624	0.992616	0.952162	0.970244	0.971674	1.08703	0.00894581
P55036	26S proteasome non-ATPase regulatory subunit 4	PSMD4	26S proteasome non-ATPase regulatory subunit 4 OS=Homo sapiens OX=9606 GN=PSMD4 PE=1 SV=1 - [PSMD4_HUMAN]	35.81	8	10	27	377	40.7112	4.79248	1.07582	1.09875	1.06997	1.08151	1.01985	0.99373	0.925786	0.97979	1.10382	0.0257589
P35754	Glutaredoxin-1	GLRX	Glutaredoxin-1 OS=Homo sapiens OX=9606 GN=GLRX PE=1 SV=2 - [GLRX1_HUMAN]	31.13	3	3	14	106	11.7682	8.08936	1.07472	1.06531	1.06872	1.06958	0.914754	0.9588	1.01478	0.962777	1.11094	0.0213196
Q12874	Splicing factor 3A subunit 3	SF3A3	Splicing factor 3A subunit 3 OS=Homo sapiens OX=9606 GN=SF3A3 PE=1 SV=1 - [SF3A3_HUMAN]	28.34	13	13	31	501	58.8123	5.37646	1.06724	1.06456	1.06467	1.06549	1.02353	0.965887	1.01067	1.00003	1.06546	0.0200785
P62081	40S ribosomal protein S7	RPS7	40S ribosomal protein S7 OS=Homo sapiens OX=9606 GN=RPS7 PE=1 SV=1 - [RS7_HUMAN]	39.18	8	8	28	194	22.1133	10.0962	0.966232	0.887913	0.857706	0.90395	1.02549	1.12407	1.04437	1.06464	0.849063	0.0221338
Q08379	Golgin subfamily A member 2	GOLGA2	Golgin subfamily A member 2 OS=Homo sapiens OX=9606 GN=GOLGA2 PE=1 SV=3 - [GOGA2_HUMAN]	23.45	17	17	24	1002	113.017	5.021	1.0391	1.06559	1.11065	1.07178	0.986246	1.01445	0.982491	0.994395	1.07782	0.0289295
Q96GQ7	Probable ATP-dependent RNA helicase DDX27	DDX27	Probable ATP-dependent RNA helicase DDX27 OS=Homo sapiens OX=9606 GN=DDX27 PE=1 SV=2 - [DDX27_HUMAN]	30.65	22	22	39	796	89.7792	9.27588	1.03158	1.08743	1.06958	1.06286	0.981705	0.990853	0.956906	0.976488	1.08846	0.0111089
P50897	Palmitoyl-protein thioesterase 1	PPT1	Palmitoyl-protein thioesterase 1 OS=Homo sapiens OX=9606 GN=PPT1 PE=1 SV=1 - [PPT1_HUMAN]	33.66	8	8	15	306	34.1713	6.52197	1.12916	1.03235	1.12572	1.09574	1.00963	0.924257	0.942647	0.958844	1.14277	0.0287998
Q9UHG3	Prenylcysteine oxidase 1	PCYOX1	Prenylcysteine oxidase 1 OS=Homo sapiens OX=9606 GN=PCYOX1 PE=1 SV=3 - [PCYOX_HUMAN]	30.3	14	14	40	505	56.6037	6.17627	1.01861	1.07253	1.07359	1.05491	0.995895	0.996588	0.964504	0.985662	1.07025	0.0300514
P23634	Plasma membrane calcium-transporting ATPase 4	ATP2B4	Plasma membrane calcium-transporting ATPase 4 OS=Homo sapiens OX=9606 GN=ATP2B4 PE=1 SV=2 - [AT2B4_HUMAN]	16.6	8	15	28	1241	137.833	6.59521	0.946547	0.93572	0.938488	0.940252	1.00356	1.0126	1.03653	1.01756	0.924023	0.00172262
Q1KMD3	Heterogeneous nuclear ribonucleoprotein U-like protein 2	HNRNPUL2	Heterogeneous nuclear ribonucleoprotein U-like protein 2 OS=Homo sapiens OX=9606 GN=HNRNPUL2 PE=1 SV=1 - [HNRL2_HUMAN]	25.03	16	16	32	747	85.0522	4.90674	0.901415	0.908847	0.962833	0.924365	1.00718	0.982669	0.982351	0.990735	0.93301	0.0343097
Q13228	Methanethiol oxidase	SELENBP1	Methanethiol oxidase OS=Homo sapiens OX=9606 GN=SELENBP1 PE=1 SV=2 - [SBP1_HUMAN]	44.49	17	17	25	472	52.3576	6.3667	0.948907	0.923199	0.896447	0.922851	0.999826	0.98411	1.00591	0.996614	0.925987	0.0110208
P39748	Flap endonuclease 1	FEN1	Flap endonuclease 1 OS=Homo sapiens OX=9606 GN=FEN1 PE=1 SV=1 - [FEN1_HUMAN]	46.32	15	15	30	380	42.5661	8.6167	0.944132	0.950824	0.970661	0.955206	1.00864	0.982243	1.02818	1.00636	0.949172	0.0300048
Q8WXF1	Paraspeckle component 1	PSPC1	Paraspeckle component 1 OS=Homo sapiens OX=9606 GN=PSPC1 PE=1 SV=1 - [PSPC1_HUMAN]	29.06	13	15	32	523	58.7062	6.66846	0.898203	0.939664	0.954547	0.930805	1.00787	1.0289	0.993925	1.01023	0.921378	0.0156684
P61163	Alpha-centractin	ACTR1A	Alpha-centractin OS=Homo sapiens OX=9606 GN=ACTR1A PE=1 SV=1 - [ACTZ_HUMAN]	40.96	7	13	33	376	42.5869	6.63916	1.07486	1.02131	1.05852	1.05156	0.952427	0.973147	0.996579	0.974051	1.07958	0.0189284
P05026	Sodium/potassium-transporting ATPase subunit beta-1	ATP1B1	Sodium/potassium-transporting ATPase subunit beta-1 OS=Homo sapiens OX=9606 GN=ATP1B1 PE=1 SV=1 - [AT1B1_HUMAN]	42.9	11	11	29	303	35.0389	8.52881	1.15917	1.07032	1.03899	1.08949	0.97708	0.913491	0.940997	0.943856	1.1543	0.022711
O75976	Carboxypeptidase D	CPD	Carboxypeptidase D OS=Homo sapiens OX=9606 GN=CPD PE=1 SV=2 - [CBPD_HUMAN]	19.35	23	23	34	1380	152.835	6.04932	1.04855	1.04024	1.10553	1.06477	1.00877	0.997232	1.00233	1.00278	1.06182	0.0406568
P47985	Cytochrome b-c1 complex subunit Rieske, mitochondrial	UQCRFS1	Cytochrome b-c1 complex subunit Rieske, mitochondrial OS=Homo sapiens OX=9606 GN=UQCRFS1 PE=1 SV=2 - [UCRI_HUMAN]	36.13	7	7	22	274	29.6494	8.32373	1.06542	1.06696	1.10852	1.0803	0.98563	0.999547	1.00176	0.995647	1.08503	0.00484533
Q07954	Prolow-density lipoprotein receptor-related protein 1	LRP1	Prolow-density lipoprotein receptor-related protein 1 OS=Homo sapiens OX=9606 GN=LRP1 PE=1 SV=2 - [LRP1_HUMAN]	9.66	32	33	49	4544	504.276	5.38916	1.10033	1.03002	1.04668	1.05901	0.965873	0.950921	1.00759	0.974795	1.08639	0.0361858
Q9Y3B4	Splicing factor 3B subunit 6	SF3B6	Splicing factor 3B subunit 6 OS=Homo sapiens OX=9606 GN=SF3B6 PE=1 SV=1 - [SF3B6_HUMAN]	39.2	4	4	16	125	14.5756	9.37842	1.06582	1.12392	1.0079	1.06588	0.979122	0.962646	0.944162	0.961977	1.10801	0.0411406
P51665	26S proteasome non-ATPase regulatory subunit 7	PSMD7	26S proteasome non-ATPase regulatory subunit 7 OS=Homo sapiens OX=9606 GN=PSMD7 PE=1 SV=2 - [PSMD7_HUMAN]	33.33	8	8	28	324	37.0025	6.771	0.944409	0.986234	0.909732	0.946792	1.01628	1.04226	1.01805	1.02553	0.923221	0.0291299
Q92614	Unconventional myosin-XVIIIa	MYO18A	Unconventional myosin-XVIIIa OS=Homo sapiens OX=9606 GN=MYO18A PE=1 SV=3 - [MY18A_HUMAN]	9.01	13	14	18	2054	232.971	6.30322	1.04287	1.17074	1.14732	1.12031	0.895567	1.01183	0.938267	0.948554	1.18107	0.0297457
Q13617	Cullin-2	CUL2	Cullin-2 OS=Homo sapiens OX=9606 GN=CUL2 PE=1 SV=2 - [CUL2_HUMAN]	27.11	17	18	32	745	86.9268	6.91748	1.06907	1.0482	1.08458	1.06728	0.972872	0.985448	1.00958	0.989299	1.07883	0.00662719
P55039	Developmentally-regulated GTP-binding protein 2	DRG2	Developmentally-regulated GTP-binding protein 2 OS=Homo sapiens OX=9606 GN=DRG2 PE=1 SV=1 - [DRG2_HUMAN]	40.11	11	12	21	364	40.7204	8.88037	1.05378	1.12494	1.08677	1.0885	1.02129	0.979031	0.904659	0.968328	1.1241	0.0392229
Q96KR1	Zinc finger RNA-binding protein	ZFR	Zinc finger RNA-binding protein OS=Homo sapiens OX=9606 GN=ZFR PE=1 SV=2 - [ZFR_HUMAN]	20.39	16	17	30	1074	116.939	9.0415	0.907498	0.956923	0.908959	0.92446	1.01182	1.07631	0.974085	1.02074	0.905677	0.0471615
P67870	Casein kinase II subunit beta	CSNK2B	Casein kinase II subunit beta OS=Homo sapiens OX=9606 GN=CSNK2B PE=1 SV=1 - [CSK2B_HUMAN]	41.4	6	6	20	215	24.926	5.5542	1.07386	1.02216	1.04558	1.0472	0.978505	0.996369	0.971766	0.982214	1.06616	0.0175084
Q8N392	Rho GTPase-activating protein 18	ARHGAP18	Rho GTPase-activating protein 18 OS=Homo sapiens OX=9606 GN=ARHGAP18 PE=1 SV=3 - [RHG18_HUMAN]	28.51	16	16	25	663	74.9299	6.44287	0.937738	0.966705	0.869201	0.924548	1.07288	1.0475	1.00394	1.04144	0.88776	0.0294272
P53602	Diphosphomevalonate decarboxylase	MVD	Diphosphomevalonate decarboxylase OS=Homo sapiens OX=9606 GN=MVD PE=1 SV=1 - [MVD1_HUMAN]	37.5	14	14	38	400	43.3772	7.2251	0.94117	0.969794	0.92228	0.944415	1.04474	0.98386	1.0361	1.02157	0.924478	0.0304286
P18583	Protein SON	SON	Protein SON OS=Homo sapiens OX=9606 GN=SON PE=1 SV=4 - [SON_HUMAN]	12.16	19	19	28	2426	263.664	5.64307	1.03022	1.06909	1.119	1.07277	1.00167	0.917828	0.976585	0.965362	1.11126	0.0397451
Q96M27	Protein PRRC1	PRRC1	Protein PRRC1 OS=Homo sapiens OX=9606 GN=PRRC1 PE=1 SV=1 - [PRRC1_HUMAN]	18.43	7	7	22	445	46.6718	5.8335	0.93751	0.98751	0.927068	0.950696	1.04542	1.00988	1.0577	1.03767	0.916186	0.0208983
Q9ULV4	Coronin-1C	CORO1C	Coronin-1C OS=Homo sapiens OX=9606 GN=CORO1C PE=1 SV=1 - [COR1C_HUMAN]	33.76	16	17	44	474	53.2151	7.07861	1.06696	1.06222	1.04323	1.05747	0.974026	0.995509	0.988107	0.985881	1.07262	0.00173056
Q14534	Squalene monooxygenase	SQLE	Squalene monooxygenase OS=Homo sapiens OX=9606 GN=SQLE PE=1 SV=3 - [ERG1_HUMAN]	31.53	15	15	27	574	63.8824	8.63135	1.02976	1.04782	1.05239	1.04332	0.949726	1.01044	0.99981	0.986659	1.05743	0.0468752
Q8WVV9	Heterogeneous nuclear ribonucleoprotein L-like	HNRNPLL	Heterogeneous nuclear ribonucleoprotein L-like OS=Homo sapiens OX=9606 GN=HNRNPLL PE=1 SV=1 - [HNRLL_HUMAN]	28.78	11	12	23	542	60.0449	7.72314	1.11543	1.12788	1.05515	1.09949	0.940478	1.01072	0.971318	0.974171	1.12864	0.0144084
Q2NL82	Pre-rRNA-processing protein TSR1 homolog	TSR1	Pre-rRNA-processing protein TSR1 homolog OS=Homo sapiens OX=9606 GN=TSR1 PE=1 SV=1 - [TSR1_HUMAN]	20.52	13	13	24	804	91.7519	7.41553	1.072	1.03712	1.08115	1.06343	0.973732	0.966717	0.993968	0.978139	1.08719	0.00557785
Q86TG7	Retrotransposon-derived protein PEG10	PEG10	Retrotransposon-derived protein PEG10 OS=Homo sapiens OX=9606 GN=PEG10 PE=1 SV=2 - [PEG10_HUMAN]	26.84	17	17	34	708	80.122	6.39209	0.891547	0.892358	0.997874	0.92726	1.10323	1.01271	1.04845	1.0548	0.879089	0.0442964
Q9C0B1	Alpha-ketoglutarate-dependent dioxygenase FTO	FTO	Alpha-ketoglutarate-dependent dioxygenase FTO OS=Homo sapiens OX=9606 GN=FTO PE=1 SV=3 - [FTO_HUMAN]	40.2	16	16	24	505	58.2449	5.22412	0.913949	0.976019	0.944034	0.944667	1.01839	1.03706	1.0387	1.03138	0.915924	0.0104361
Q13409	Cytoplasmic dynein 1 intermediate chain 2	DYNC1I2	Cytoplasmic dynein 1 intermediate chain 2 OS=Homo sapiens OX=9606 GN=DYNC1I2 PE=1 SV=3 - [DC1I2_HUMAN]	18.65	9	9	26	638	71.4121	5.19873	1.09117	1.04107	1.0653	1.06585	0.979064	1.01487	1.00131	0.998415	1.06754	0.0194363
P36776	Lon protease homolog, mitochondrial	LONP1	Lon protease homolog, mitochondrial OS=Homo sapiens OX=9606 GN=LONP1 PE=1 SV=2 - [LONM_HUMAN]	26.07	21	22	38	959	106.422	6.39209	1.04671	1.06188	1.08346	1.06401	0.981395	0.938073	1.00156	0.973674	1.09278	0.0137836
P10619	Lysosomal protective protein	CTSA	Lysosomal protective protein OS=Homo sapiens OX=9606 GN=CTSA PE=1 SV=2 - [PPGB_HUMAN]	15.21	7	7	23	480	54.4311	6.60986	1.06767	1.16584	1.08616	1.10656	0.981905	1.00716	0.963141	0.98407	1.12447	0.0200355
Q86XP3	ATP-dependent RNA helicase DDX42	DDX42	ATP-dependent RNA helicase DDX42 OS=Homo sapiens OX=9606 GN=DDX42 PE=1 SV=1 - [DDX42_HUMAN]	36.35	27	27	41	938	102.912	7.02002	0.942525	0.939445	0.91607	0.93268	1.02311	1.00133	0.998103	1.00752	0.925721	0.00284561
P35611	Alpha-adducin	ADD1	Alpha-adducin OS=Homo sapiens OX=9606 GN=ADD1 PE=1 SV=2 - [ADDA_HUMAN]	24.56	12	12	20	737	80.9047	5.8335	1.04771	1.06643	1.07933	1.06449	1.02699	0.986324	1.01579	1.0097	1.05426	0.0227113
Q5T6V5	Queuosine salvage protein	C9orf64	Queuosine salvage protein OS=Homo sapiens OX=9606 GN=C9orf64 PE=1 SV=1 - [QSPP_HUMAN]	40.47	13	13	31	341	39.0038	5.88428	0.963024	0.95993	0.931076	0.951343	1.04269	1.00596	1.01396	1.02087	0.931893	0.00998543
P28370	Probable global transcription activator SNF2L1	SMARCA1	Probable global transcription activator SNF2L1 OS=Homo sapiens OX=9606 GN=SMARCA1 PE=1 SV=2 - [SMCA1_HUMAN]	25.24	13	27	53	1054	122.527	8.08936	1.0424	1.11244	1.09028	1.08171	0.971712	1.0032	0.973093	0.982668	1.10078	0.0127373
Q29RF7	Sister chromatid cohesion protein PDS5 homolog A	PDS5A	Sister chromatid cohesion protein PDS5 homolog A OS=Homo sapiens OX=9606 GN=PDS5A PE=1 SV=1 - [PDS5A_HUMAN]	20.42	19	24	36	1337	150.734	7.91357	0.883261	0.954978	0.941797	0.926679	1.00962	1.02363	0.986623	1.00662	0.92058	0.0311375
O60271	C-Jun-amino-terminal kinase-interacting protein 4	SPAG9	C-Jun-amino-terminal kinase-interacting protein 4 OS=Homo sapiens OX=9606 GN=SPAG9 PE=1 SV=4 - [JIP4_HUMAN]	21.12	20	21	31	1321	146.115	5.14795	0.931219	0.94943	0.930661	0.937103	0.98321	1.04445	1.04864	1.02543	0.91386	0.0159946
P55196	Afadin	AFDN	Afadin OS=Homo sapiens OX=9606 GN=AFDN PE=1 SV=3 - [AFAD_HUMAN]	17.87	25	25	44	1824	206.676	6.46826	1.04084	1.09554	1.01954	1.05197	0.966286	0.969228	1.00329	0.979602	1.07388	0.0472741
Q08J23	tRNA (cytosine(34)-C(5))-methyltransferase	NSUN2	tRNA (cytosine(34)-C(5))-methyltransferase OS=Homo sapiens OX=9606 GN=NSUN2 PE=1 SV=2 - [NSUN2_HUMAN]	35.85	21	21	30	767	86.4158	6.771	1.06789	1.04486	1.06291	1.05855	1.00338	0.999566	0.972341	0.991763	1.06735	0.00513406
Q01469	Fatty acid-binding protein 5	FABP5	Fatty acid-binding protein 5 OS=Homo sapiens OX=9606 GN=FABP5 PE=1 SV=3 - [FABP5_HUMAN]	65.19	8	8	33	135	15.1546	7.00537	1.08438	1.06788	1.06759	1.07328	1.00959	0.939937	0.959209	0.969578	1.10696	0.00849094
Q96P11	Probable 28S rRNA (cytosine-C(5))-methyltransferase	NSUN5	Probable 28S rRNA (cytosine-C(5))-methyltransferase OS=Homo sapiens OX=9606 GN=NSUN5 PE=1 SV=2 - [NSUN5_HUMAN]	27.04	10	10	16	429	46.6623	8.6167	0.920381	0.943512	0.997163	0.953685	1.06923	1.04612	1.01825	1.04454	0.913023	0.0285029
P52735	Guanine nucleotide exchange factor VAV2	VAV2	Guanine nucleotide exchange factor VAV2 OS=Homo sapiens OX=9606 GN=VAV2 PE=1 SV=2 - [VAV2_HUMAN]	23.92	16	16	26	878	101.224	7.07861	1.04826	1.07018	1.09327	1.07057	1.03467	0.977926	0.970674	0.994424	1.07658	0.0339635
Q13740	CD166 antigen	ALCAM	CD166 antigen OS=Homo sapiens OX=9606 GN=ALCAM PE=1 SV=2 - [CD166_HUMAN]	23.5	9	9	16	583	65.0611	6.25244	1.1874	1.1368	1.00379	1.10933	0.947088	0.945503	0.93961	0.944067	1.17505	0.0393308
P62854	40S ribosomal protein S26	RPS26	40S ribosomal protein S26 OS=Homo sapiens OX=9606 GN=RPS26 PE=1 SV=3 - [RS26_HUMAN]	37.39	4	4	17	115	13.0071	11.0044	1.10408	1.10124	1.03376	1.07969	0.957092	1.00294	1.01864	0.99289	1.08742	0.0422036
Q9BY49	Peroxisomal trans-2-enoyl-CoA reductase	PECR	Peroxisomal trans-2-enoyl-CoA reductase OS=Homo sapiens OX=9606 GN=PECR PE=1 SV=2 - [PECR_HUMAN]	44.55	11	11	27	303	32.5239	8.80713	0.902854	0.901067	0.977332	0.927085	1.01051	0.994407	1.01705	1.00732	0.920346	0.0367763
P11908	Ribose-phosphate pyrophosphokinase 2	PRPS2	Ribose-phosphate pyrophosphokinase 2 OS=Homo sapiens OX=9606 GN=PRPS2 PE=1 SV=2 - [PRPS2_HUMAN]	38.68	5	9	19	318	34.747	6.60986	1.03847	1.12063	1.06591	1.075	1.01711	0.966768	0.965463	0.983112	1.09347	0.0358173
O00170	AH receptor-interacting protein	AIP	AH receptor-interacting protein OS=Homo sapiens OX=9606 GN=AIP PE=1 SV=2 - [AIP_HUMAN]	39.39	11	11	19	330	37.6121	6.29053	0.934318	0.939513	0.907659	0.927163	1.0516	0.995023	0.982204	1.00961	0.91834	0.0246791
Q96B26	Exosome complex component RRP43	EXOSC8	Exosome complex component RRP43 OS=Homo sapiens OX=9606 GN=EXOSC8 PE=1 SV=1 - [EXOS8_HUMAN]	40.58	8	8	14	276	30.0203	5.30029	1.05856	1.04608	1.11965	1.07476	0.982571	1.008	0.97541	0.988659	1.08709	0.0254952
P07355	Annexin A2	ANXA2	Annexin A2 OS=Homo sapiens OX=9606 GN=ANXA2 PE=1 SV=2 - [ANXA2_HUMAN]	46.31	14	14	22	339	38.5798	7.75244	1.04702	1.09579	1.23313	1.12532	0.956726	0.963103	0.965181	0.96167	1.17017	0.0426437
P61106	Ras-related protein Rab-14	RAB14	Ras-related protein Rab-14 OS=Homo sapiens OX=9606 GN=RAB14 PE=1 SV=4 - [RAB14_HUMAN]	54.88	8	9	26	215	23.8819	6.21436	1.0299	1.08058	1.074	1.06149	0.976419	0.971016	0.964619	0.970685	1.09355	0.00505518
Q13057	Bifunctional coenzyme A synthase	COASY	Bifunctional coenzyme A synthase OS=Homo sapiens OX=9606 GN=COASY PE=1 SV=4 - [COASY_HUMAN]	22.52	11	11	30	564	62.29	6.99072	0.945407	0.960894	0.91569	0.940664	0.991985	1.04334	1.10659	1.04731	0.898175	0.0404431
Q14746	Conserved oligomeric Golgi complex subunit 2	COG2	Conserved oligomeric Golgi complex subunit 2 OS=Homo sapiens OX=9606 GN=COG2 PE=1 SV=1 - [COG2_HUMAN]	23.17	11	11	16	738	83.1553	6.62451	0.920518	0.958682	0.885686	0.921629	0.973612	1.05999	1.11202	1.04854	0.878964	0.0494593
P61313	60S ribosomal protein L15	RPL15	60S ribosomal protein L15 OS=Homo sapiens OX=9606 GN=RPL15 PE=1 SV=2 - [RL15_HUMAN]	50	11	11	40	204	24.1311	11.6196	0.978848	0.945776	0.939986	0.95487	1.02913	1.01513	0.991932	1.01206	0.943488	0.0244767
Q96CS3	FAS-associated factor 2	FAF2	FAS-associated factor 2 OS=Homo sapiens OX=9606 GN=FAF2 PE=1 SV=2 - [FAF2_HUMAN]	30.11	9	9	20	445	52.5905	5.61768	1.17137	1.07013	1.18889	1.14346	0.969312	1.00593	0.996809	0.990683	1.15422	0.0167253
Q15269	Periodic tryptophan protein 2 homolog	PWP2	Periodic tryptophan protein 2 homolog OS=Homo sapiens OX=9606 GN=PWP2 PE=2 SV=2 - [PWP2_HUMAN]	16.65	11	11	17	919	102.387	6.15088	0.929392	0.963391	0.926216	0.939666	1.00374	1.02956	0.991339	1.00821	0.932012	0.0138662
O60264	SWI/SNF-related matrix-associated actin-dependent regulator of chromatin subfamily A member 5	SMARCA5	SWI/SNF-related matrix-associated actin-dependent regulator of chromatin subfamily A member 5 OS=Homo sapiens OX=9606 GN=SMARCA5 PE=1 SV=1 - [SMCA5_HUMAN]	28.33	16	30	59	1052	121.828	8.08936	1.03736	1.07347	1.12307	1.07797	0.983398	0.919098	0.999232	0.967243	1.11447	0.0337576
Q14739	Lamin-B receptor	LBR	Lamin-B receptor OS=Homo sapiens OX=9606 GN=LBR PE=1 SV=2 - [LBR_HUMAN]	14.63	8	8	20	615	70.658	9.36377	1.03253	1.07484	1.12179	1.07639	0.987047	1.01497	0.982774	0.994929	1.08187	0.0422967
Q86Y56	Dynein assembly factor 5, axonemal	DNAAF5	Dynein assembly factor 5, axonemal OS=Homo sapiens OX=9606 GN=DNAAF5 PE=1 SV=4 - [DAAF5_HUMAN]	25.73	18	18	24	855	93.4621	6.41748	0.933878	0.956525	0.958538	0.949647	1.0169	1.00216	1.02683	1.01529	0.935341	0.00354109
Q14151	Scaffold attachment factor B2	SAFB2	Scaffold attachment factor B2 OS=Homo sapiens OX=9606 GN=SAFB2 PE=1 SV=1 - [SAFB2_HUMAN]	20.25	8	18	46	953	107.408	6.16357	1.06979	1.09306	1.04396	1.06894	0.914649	0.988573	0.992725	0.965316	1.10735	0.0234564
P68400	Casein kinase II subunit alpha	CSNK2A1	Casein kinase II subunit alpha OS=Homo sapiens OX=9606 GN=CSNK2A1 PE=1 SV=1 - [CSK21_HUMAN]	42.71	12	13	38	391	45.1148	7.73779	0.969424	0.899916	0.901176	0.923505	1.02602	0.995084	1.02401	1.01504	0.909822	0.0216736
Q96LD4	Tripartite motif-containing protein 47	TRIM47	Tripartite motif-containing protein 47 OS=Homo sapiens OX=9606 GN=TRIM47 PE=1 SV=2 - [TRI47_HUMAN]	25.86	14	14	24	638	69.4879	6.44287	0.930277	0.938378	0.945842	0.938166	1.01062	1.05552	1.00616	1.0241	0.916086	0.00632702
P25786	Proteasome subunit alpha type-1	PSMA1	Proteasome subunit alpha type-1 OS=Homo sapiens OX=9606 GN=PSMA1 PE=1 SV=1 - [PSA1_HUMAN]	49.05	13	13	43	263	29.5369	6.60986	1.05714	1.04454	1.02307	1.04158	0.976128	0.966557	0.976093	0.972926	1.07057	0.00276986
Q9BRQ8	Apoptosis-inducing factor 2	AIFM2	Apoptosis-inducing factor 2 OS=Homo sapiens OX=9606 GN=AIFM2 PE=1 SV=1 - [AIFM2_HUMAN]	33.78	8	8	18	373	40.5013	9.11475	1.05026	1.10555	1.05291	1.06957	0.998225	1.02316	0.96932	0.996902	1.0729	0.0378812
P53597	Succinate--CoA ligase [ADP/GDP-forming] subunit alpha, mitochondrial	SUCLG1	Succinate--CoA ligase [ADP/GDP-forming] subunit alpha, mitochondrial OS=Homo sapiens OX=9606 GN=SUCLG1 PE=1 SV=4 - [SUCA_HUMAN]	33.82	9	9	38	346	36.2268	8.79248	0.944587	0.909648	0.93186	0.928698	1.04687	1.03661	0.987606	1.02369	0.907203	0.0105293
Q13620	Cullin-4B	CUL4B	Cullin-4B OS=Homo sapiens OX=9606 GN=CUL4B PE=1 SV=4 - [CUL4B_HUMAN]	29.13	15	25	40	913	103.916	7.37158	1.03619	1.0689	1.03094	1.04534	0.979105	1.01543	0.990727	0.995086	1.05051	0.0347454
Q9NVP1	ATP-dependent RNA helicase DDX18	DDX18	ATP-dependent RNA helicase DDX18 OS=Homo sapiens OX=9606 GN=DDX18 PE=1 SV=2 - [DDX18_HUMAN]	33.58	21	21	45	670	75.3594	9.49561	0.936354	0.989033	0.931229	0.952206	1.02506	1.04057	1.00211	1.02258	0.931182	0.0310872
O95602	DNA-directed RNA polymerase I subunit RPA1	POLR1A	DNA-directed RNA polymerase I subunit RPA1 OS=Homo sapiens OX=9606 GN=POLR1A PE=1 SV=2 - [RPA1_HUMAN]	14.83	19	19	25	1720	194.687	7.03467	0.927043	0.927328	0.986018	0.946796	1.00453	1.0323	1.00289	1.01324	0.934427	0.0381603
P23229	Integrin alpha-6	ITGA6	Integrin alpha-6 OS=Homo sapiens OX=9606 GN=ITGA6 PE=1 SV=5 - [ITA6_HUMAN]	18.14	17	17	25	1130	126.526	6.60986	0.964264	0.977005	0.945915	0.962395	1.05523	0.998808	1.00391	1.01932	0.944157	0.0476016
Q7Z4H8	KDEL motif-containing protein 2	KDELC2	KDEL motif-containing protein 2 OS=Homo sapiens OX=9606 GN=KDELC2 PE=1 SV=2 - [KDEL2_HUMAN]	30.57	13	13	23	507	58.5352	8.23584	0.947722	0.917355	0.925356	0.930144	1.01678	0.961267	1.01032	0.996121	0.933766	0.0287846
Q9UNZ2	NSFL1 cofactor p47	NSFL1C	NSFL1 cofactor p47 OS=Homo sapiens OX=9606 GN=NSFL1C PE=1 SV=2 - [NSF1C_HUMAN]	37.57	11	11	20	370	40.5483	5.09717	1.10964	1.04144	1.0796	1.07689	1.00262	1.00455	0.978571	0.995247	1.08203	0.0189447
Q9Y6Y8	SEC23-interacting protein	SEC23IP	SEC23-interacting protein OS=Homo sapiens OX=9606 GN=SEC23IP PE=1 SV=1 - [S23IP_HUMAN]	24.6	21	22	39	1000	111.007	5.5415	0.961652	0.909559	0.915329	0.928847	1.01821	0.975728	1.04847	1.01413	0.915901	0.0333634
O15372	Eukaryotic translation initiation factor 3 subunit H	EIF3H	Eukaryotic translation initiation factor 3 subunit H OS=Homo sapiens OX=9606 GN=EIF3H PE=1 SV=1 - [EIF3H_HUMAN]	35.51	11	11	17	352	39.9051	6.53662	1.07244	1.10005	1.04419	1.07223	0.945385	1.00977	0.965194	0.97345	1.10147	0.0166913
Q13867	Bleomycin hydrolase	BLMH	Bleomycin hydrolase OS=Homo sapiens OX=9606 GN=BLMH PE=1 SV=1 - [BLMH_HUMAN]	36.48	14	14	31	455	52.528	6.26514	1.07817	1.025	1.05518	1.05278	0.991406	0.98061	0.962368	0.978128	1.07633	0.0131721
O76024	Wolframin	WFS1	Wolframin OS=Homo sapiens OX=9606 GN=WFS1 PE=1 SV=2 - [WFS1_HUMAN]	21.8	16	16	32	890	100.227	8.04541	1.03815	1.08047	1.03526	1.05129	0.990589	0.918378	0.987242	0.965403	1.08897	0.036197
O94832	Unconventional myosin-Id	MYO1D	Unconventional myosin-Id OS=Homo sapiens OX=9606 GN=MYO1D PE=1 SV=2 - [MYO1D_HUMAN]	16.4	14	14	22	1006	116.129	9.39307	0.914139	0.940444	0.965552	0.940045	1.01543	1.03954	1.04357	1.03285	0.91015	0.00576564
Q9UI12	V-type proton ATPase subunit H	ATP6V1H	V-type proton ATPase subunit H OS=Homo sapiens OX=9606 GN=ATP6V1H PE=1 SV=1 - [VATH_HUMAN]	26.29	8	8	13	483	55.8471	6.48096	0.966609	0.894235	0.943835	0.934893	1.03636	1.01815	0.99172	1.01541	0.920706	0.0322148
Q9UNS2	COP9 signalosome complex subunit 3	COPS3	COP9 signalosome complex subunit 3 OS=Homo sapiens OX=9606 GN=COPS3 PE=1 SV=3 - [CSN3_HUMAN]	32.39	9	9	18	423	47.842	6.65381	0.949732	0.953052	0.970863	0.957882	1.01429	1.02028	1.00198	1.01218	0.946352	0.00306476
O75122	CLIP-associating protein 2	CLASP2	CLIP-associating protein 2 OS=Homo sapiens OX=9606 GN=CLASP2 PE=1 SV=2 - [CLAP2_HUMAN]	8.19	5	9	15	1294	141.046	8.47021	0.927273	0.929271	0.956826	0.93779	1.03917	0.989877	1.04413	1.02439	0.915459	0.0118681
Q16795	NADH dehydrogenase [ubiquinone] 1 alpha subcomplex subunit 9, mitochondrial	NDUFA9	NADH dehydrogenase [ubiquinone] 1 alpha subcomplex subunit 9, mitochondrial OS=Homo sapiens OX=9606 GN=NDUFA9 PE=1 SV=2 - [NDUA9_HUMAN]	43.77	13	13	33	377	42.4826	9.80322	0.964142	0.91014	0.930631	0.934971	1.0021	1.01939	0.987132	1.00287	0.932292	0.0206124
P20290	Transcription factor BTF3	BTF3	Transcription factor BTF3 OS=Homo sapiens OX=9606 GN=BTF3 PE=1 SV=1 - [BTF3_HUMAN]	56.31	7	9	17	206	22.1544	9.37842	0.945489	0.953529	0.885593	0.928204	0.977291	1.05204	1.01677	1.01537	0.914154	0.0456873
Q92600	CCR4-NOT transcription complex subunit 9	CNOT9	CCR4-NOT transcription complex subunit 9 OS=Homo sapiens OX=9606 GN=CNOT9 PE=1 SV=1 - [CNOT9_HUMAN]	29.77	7	7	12	299	33.6099	8.03076	1.12266	1.12379	1.07039	1.10561	0.911157	1.00464	0.98147	0.965756	1.14482	0.0135172
Q9NR19	Acetyl-coenzyme A synthetase, cytoplasmic	ACSS2	Acetyl-coenzyme A synthetase, cytoplasmic OS=Homo sapiens OX=9606 GN=ACSS2 PE=1 SV=1 - [ACSA_HUMAN]	25.25	13	14	23	701	78.5291	6.45557	0.874236	0.91588	0.927858	0.905992	0.989335	1.02637	1.07679	1.03083	0.878893	0.0142996
Q6Y7W6	GRB10-interacting GYF protein 2	GIGYF2	GRB10-interacting GYF protein 2 OS=Homo sapiens OX=9606 GN=GIGYF2 PE=1 SV=1 - [GGYF2_HUMAN]	15.7	15	17	21	1299	149.978	5.5415	0.919539	0.961747	0.894841	0.925376	1.00989	1.07957	1.01824	1.0359	0.893304	0.0197739
Q16186	Proteasomal ubiquitin receptor ADRM1	ADRM1	Proteasomal ubiquitin receptor ADRM1 OS=Homo sapiens OX=9606 GN=ADRM1 PE=1 SV=2 - [ADRM1_HUMAN]	15.23	5	5	13	407	42.1268	5.07178	1.03328	1.12258	1.07204	1.07597	0.977755	1.01547	0.935699	0.976309	1.10208	0.0451223
Q92665	28S ribosomal protein S31, mitochondrial	MRPS31	28S ribosomal protein S31, mitochondrial OS=Homo sapiens OX=9606 GN=MRPS31 PE=1 SV=3 - [RT31_HUMAN]	29.87	11	11	18	395	45.2905	9.29053	0.946562	0.96443	0.921166	0.944053	1.0313	1.03577	1.00565	1.02424	0.921711	0.00690204
O76031	ATP-dependent Clp protease ATP-binding subunit clpX-like, mitochondrial	CLPX	ATP-dependent Clp protease ATP-binding subunit clpX-like, mitochondrial OS=Homo sapiens OX=9606 GN=CLPX PE=1 SV=2 - [CLPX_HUMAN]	25.91	13	13	28	633	69.1807	7.57666	0.936616	0.94908	0.919475	0.935057	1.02506	1.00244	0.972521	1	0.935053	0.0205078
Q9H479	Fructosamine-3-kinase	FN3K	Fructosamine-3-kinase OS=Homo sapiens OX=9606 GN=FN3K PE=1 SV=1 - [FN3K_HUMAN]	35.92	9	9	25	309	35.1489	7.54736	1.09098	1.05571	1.1435	1.09673	0.908024	0.95512	1.02013	0.96109	1.14113	0.0304098
O95954	Formimidoyltransferase-cyclodeaminase	FTCD	Formimidoyltransferase-cyclodeaminase OS=Homo sapiens OX=9606 GN=FTCD PE=1 SV=2 - [FTCD_HUMAN]	24.58	10	10	21	541	58.8894	5.74463	0.93105	0.927029	0.958319	0.9388	1.02338	1.08691	1.02614	1.04548	0.897962	0.00966313
Q9Y5J1	U3 small nucleolar RNA-associated protein 18 homolog	UTP18	U3 small nucleolar RNA-associated protein 18 homolog OS=Homo sapiens OX=9606 GN=UTP18 PE=1 SV=3 - [UTP18_HUMAN]	21.04	8	8	18	556	61.9644	8.76318	1.11006	1.07336	1.04185	1.07509	0.941893	0.939745	1.00263	0.961422	1.11823	0.0163234
Q96CM8	Acyl-CoA synthetase family member 2, mitochondrial	ACSF2	Acyl-CoA synthetase family member 2, mitochondrial OS=Homo sapiens OX=9606 GN=ACSF2 PE=1 SV=2 - [ACSF2_HUMAN]	35.77	16	16	25	615	68.0808	7.54736	0.939371	0.930328	0.950947	0.940215	1.01677	1.02399	0.999287	1.01335	0.92783	0.00150441
P54920	Alpha-soluble NSF attachment protein	NAPA	Alpha-soluble NSF attachment protein OS=Homo sapiens OX=9606 GN=NAPA PE=1 SV=3 - [SNAA_HUMAN]	60.68	15	15	23	295	33.2113	5.36377	1.04287	1.08713	1.11588	1.08196	1.00378	0.975845	0.965183	0.981601	1.10224	0.0141997
P22033	Methylmalonyl-CoA mutase, mitochondrial	MUT	Methylmalonyl-CoA mutase, mitochondrial OS=Homo sapiens OX=9606 GN=MUT PE=1 SV=4 - [MUTA_HUMAN]	23.6	14	14	22	750	83.0818	6.93213	0.89051	0.960643	0.858168	0.903107	1.02309	1.15766	1.00669	1.06248	0.85	0.0480049
P51398	28S ribosomal protein S29, mitochondrial	DAP3	28S ribosomal protein S29, mitochondrial OS=Homo sapiens OX=9606 GN=DAP3 PE=1 SV=1 - [RT29_HUMAN]	32.91	11	11	25	398	45.5376	8.88037	1.03125	1.08509	1.14032	1.08555	0.92217	1.00999	0.956467	0.962877	1.1274	0.0389652
P30876	DNA-directed RNA polymerase II subunit RPB2	POLR2B	DNA-directed RNA polymerase II subunit RPB2 OS=Homo sapiens OX=9606 GN=POLR2B PE=1 SV=1 - [RPB2_HUMAN]	15.25	14	14	28	1174	133.811	6.87354	0.908929	0.896769	0.97047	0.925389	1.01463	1.05249	1.05567	1.04093	0.889003	0.011825
P21912	Succinate dehydrogenase [ubiquinone] iron-sulfur subunit, mitochondrial	SDHB	Succinate dehydrogenase [ubiquinone] iron-sulfur subunit, mitochondrial OS=Homo sapiens OX=9606 GN=SDHB PE=1 SV=3 - [SDHB_HUMAN]	31.43	9	9	19	280	31.6088	8.76318	1.05397	1.08587	1.09444	1.07809	1.00035	0.95851	0.988559	0.982472	1.09732	0.00547094
P19022	Cadherin-2	CDH2	Cadherin-2 OS=Homo sapiens OX=9606 GN=CDH2 PE=1 SV=4 - [CADH2_HUMAN]	21.52	11	11	20	906	99.7473	4.80518	1.11937	1.06345	1.06747	1.08343	0.995028	1.02567	0.920435	0.980378	1.10511	0.0460599
Q9GZZ1	N-alpha-acetyltransferase 50	NAA50	N-alpha-acetyltransferase 50 OS=Homo sapiens OX=9606 GN=NAA50 PE=1 SV=1 - [NAA50_HUMAN]	60.95	11	11	22	169	19.386	8.80713	1.06123	1.08298	1.08733	1.07718	1.02049	0.997209	0.996531	1.00474	1.07209	0.00302073
P19174	1-phosphatidylinositol 4,5-bisphosphate phosphodiesterase gamma-1	PLCG1	1-phosphatidylinositol 4,5-bisphosphate phosphodiesterase gamma-1 OS=Homo sapiens OX=9606 GN=PLCG1 PE=1 SV=1 - [PLCG1_HUMAN]	17.91	19	19	36	1290	148.438	6.04932	1.0762	1.07736	1.04233	1.0653	0.952738	1.00953	1.0092	0.990492	1.07552	0.0276559
P63000	Ras-related C3 botulinum toxin substrate 1	RAC1	Ras-related C3 botulinum toxin substrate 1 OS=Homo sapiens OX=9606 GN=RAC1 PE=1 SV=1 - [RAC1_HUMAN]	39.06	7	8	31	192	21.4362	8.49951	1.1193	1.08028	1.05662	1.0854	0.983769	0.908443	1.01667	0.969628	1.1194	0.0348761
P19388	DNA-directed RNA polymerases I, II, and III subunit RPABC1	POLR2E	DNA-directed RNA polymerases I, II, and III subunit RPABC1 OS=Homo sapiens OX=9606 GN=POLR2E PE=1 SV=4 - [RPAB1_HUMAN]	27.14	5	5	9	210	24.5357	5.94775	0.907986	0.996163	0.942148	0.948766	1.01569	1.04059	1.02645	1.02758	0.923304	0.0417224
Q9Y223	Bifunctional UDP-N-acetylglucosamine 2-epimerase/N-acetylmannosamine kinase	GNE	Bifunctional UDP-N-acetylglucosamine 2-epimerase/N-acetylmannosamine kinase OS=Homo sapiens OX=9606 GN=GNE PE=1 SV=1 - [GLCNE_HUMAN]	22.58	13	13	21	722	79.2241	6.80029	1.0738	1.05993	1.08523	1.07299	0.979654	1.0283	1.01068	1.00621	1.06636	0.0139639
Q13330	Metastasis-associated protein MTA1	MTA1	Metastasis-associated protein MTA1 OS=Homo sapiens OX=9606 GN=MTA1 PE=1 SV=2 - [MTA1_HUMAN]	16.64	7	9	13	715	80.7353	9.26123	1.06334	1.08256	1.04532	1.06374	1.02706	1.00787	0.987551	1.00749	1.05583	0.0230033
P11279	Lysosome-associated membrane glycoprotein 1	LAMP1	Lysosome-associated membrane glycoprotein 1 OS=Homo sapiens OX=9606 GN=LAMP1 PE=1 SV=3 - [LAMP1_HUMAN]	10.31	4	4	11	417	44.8538	8.74854	1.06554	1.18966	1.05418	1.10313	0.997237	0.948188	0.909672	0.951699	1.15911	0.0394139
Q96DB5	Regulator of microtubule dynamics protein 1	RMDN1	Regulator of microtubule dynamics protein 1 OS=Homo sapiens OX=9606 GN=RMDN1 PE=1 SV=1 - [RMD1_HUMAN]	28.03	7	7	13	314	35.7854	8.49951	0.927577	0.966528	0.880541	0.924882	1.02986	1.0591	1.04343	1.04413	0.885792	0.0104819
P61254	60S ribosomal protein L26	RPL26	60S ribosomal protein L26 OS=Homo sapiens OX=9606 GN=RPL26 PE=1 SV=1 - [RL26_HUMAN]	39.31	2	9	40	145	17.2475	10.5503	0.920105	0.897732	0.939737	0.919191	1.0075	1.01526	1.11953	1.04743	0.877569	0.0281622
P06493	Cyclin-dependent kinase 1	CDK1	Cyclin-dependent kinase 1 OS=Homo sapiens OX=9606 GN=CDK1 PE=1 SV=3 - [CDK1_HUMAN]	66.67	14	16	32	297	34.0739	8.39697	0.909194	0.930014	0.945489	0.928233	1.03321	1.12249	1.01723	1.05764	0.877643	0.0197358
Q15020	Squamous cell carcinoma antigen recognized by T-cells 3	SART3	Squamous cell carcinoma antigen recognized by T-cells 3 OS=Homo sapiens OX=9606 GN=SART3 PE=1 SV=1 - [SART3_HUMAN]	25.96	20	21	39	963	109.865	5.56689	1.07169	1.07966	1.07441	1.07525	0.971896	0.978765	1.01573	0.988798	1.08743	0.00332291
P48729	Casein kinase I isoform alpha	CSNK1A1	Casein kinase I isoform alpha OS=Homo sapiens OX=9606 GN=CSNK1A1 PE=1 SV=2 - [KC1A_HUMAN]	24.33	7	8	18	337	38.8899	9.56885	1.0399	1.09379	1.07354	1.06908	1.01308	1.01376	0.986813	1.00455	1.06424	0.0232541
Q9BS26	Endoplasmic reticulum resident protein 44	ERP44	Endoplasmic reticulum resident protein 44 OS=Homo sapiens OX=9606 GN=ERP44 PE=1 SV=1 - [ERP44_HUMAN]	32.51	12	14	27	406	46.9414	5.26221	1.10051	1.07735	1.10394	1.09393	1.03133	0.974179	0.947437	0.984317	1.11136	0.0137226
O75153	Clustered mitochondria protein homolog	CLUH	Clustered mitochondria protein homolog OS=Homo sapiens OX=9606 GN=CLUH PE=1 SV=2 - [CLU_HUMAN]	29.03	30	31	53	1309	146.577	6.12549	0.923762	0.907307	0.964427	0.931832	1.01826	1.03171	1.02273	1.02423	0.909785	0.0060816
Q9Y606	tRNA pseudouridine synthase A	PUS1	tRNA pseudouridine synthase A OS=Homo sapiens OX=9606 GN=PUS1 PE=1 SV=3 - [TRUA_HUMAN]	31.15	10	10	20	427	47.4399	8.41162	0.920835	0.894533	0.947956	0.921108	0.975788	1.01939	1.09526	1.03014	0.894155	0.0460539
Q9ULT8	E3 ubiquitin-protein ligase HECTD1	HECTD1	E3 ubiquitin-protein ligase HECTD1 OS=Homo sapiens OX=9606 GN=HECTD1 PE=1 SV=3 - [HECD1_HUMAN]	10.15	18	19	26	2610	289.203	5.35107	0.93619	0.889696	0.930646	0.918844	1.01807	1.07213	1.00879	1.033	0.889492	0.00972668
Q9UPN9	E3 ubiquitin-protein ligase TRIM33	TRIM33	E3 ubiquitin-protein ligase TRIM33 OS=Homo sapiens OX=9606 GN=TRIM33 PE=1 SV=3 - [TRI33_HUMAN]	8.78	7	9	15	1127	122.456	6.66846	0.927188	0.926822	0.901745	0.918585	0.967416	1.08969	1.11125	1.05612	0.869774	0.0392402
Q92890	Ubiquitin recognition factor in ER-associated degradation protein 1	UFD1	Ubiquitin recognition factor in ER-associated degradation protein 1 OS=Homo sapiens OX=9606 GN=UFD1 PE=1 SV=3 - [UFD1_HUMAN]	36.81	9	9	17	307	34.4783	6.69775	0.938828	0.953748	0.930642	0.941073	1.01032	1.05118	0.992803	1.0181	0.924343	0.0142849
Q14678	KN motif and ankyrin repeat domain-containing protein 1	KANK1	KN motif and ankyrin repeat domain-containing protein 1 OS=Homo sapiens OX=9606 GN=KANK1 PE=1 SV=3 - [KANK1_HUMAN]	10.65	9	10	12	1352	147.197	5.30029	1.03251	1.09452	1.11224	1.07976	1.00565	0.973654	0.953156	0.977487	1.10462	0.0232332
Q53EP0	Fibronectin type III domain-containing protein 3B	FNDC3B	Fibronectin type III domain-containing protein 3B OS=Homo sapiens OX=9606 GN=FNDC3B PE=1 SV=2 - [FND3B_HUMAN]	18.69	17	17	25	1204	132.803	5.94775	1.10512	1.08695	1.06374	1.08527	0.97895	0.941677	1.0203	0.980308	1.10707	0.0149885
Q9BZH6	WD repeat-containing protein 11	WDR11	WD repeat-containing protein 11 OS=Homo sapiens OX=9606 GN=WDR11 PE=1 SV=1 - [WDR11_HUMAN]	14.05	11	11	15	1224	136.598	6.91748	0.9212	0.922901	0.94969	0.931264	0.975113	1.04554	0.997425	1.00603	0.925684	0.0302693
P17252	Protein kinase C alpha type	PRKCA	Protein kinase C alpha type OS=Homo sapiens OX=9606 GN=PRKCA PE=1 SV=4 - [KPCA_HUMAN]	26.79	10	14	22	672	76.7001	7.04932	0.874058	0.932823	0.931506	0.912796	0.993006	1.00277	1.01597	1.00391	0.909236	0.0112595
O00764	Pyridoxal kinase	PDXK	Pyridoxal kinase OS=Homo sapiens OX=9606 GN=PDXK PE=1 SV=1 - [PDXK_HUMAN]	42.63	11	11	19	312	35.0799	6.12549	1.02203	1.02502	1.0559	1.03431	0.974872	0.932426	0.964682	0.957327	1.08042	0.0100765
Q9NTJ3	Structural maintenance of chromosomes protein 4	SMC4	Structural maintenance of chromosomes protein 4 OS=Homo sapiens OX=9606 GN=SMC4 PE=1 SV=2 - [SMC4_HUMAN]	15.45	16	17	27	1288	147.091	6.78564	0.948109	0.920755	0.949848	0.93957	1.02203	1.04973	1.00047	1.02408	0.917479	0.00778774
P46926	Glucosamine-6-phosphate isomerase 1	GNPDA1	Glucosamine-6-phosphate isomerase 1 OS=Homo sapiens OX=9606 GN=GNPDA1 PE=1 SV=1 - [GNPI1_HUMAN]	49.13	12	12	28	289	32.6476	6.91748	1.09833	1.14245	1.05442	1.0984	1.04433	0.947759	0.9407	0.977597	1.12357	0.0451632
P10253	Lysosomal alpha-glucosidase	GAA	Lysosomal alpha-glucosidase OS=Homo sapiens OX=9606 GN=GAA PE=1 SV=4 - [LYAG_HUMAN]	20.59	13	13	29	952	105.257	5.99854	0.958293	0.936158	0.975734	0.956728	1.03763	0.982276	1.0267	1.01554	0.94209	0.0451231
O94906	Pre-mRNA-processing factor 6	PRPF6	Pre-mRNA-processing factor 6 OS=Homo sapiens OX=9606 GN=PRPF6 PE=1 SV=1 - [PRP6_HUMAN]	26.57	23	23	33	941	106.858	8.25049	0.911415	0.959352	0.971422	0.947396	1.01646	0.997476	1.03494	1.01629	0.932209	0.0317388
Q12849	G-rich sequence factor 1	GRSF1	G-rich sequence factor 1 OS=Homo sapiens OX=9606 GN=GRSF1 PE=1 SV=3 - [GRSF1_HUMAN]	22.29	9	9	17	480	53.0926	6.18896	1.10282	1.05223	1.0651	1.07338	1.01686	1.02501	1.00919	1.01702	1.05542	0.0236801
O95071	E3 ubiquitin-protein ligase UBR5	UBR5	E3 ubiquitin-protein ligase UBR5 OS=Homo sapiens OX=9606 GN=UBR5 PE=1 SV=2 - [UBR5_HUMAN]	7.15	14	14	17	2799	309.158	5.84619	0.909747	0.946208	0.907559	0.921171	0.960875	1.06229	1.02864	1.01727	0.905535	0.041123
Q9NTI5	Sister chromatid cohesion protein PDS5 homolog B	PDS5B	Sister chromatid cohesion protein PDS5 homolog B OS=Homo sapiens OX=9606 GN=PDS5B PE=1 SV=1 - [PDS5B_HUMAN]	17.69	18	25	41	1447	164.563	8.47021	0.931191	0.983702	0.851448	0.922114	1.01706	1.05432	1.03505	1.03548	0.890521	0.0468931
P63220	40S ribosomal protein S21	RPS21	40S ribosomal protein S21 OS=Homo sapiens OX=9606 GN=RPS21 PE=1 SV=1 - [RS21_HUMAN]	67.47	6	6	16	83	9.10557	8.49951	1.06842	1.09047	1.12568	1.09486	1.02557	0.933401	0.977578	0.97885	1.11851	0.0209485
Q8NI27	THO complex subunit 2	THOC2	THO complex subunit 2 OS=Homo sapiens OX=9606 GN=THOC2 PE=1 SV=2 - [THOC2_HUMAN]	15.76	23	23	39	1593	182.659	8.44092	0.94034	0.971575	0.942982	0.951632	1.01603	1.00144	1.00166	1.00638	0.945601	0.00787283
P31689	DnaJ homolog subfamily A member 1	DNAJA1	DnaJ homolog subfamily A member 1 OS=Homo sapiens OX=9606 GN=DNAJA1 PE=1 SV=2 - [DNJA1_HUMAN]	46.35	12	13	26	397	44.8395	7.07861	0.972313	0.948777	0.916556	0.945882	1.00427	1.01663	1.01431	1.01174	0.93491	0.0165792
Q9Y5K6	CD2-associated protein	CD2AP	CD2-associated protein OS=Homo sapiens OX=9606 GN=CD2AP PE=1 SV=1 - [CD2AP_HUMAN]	24.73	14	14	24	639	71.4073	6.40479	0.966817	0.966003	0.905064	0.945961	1.02818	0.99425	1.02589	1.01611	0.930967	0.0390108
O75131	Copine-3	CPNE3	Copine-3 OS=Homo sapiens OX=9606 GN=CPNE3 PE=1 SV=1 - [CPNE3_HUMAN]	26.63	10	11	19	537	60.0921	5.84619	1.0437	1.09985	1.0539	1.06582	0.964293	0.973132	0.97709	0.971505	1.09708	0.00594686
P51532	Transcription activator BRG1	SMARCA4	Transcription activator BRG1 OS=Homo sapiens OX=9606 GN=SMARCA4 PE=1 SV=2 - [SMCA4_HUMAN]	13.18	17	17	27	1647	184.53	7.88428	0.926696	0.935388	0.933008	0.931698	1.00681	0.97782	1.06812	1.01758	0.9156	0.0325447
Q16222	UDP-N-acetylhexosamine pyrophosphorylase	UAP1	UDP-N-acetylhexosamine pyrophosphorylase OS=Homo sapiens OX=9606 GN=UAP1 PE=1 SV=3 - [UAP1_HUMAN]	32.95	11	13	18	522	58.7318	6.32861	0.890647	0.929104	0.968396	0.929382	1.07314	1.03176	1.0309	1.04527	0.889133	0.0118165
Q9UKV3	Apoptotic chromatin condensation inducer in the nucleus	ACIN1	Apoptotic chromatin condensation inducer in the nucleus OS=Homo sapiens OX=9606 GN=ACIN1 PE=1 SV=2 - [ACINU_HUMAN]	16.78	21	21	28	1341	151.771	6.43018	0.942552	0.94043	0.907026	0.930003	1.04429	1.02054	1.00074	1.02186	0.910111	0.00574698
Q9Y312	Protein AAR2 homolog	AAR2	Protein AAR2 homolog OS=Homo sapiens OX=9606 GN=AAR2 PE=1 SV=2 - [AAR2_HUMAN]	26.04	6	6	10	384	43.4441	5.96045	1.07563	1.06686	1.11963	1.08737	0.929644	0.935578	1.01219	0.959139	1.1337	0.0147242
P37802	Transgelin-2	TAGLN2	Transgelin-2 OS=Homo sapiens OX=9606 GN=TAGLN2 PE=1 SV=3 - [TAGL2_HUMAN]	53.77	8	8	19	199	22.3772	8.25049	1.08341	1.07579	1.1593	1.10617	0.998272	0.918322	0.972313	0.962969	1.1487	0.015785
Q9H9E3	Conserved oligomeric Golgi complex subunit 4	COG4	Conserved oligomeric Golgi complex subunit 4 OS=Homo sapiens OX=9606 GN=COG4 PE=1 SV=3 - [COG4_HUMAN]	21.66	13	13	19	785	89.0264	5.18604	0.915066	0.933856	0.961009	0.936644	1.02785	1.04	1.00427	1.02404	0.914654	0.0067387
Q07812	Apoptosis regulator BAX	BAX	Apoptosis regulator BAX OS=Homo sapiens OX=9606 GN=BAX PE=1 SV=1 - [BAX_HUMAN]	34.9	5	5	13	192	21.1708	5.22412	0.925648	0.95411	0.957153	0.945637	1.0379	1.08454	1.00748	1.04331	0.906384	0.0164269
Q6PD62	RNA polymerase-associated protein CTR9 homolog	CTR9	RNA polymerase-associated protein CTR9 homolog OS=Homo sapiens OX=9606 GN=CTR9 PE=1 SV=1 - [CTR9_HUMAN]	19.1	15	15	23	1173	133.42	6.771	0.934936	0.9306	0.930932	0.932156	1.00833	0.963062	0.985341	0.985577	0.945797	0.0152868
Q96SI9	Spermatid perinuclear RNA-binding protein	STRBP	Spermatid perinuclear RNA-binding protein OS=Homo sapiens OX=9606 GN=STRBP PE=1 SV=1 - [STRBP_HUMAN]	17.86	7	12	31	672	73.6059	8.71924	0.997058	0.960538	0.95477	0.970789	1.06004	1.01559	1.0597	1.04511	0.928885	0.0199773
Q13098	COP9 signalosome complex subunit 1	GPS1	COP9 signalosome complex subunit 1 OS=Homo sapiens OX=9606 GN=GPS1 PE=1 SV=4 - [CSN1_HUMAN]	24.85	11	11	22	491	55.5012	6.7417	0.974315	0.903227	0.942771	0.940104	1.01868	0.990402	1.01623	1.00844	0.93224	0.038342
Q9NW08	DNA-directed RNA polymerase III subunit RPC2	POLR3B	DNA-directed RNA polymerase III subunit RPC2 OS=Homo sapiens OX=9606 GN=POLR3B PE=1 SV=2 - [RPC2_HUMAN]	13.15	11	11	18	1133	127.702	8.49951	1.04783	1.10359	1.06368	1.0717	0.997601	1.02839	1.01342	1.01314	1.0578	0.0358147
Q13126	S-methyl-5'-thioadenosine phosphorylase	MTAP	S-methyl-5'-thioadenosine phosphorylase OS=Homo sapiens OX=9606 GN=MTAP PE=1 SV=2 - [MTAP_HUMAN]	55.12	12	12	27	283	31.2158	7.18115	1.07452	1.03866	1.02172	1.04497	0.998248	0.929817	0.959303	0.962456	1.08573	0.0306673
Q96TA2	ATP-dependent zinc metalloprotease YME1L1	YME1L1	ATP-dependent zinc metalloprotease YME1L1 OS=Homo sapiens OX=9606 GN=YME1L1 PE=1 SV=2 - [YMEL1_HUMAN]	14.75	8	8	12	773	86.4009	8.76318	0.908758	0.934857	0.939986	0.927867	0.963047	1.06535	1.02153	1.01664	0.912679	0.0464877
Q92922	SWI/SNF complex subunit SMARCC1	SMARCC1	SWI/SNF complex subunit SMARCC1 OS=Homo sapiens OX=9606 GN=SMARCC1 PE=1 SV=3 - [SMRC1_HUMAN]	21.27	14	19	32	1105	122.79	5.75732	0.916868	0.934711	0.888868	0.913482	1.07706	1.01581	0.999737	1.03087	0.886129	0.0122912
P08559	Pyruvate dehydrogenase E1 component subunit alpha, somatic form, mitochondrial	PDHA1	Pyruvate dehydrogenase E1 component subunit alpha, somatic form, mitochondrial OS=Homo sapiens OX=9606 GN=PDHA1 PE=1 SV=3 - [ODPA_HUMAN]	26.67	12	12	21	390	43.2676	8.06006	0.926915	0.955714	0.905593	0.929407	0.977678	1.02164	1.00649	1.00194	0.927611	0.020215
Q9NZT2	Opioid growth factor receptor	OGFR	Opioid growth factor receptor OS=Homo sapiens OX=9606 GN=OGFR PE=1 SV=3 - [OGFR_HUMAN]	25.55	11	11	17	677	73.2801	4.84326	1.10702	1.0364	1.13589	1.0931	0.987935	0.979529	0.937113	0.968192	1.12902	0.0202699
P02675	Fibrinogen beta chain	FGB	Fibrinogen beta chain OS=Homo sapiens OX=9606 GN=FGB PE=1 SV=2 - [FIBB_HUMAN]	30.14	12	12	17	491	55.8923	8.26514	0.938711	0.95624	0.944773	0.946575	1.01011	1.00604	1.02159	1.01258	0.934812	0.000680173
P53680	AP-2 complex subunit sigma	AP2S1	AP-2 complex subunit sigma OS=Homo sapiens OX=9606 GN=AP2S1 PE=1 SV=2 - [AP2S1_HUMAN]	26.06	3	3	7	142	17.0067	6.17627	1.23669	1.19674	1.18855	1.20733	0.963771	0.978191	1.13449	1.02548	1.17732	0.032588
P13807	Glycogen [starch] synthase, muscle	GYS1	Glycogen [starch] synthase, muscle OS=Homo sapiens OX=9606 GN=GYS1 PE=1 SV=2 - [GYS1_HUMAN]	15.2	7	8	10	737	83.7325	6.17627	1.07329	1.06879	1.06574	1.06927	0.834038	0.865854	1.00343	0.901108	1.18662	0.0319062
Q4VC31	Coiled-coil domain-containing protein 58	CCDC58	Coiled-coil domain-containing protein 58 OS=Homo sapiens OX=9606 GN=CCDC58 PE=1 SV=1 - [CCD58_HUMAN]	49.31	6	6	13	144	16.6095	7.81104	1.12311	1.03795	1.09837	1.08648	0.932138	0.999031	0.979798	0.970322	1.11971	0.0225462
O43684	Mitotic checkpoint protein BUB3	BUB3	Mitotic checkpoint protein BUB3 OS=Homo sapiens OX=9606 GN=BUB3 PE=1 SV=1 - [BUB3_HUMAN]	36.89	10	10	17	328	37.1312	6.84424	1.06531	1.13345	1.0728	1.09052	1.02054	0.948262	0.928523	0.965775	1.12917	0.024195
P50453	Serpin B9	SERPINB9	Serpin B9 OS=Homo sapiens OX=9606 GN=SERPINB9 PE=1 SV=1 - [SPB9_HUMAN]	31.91	8	9	15	376	42.3763	5.85889	1.11989	1.06283	1.05782	1.08018	0.909859	0.90343	1.00658	0.939957	1.14918	0.0225748
Q96RS6	NudC domain-containing protein 1	NUDCD1	NudC domain-containing protein 1 OS=Homo sapiens OX=9606 GN=NUDCD1 PE=1 SV=2 - [NUDC1_HUMAN]	25.04	12	12	17	583	66.7133	5.10986	1.03757	1.06351	1.15371	1.08493	0.961425	0.956613	0.98144	0.966493	1.12254	0.030235
P24928	DNA-directed RNA polymerase II subunit RPB1	POLR2A	DNA-directed RNA polymerase II subunit RPB1 OS=Homo sapiens OX=9606 GN=POLR2A PE=1 SV=2 - [RPB1_HUMAN]	14.42	22	22	26	1970	217.039	7.37158	1.04441	1.11587	1.05487	1.07171	0.996684	0.99915	1.00637	1.00073	1.07093	0.0342202
P45973	Chromobox protein homolog 5	CBX5	Chromobox protein homolog 5 OS=Homo sapiens OX=9606 GN=CBX5 PE=1 SV=1 - [CBX5_HUMAN]	35.08	4	5	15	191	22.2111	5.85889	1.04123	1.06579	1.08258	1.0632	0.967512	0.986379	0.9793	0.97773	1.08742	0.0029391
Q9NX46	Poly(ADP-ribose) glycohydrolase ARH3	ADPRHL2	Poly(ADP-ribose) glycohydrolase ARH3 OS=Homo sapiens OX=9606 GN=ADPRHL2 PE=1 SV=1 - [ARHL2_HUMAN]	31.96	9	9	13	363	38.9222	5.07178	0.955575	0.923281	0.89869	0.925849	0.982787	0.999256	1.00141	0.994483	0.930985	0.017186
Q14694	Ubiquitin carboxyl-terminal hydrolase 10	USP10	Ubiquitin carboxyl-terminal hydrolase 10 OS=Homo sapiens OX=9606 GN=USP10 PE=1 SV=2 - [UBP10_HUMAN]	26.94	14	14	26	798	87.0798	5.31299	0.937972	0.958832	0.965869	0.954224	1.0128	1.0526	1.05732	1.0409	0.916727	0.00617106
Q93099	Homogentisate 1,2-dioxygenase	HGD	Homogentisate 1,2-dioxygenase OS=Homo sapiens OX=9606 GN=HGD PE=1 SV=2 - [HGD_HUMAN]	34.83	12	12	33	445	49.9316	6.96143	0.96276	0.926442	0.922817	0.93734	1.0041	1.02216	0.97923	1.00183	0.935626	0.0223743
P26358	DNA (cytosine-5)-methyltransferase 1	DNMT1	DNA (cytosine-5)-methyltransferase 1 OS=Homo sapiens OX=9606 GN=DNMT1 PE=1 SV=2 - [DNMT1_HUMAN]	11.26	15	15	24	1616	183.05	7.75244	0.956604	0.891823	0.941	0.929809	1.0256	1.03916	0.976886	1.01388	0.917077	0.0364445
Q9H0L4	Cleavage stimulation factor subunit 2 tau variant	CSTF2T	Cleavage stimulation factor subunit 2 tau variant OS=Homo sapiens OX=9606 GN=CSTF2T PE=1 SV=1 - [CSTFT_HUMAN]	16.07	2	7	16	616	64.3955	7.25439	0.929628	0.940142	0.948577	0.939449	1.07871	1.10968	1.00227	1.06356	0.88331	0.0185891
O43395	U4/U6 small nuclear ribonucleoprotein Prp3	PRPF3	U4/U6 small nuclear ribonucleoprotein Prp3 OS=Homo sapiens OX=9606 GN=PRPF3 PE=1 SV=2 - [PRPF3_HUMAN]	21.52	11	11	13	683	77.4809	9.49561	1.04242	1.08875	1.0608	1.06399	1.01538	0.990263	0.974652	0.993432	1.07102	0.0170875
Q5JTV8	Torsin-1A-interacting protein 1	TOR1AIP1	Torsin-1A-interacting protein 1 OS=Homo sapiens OX=9606 GN=TOR1AIP1 PE=1 SV=2 - [TOIP1_HUMAN]	34.13	15	16	21	583	66.2083	8.17725	1.04863	1.00623	1.12965	1.0615	0.926398	0.948809	0.978691	0.951299	1.11585	0.0484159
O60784	Target of Myb protein 1	TOM1	Target of Myb protein 1 OS=Homo sapiens OX=9606 GN=TOM1 PE=1 SV=2 - [TOM1_HUMAN]	15.65	6	6	11	492	53.7849	4.70361	1.06108	1.08762	1.2584	1.1357	0.96913	0.978999	0.915022	0.954384	1.18998	0.0492229
Q93050	V-type proton ATPase 116 kDa subunit a isoform 1	ATP6V0A1	V-type proton ATPase 116 kDa subunit a isoform 1 OS=Homo sapiens OX=9606 GN=ATP6V0A1 PE=1 SV=3 - [VPP1_HUMAN]	10.87	8	8	11	837	96.3501	6.43018	1.04588	1.11344	1.13776	1.09903	0.954347	1.00963	0.981161	0.981714	1.1195	0.0210019
Q8N6T3	ADP-ribosylation factor GTPase-activating protein 1	ARFGAP1	ADP-ribosylation factor GTPase-activating protein 1 OS=Homo sapiens OX=9606 GN=ARFGAP1 PE=1 SV=2 - [ARFG1_HUMAN]	35.96	12	12	20	406	44.6403	5.65576	1.06785	1.06337	1.01732	1.04952	0.998117	0.99526	0.998765	0.997381	1.05227	0.0322436
O60287	Nucleolar pre-ribosomal-associated protein 1	URB1	Nucleolar pre-ribosomal-associated protein 1 OS=Homo sapiens OX=9606 GN=URB1 PE=1 SV=4 - [NPA1P_HUMAN]	9.29	15	16	21	2271	254.227	6.46826	1.06685	1.07986	1.03291	1.05987	0.948624	0.980005	0.979579	0.969403	1.09333	0.00655806
P54687	Branched-chain-amino-acid aminotransferase, cytosolic	BCAT1	Branched-chain-amino-acid aminotransferase, cytosolic OS=Homo sapiens OX=9606 GN=BCAT1 PE=1 SV=3 - [BCAT1_HUMAN]	16.32	5	5	14	386	42.9385	5.30029	1.03578	1.07166	1.1307	1.07938	0.953498	0.945133	0.98027	0.959634	1.12478	0.0155877
P48556	26S proteasome non-ATPase regulatory subunit 8	PSMD8	26S proteasome non-ATPase regulatory subunit 8 OS=Homo sapiens OX=9606 GN=PSMD8 PE=1 SV=2 - [PSMD8_HUMAN]	29.71	11	11	18	350	39.5868	9.70068	1.03457	1.08965	1.07545	1.06656	1.02192	1.00713	1.01506	1.0147	1.0511	0.0383894
Q9H4A4	Aminopeptidase B	RNPEP	Aminopeptidase B OS=Homo sapiens OX=9606 GN=RNPEP PE=1 SV=2 - [AMPB_HUMAN]	37.38	21	21	33	650	72.5495	5.74463	0.906115	0.963697	0.960944	0.943585	1.02528	1.01036	0.990497	1.00871	0.935435	0.0376769
Q00534	Cyclin-dependent kinase 6	CDK6	Cyclin-dependent kinase 6 OS=Homo sapiens OX=9606 GN=CDK6 PE=1 SV=1 - [CDK6_HUMAN]	37.42	9	10	16	326	36.915	6.45557	0.962358	0.958983	0.896714	0.939351	1.07036	1.0604	0.995182	1.04198	0.901506	0.0320566
Q6DKI1	60S ribosomal protein L7-like 1	RPL7L1	60S ribosomal protein L7-like 1 OS=Homo sapiens OX=9606 GN=RPL7L1 PE=1 SV=1 - [RL7L_HUMAN]	42.68	10	10	19	246	28.6431	10.5063	0.921467	0.92749	0.93632	0.928426	1.05169	1.05251	0.993615	1.03261	0.89911	0.00643914
Q7Z4S6	Kinesin-like protein KIF21A	KIF21A	Kinesin-like protein KIF21A OS=Homo sapiens OX=9606 GN=KIF21A PE=1 SV=2 - [KI21A_HUMAN]	9.98	10	11	14	1674	187.063	6.41748	0.988804	0.933525	0.933524	0.951951	1.01749	1.07925	1.07591	1.05755	0.900148	0.0178788
Q9Y5L0	Transportin-3	TNPO3	Transportin-3 OS=Homo sapiens OX=9606 GN=TNPO3 PE=1 SV=3 - [TNPO3_HUMAN]	22.1	17	17	26	923	104.136	5.56689	1.05681	1.08506	1.066	1.06929	1.02366	1.00975	1.00597	1.01313	1.05544	0.00477588
P62993	Growth factor receptor-bound protein 2	GRB2	Growth factor receptor-bound protein 2 OS=Homo sapiens OX=9606 GN=GRB2 PE=1 SV=1 - [GRB2_HUMAN]	46.54	10	10	19	217	25.1904	6.31592	1.05537	1.05389	1.0064	1.03855	0.983422	0.96901	0.982101	0.978178	1.06172	0.0225606
Q9ULC4	Malignant T-cell-amplified sequence 1	MCTS1	Malignant T-cell-amplified sequence 1 OS=Homo sapiens OX=9606 GN=MCTS1 PE=1 SV=1 - [MCTS1_HUMAN]	47.51	5	5	13	181	20.5418	8.82178	1.09208	1.04934	1.18204	1.10782	0.945737	0.90172	0.97681	0.941422	1.17675	0.0205257
Q9BPX5	Actin-related protein 2/3 complex subunit 5-like protein	ARPC5L	Actin-related protein 2/3 complex subunit 5-like protein OS=Homo sapiens OX=9606 GN=ARPC5L PE=1 SV=1 - [ARP5L_HUMAN]	33.33	4	4	8	153	16.9308	6.59521	1.09327	1.03092	1.11843	1.08088	0.955227	0.978546	1.02171	0.985162	1.09716	0.0421524
Q01081	Splicing factor U2AF 35 kDa subunit	U2AF1	Splicing factor U2AF 35 kDa subunit OS=Homo sapiens OX=9606 GN=U2AF1 PE=1 SV=3 - [U2AF1_HUMAN]	40	9	10	16	240	27.8545	8.80713	0.92114	0.958828	0.936628	0.938865	0.985033	1.0382	1.02902	1.01742	0.922792	0.0163518
Q9H857	5'-nucleotidase domain-containing protein 2	NT5DC2	5'-nucleotidase domain-containing protein 2 OS=Homo sapiens OX=9606 GN=NT5DC2 PE=1 SV=1 - [NT5D2_HUMAN]	17.5	7	7	11	520	60.6797	6.771	0.880588	0.861832	0.953341	0.898587	0.990848	0.991149	0.994059	0.992019	0.905817	0.0286836
Q4G0N4	NAD kinase 2, mitochondrial	NADK2	NAD kinase 2, mitochondrial OS=Homo sapiens OX=9606 GN=NADK2 PE=1 SV=2 - [NAKD2_HUMAN]	19.23	7	7	17	442	49.4022	8.17725	0.938234	0.810834	0.919454	0.889507	1.112	0.989084	1.1009	1.06733	0.833396	0.0333833
O43765	Small glutamine-rich tetratricopeptide repeat-containing protein alpha	SGTA	Small glutamine-rich tetratricopeptide repeat-containing protein alpha OS=Homo sapiens OX=9606 GN=SGTA PE=1 SV=1 - [SGTA_HUMAN]	37.06	10	11	22	313	34.0417	4.86865	1.07516	1.05893	1.05275	1.06228	0.998844	1.0024	0.972876	0.991373	1.07152	0.00346468
Q9H444	Charged multivesicular body protein 4b	CHMP4B	Charged multivesicular body protein 4b OS=Homo sapiens OX=9606 GN=CHMP4B PE=1 SV=1 - [CHM4B_HUMAN]	44.64	8	8	17	224	24.9346	4.81787	1.07292	1.10137	1.08538	1.08656	1.03871	0.976138	0.968142	0.994329	1.09275	0.0178657
Q9Y316	Protein MEMO1	MEMO1	Protein MEMO1 OS=Homo sapiens OX=9606 GN=MEMO1 PE=1 SV=1 - [MEMO1_HUMAN]	25.93	6	6	11	297	33.7115	7.13721	0.937524	0.924944	0.938426	0.933631	0.968136	1.07308	1.04363	1.02828	0.907951	0.0399545
O14737	Programmed cell death protein 5	PDCD5	Programmed cell death protein 5 OS=Homo sapiens OX=9606 GN=PDCD5 PE=1 SV=3 - [PDCD5_HUMAN]	52.8	6	6	18	125	14.2763	6.03662	1.10993	1.08715	1.03171	1.07626	1.01124	0.950141	0.96904	0.976807	1.10182	0.0277845
Q9Y6A4	Cilia- and flagella-associated protein 20	CFAP20	Cilia- and flagella-associated protein 20 OS=Homo sapiens OX=9606 GN=CFAP20 PE=1 SV=1 - [CFA20_HUMAN]	25.39	4	4	6	193	22.76	9.75928	1.0667	1.08313	1.1669	1.10558	0.973937	0.934581	1.01105	0.973189	1.13603	0.0254351
P29144	Tripeptidyl-peptidase 2	TPP2	Tripeptidyl-peptidase 2 OS=Homo sapiens OX=9606 GN=TPP2 PE=1 SV=4 - [TPP2_HUMAN]	25.14	24	24	31	1249	138.263	6.31592	0.936269	0.973084	0.905161	0.938171	1.02694	1.01393	0.998724	1.0132	0.925949	0.0242399
Q9H773	dCTP pyrophosphatase 1	DCTPP1	dCTP pyrophosphatase 1 OS=Homo sapiens OX=9606 GN=DCTPP1 PE=1 SV=1 - [DCTP1_HUMAN]	44.71	5	5	14	170	18.6694	5.03369	1.04467	1.08111	1.04213	1.05597	1.01444	0.990015	0.94012	0.981524	1.07585	0.0419708
O00541	Pescadillo homolog	PES1	Pescadillo homolog OS=Homo sapiens OX=9606 GN=PES1 PE=1 SV=1 - [PESC_HUMAN]	24.49	14	14	26	588	67.96	7.32764	1.05148	1.04815	1.06826	1.05596	1	0.96094	0.991004	0.983981	1.07316	0.00572111
Q9BXS5	AP-1 complex subunit mu-1	AP1M1	AP-1 complex subunit mu-1 OS=Homo sapiens OX=9606 GN=AP1M1 PE=1 SV=3 - [AP1M1_HUMAN]	32.86	10	10	17	423	48.5561	7.29834	1.10856	1.03888	1.05308	1.06684	0.966781	0.973034	0.970847	0.970221	1.09958	0.0105925
Q9NRF8	CTP synthase 2	CTPS2	CTP synthase 2 OS=Homo sapiens OX=9606 GN=CTPS2 PE=1 SV=1 - [PYRG2_HUMAN]	23.04	9	12	18	586	65.6358	6.90283	0.916038	0.938087	0.900255	0.918127	1.00215	0.983555	1.05959	1.0151	0.904471	0.0187641
Q9Y570	Protein phosphatase methylesterase 1	PPME1	Protein phosphatase methylesterase 1 OS=Homo sapiens OX=9606 GN=PPME1 PE=1 SV=3 - [PPME1_HUMAN]	26.42	10	10	23	386	42.2882	5.97314	1.07349	1.07801	1.08883	1.08011	0.987309	0.941611	1.04137	0.990097	1.09091	0.0367949
O94855	Protein transport protein Sec24D	SEC24D	Protein transport protein Sec24D OS=Homo sapiens OX=9606 GN=SEC24D PE=1 SV=2 - [SC24D_HUMAN]	18.7	17	17	28	1032	112.936	7.25439	0.936268	0.953594	0.931976	0.940612	1.02769	1.07324	1.00709	1.03601	0.907921	0.00985298
Q86TU7	Histone-lysine N-methyltransferase setd3	SETD3	Histone-lysine N-methyltransferase setd3 OS=Homo sapiens OX=9606 GN=SETD3 PE=1 SV=1 - [SETD3_HUMAN]	18.52	10	10	13	594	67.2152	5.96045	0.929361	0.933975	0.839808	0.901048	1.05527	1.05176	1.01337	1.04013	0.866282	0.0141811
Q8WYP5	Protein ELYS	AHCTF1	Protein ELYS OS=Homo sapiens OX=9606 GN=AHCTF1 PE=1 SV=3 - [ELYS_HUMAN]	8.61	16	16	22	2266	252.342	6.59521	0.932575	0.971622	0.918865	0.941021	1.02202	1.04019	0.991137	1.01778	0.924578	0.0227702
Q14157	Ubiquitin-associated protein 2-like	UBAP2L	Ubiquitin-associated protein 2-like OS=Homo sapiens OX=9606 GN=UBAP2L PE=1 SV=2 - [UBP2L_HUMAN]	16.19	12	12	21	1087	114.465	7.10791	0.947633	0.948272	0.884045	0.92665	1.01224	1.05242	1.00924	1.02463	0.904371	0.0182971
Q9Y4P3	Transducin beta-like protein 2	TBL2	Transducin beta-like protein 2 OS=Homo sapiens OX=9606 GN=TBL2 PE=1 SV=1 - [TBL2_HUMAN]	36.24	12	12	18	447	49.7662	9.43701	1.05354	1.1246	1.07774	1.08529	1.00614	0.956117	1.03186	0.998038	1.08743	0.0458396
P61086	Ubiquitin-conjugating enzyme E2 K	UBE2K	Ubiquitin-conjugating enzyme E2 K OS=Homo sapiens OX=9606 GN=UBE2K PE=1 SV=3 - [UBE2K_HUMAN]	50.5	10	10	27	200	22.3926	5.43994	1.05091	1.06255	1.1201	1.07785	0.978786	0.95169	0.992024	0.974167	1.10644	0.0132762
Q99829	Copine-1	CPNE1	Copine-1 OS=Homo sapiens OX=9606 GN=CPNE1 PE=1 SV=1 - [CPNE1_HUMAN]	23.65	12	12	30	537	59.0215	5.8335	1.1187	1.05518	1.07866	1.08418	0.985712	0.974181	1.03087	0.996919	1.08753	0.0262628
Q9UBD5	Origin recognition complex subunit 3	ORC3	Origin recognition complex subunit 3 OS=Homo sapiens OX=9606 GN=ORC3 PE=1 SV=1 - [ORC3_HUMAN]	16.03	9	9	15	711	82.2015	7.60596	0.88549	0.858763	0.957569	0.900607	1.0132	1.08842	1.04477	1.0488	0.858706	0.015621
Q15392	Delta(24)-sterol reductase	DHCR24	Delta(24)-sterol reductase OS=Homo sapiens OX=9606 GN=DHCR24 PE=1 SV=2 - [DHC24_HUMAN]	25	11	11	25	516	60.062	8.1626	0.879616	0.930243	0.940171	0.916677	0.988852	1.04102	1.0093	1.01306	0.904862	0.0161912
O00515	Ladinin-1	LAD1	Ladinin-1 OS=Homo sapiens OX=9606 GN=LAD1 PE=1 SV=2 - [LAD1_HUMAN]	42.75	17	17	23	517	57.0968	9.67139	1.03765	1.10521	1.11491	1.08592	0.985232	0.949361	0.921016	0.951869	1.14083	0.0118521
Q9UI26	Importin-11	IPO11	Importin-11 OS=Homo sapiens OX=9606 GN=IPO11 PE=1 SV=1 - [IPO11_HUMAN]	18.87	13	14	18	975	112.463	5.24951	0.954928	0.884673	0.958447	0.932683	1.00206	1.0287	1.08604	1.03894	0.897729	0.0369846
Q92620	Pre-mRNA-splicing factor ATP-dependent RNA helicase PRP16	DHX38	Pre-mRNA-splicing factor ATP-dependent RNA helicase PRP16 OS=Homo sapiens OX=9606 GN=DHX38 PE=1 SV=2 - [PRP16_HUMAN]	11.82	12	12	19	1227	140.415	6.53662	0.884504	0.916976	0.966038	0.922506	0.99824	1.04637	1.04354	1.02938	0.896173	0.0196471
O43169	Cytochrome b5 type B	CYB5B	Cytochrome b5 type B OS=Homo sapiens OX=9606 GN=CYB5B PE=1 SV=2 - [CYB5B_HUMAN]	18.49	3	3	15	146	16.322	4.97021	1.03001	1.07947	1.09637	1.06862	1.01629	0.951276	0.963953	0.977173	1.09358	0.0314204
Q8NHP8	Putative phospholipase B-like 2	PLBD2	Putative phospholipase B-like 2 OS=Homo sapiens OX=9606 GN=PLBD2 PE=1 SV=2 - [PLBL2_HUMAN]	14.43	8	8	15	589	65.43	6.80029	0.912448	0.923007	0.91578	0.917079	1.06366	0.969776	0.994155	1.0092	0.908721	0.0312207
Q8IY37	Probable ATP-dependent RNA helicase DHX37	DHX37	Probable ATP-dependent RNA helicase DHX37 OS=Homo sapiens OX=9606 GN=DHX37 PE=1 SV=1 - [DHX37_HUMAN]	12.45	11	11	12	1157	129.464	8.104	1.03396	1.06423	1.12371	1.07397	0.959253	0.990072	0.97226	0.973862	1.10279	0.0228256
Q8NI60	Atypical kinase COQ8A, mitochondrial	COQ8A	Atypical kinase COQ8A, mitochondrial OS=Homo sapiens OX=9606 GN=COQ8A PE=1 SV=1 - [COQ8A_HUMAN]	19.01	10	10	16	647	71.9044	6.99072	0.952821	0.902485	0.914884	0.923396	1.03007	0.998152	1.02575	1.01799	0.907077	0.00645617
P09668	Pro-cathepsin H	CTSH	Pro-cathepsin H OS=Homo sapiens OX=9606 GN=CTSH PE=1 SV=4 - [CATH_HUMAN]	18.21	5	5	10	335	37.369	8.07471	1.05331	1.06905	1.14041	1.08759	0.959555	0.917028	0.992802	0.956462	1.1371	0.0193203
Q96CN7	Isochorismatase domain-containing protein 1	ISOC1	Isochorismatase domain-containing protein 1 OS=Homo sapiens OX=9606 GN=ISOC1 PE=1 SV=3 - [ISOC1_HUMAN]	24.83	6	6	21	298	32.2161	7.38623	0.941194	0.898533	0.940906	0.926878	1.0281	0.996388	1.04673	1.02374	0.905382	0.00900818
Q9NXV6	CDKN2A-interacting protein	CDKN2AIP	CDKN2A-interacting protein OS=Homo sapiens OX=9606 GN=CDKN2AIP PE=1 SV=3 - [CARF_HUMAN]	15.17	7	7	10	580	61.0879	9.01221	0.958234	0.959981	0.886054	0.934757	1.03321	1.03155	1.05416	1.03964	0.899118	0.0145423
Q2TB90	Putative hexokinase HKDC1	HKDC1	Putative hexokinase HKDC1 OS=Homo sapiens OX=9606 GN=HKDC1 PE=1 SV=3 - [HKDC1_HUMAN]	19.19	14	16	20	917	102.478	7.12256	1.05023	1.05822	1.0946	1.06768	0.970754	1.02865	0.988168	0.995856	1.07212	0.0306002
Q15154	Pericentriolar material 1 protein	PCM1	Pericentriolar material 1 protein OS=Homo sapiens OX=9606 GN=PCM1 PE=1 SV=5 - [PCM1_HUMAN]	7.76	14	14	24	2024	228.403	5.021	0.938482	0.974031	0.874016	0.928843	1.04264	1.03465	1.01561	1.03097	0.900944	0.0281745
Q8N201	Integrator complex subunit 1	INTS1	Integrator complex subunit 1 OS=Homo sapiens OX=9606 GN=INTS1 PE=1 SV=2 - [INT1_HUMAN]	7.72	14	14	19	2190	244.143	6.12549	0.919182	0.986371	0.941443	0.948998	0.992058	1.04318	1.01797	1.01774	0.932459	0.049458
Q7Z5K2	Wings apart-like protein homolog	WAPL	Wings apart-like protein homolog OS=Homo sapiens OX=9606 GN=WAPL PE=1 SV=1 - [WAPL_HUMAN]	13.78	13	13	15	1190	132.863	5.43994	0.932133	0.951797	0.915326	0.933085	1.03926	1.03323	0.979042	1.01718	0.91733	0.0183396
P06396	Gelsolin	GSN	Gelsolin OS=Homo sapiens OX=9606 GN=GSN PE=1 SV=1 - [GELS_HUMAN]	15.86	9	9	11	782	85.6442	6.27783	1.06593	1.11721	1.07781	1.08698	1.04053	1.00246	0.993164	1.01205	1.07404	0.0241977
Q92888	Rho guanine nucleotide exchange factor 1	ARHGEF1	Rho guanine nucleotide exchange factor 1 OS=Homo sapiens OX=9606 GN=ARHGEF1 PE=1 SV=2 - [ARHG1_HUMAN]	29.28	20	20	24	912	102.371	5.65576	1.08026	1.04041	1.03835	1.05301	1.00975	0.989999	0.978419	0.992721	1.06073	0.021373
Q01628	Interferon-induced transmembrane protein 3	IFITM3	Interferon-induced transmembrane protein 3 OS=Homo sapiens OX=9606 GN=IFITM3 PE=1 SV=2 - [IFM3_HUMAN]	30.83	2	2	6	133	14.6225	7.00537	1.13658	1.11638	1.04356	1.09884	0.989831	0.840008	0.933809	0.921216	1.19281	0.0269485
Q7LG56	Ribonucleoside-diphosphate reductase subunit M2 B	RRM2B	Ribonucleoside-diphosphate reductase subunit M2 B OS=Homo sapiens OX=9606 GN=RRM2B PE=1 SV=1 - [RIR2B_HUMAN]	24.79	5	7	14	351	40.7104	4.97021	0.945812	0.930709	0.937028	0.93785	1.00112	1.04402	0.970482	1.00521	0.932991	0.036433
Q99523	Sortilin	SORT1	Sortilin OS=Homo sapiens OX=9606 GN=SORT1 PE=1 SV=3 - [SORT_HUMAN]	15.64	11	12	16	831	92.0095	5.74463	1.06571	1.09985	1.04428	1.06994	1.02468	0.998117	0.981371	1.00139	1.06846	0.0287817
P21695	Glycerol-3-phosphate dehydrogenase [NAD(+)], cytoplasmic	GPD1	Glycerol-3-phosphate dehydrogenase [NAD(+)], cytoplasmic OS=Homo sapiens OX=9606 GN=GPD1 PE=1 SV=4 - [GPDA_HUMAN]	39.83	10	11	17	349	37.5433	6.17627	0.934297	0.915519	0.961973	0.937263	1.02598	1.04552	0.997	1.02283	0.916341	0.011822
Q9UHN6	Cell surface hyaluronidase	TMEM2	Cell surface hyaluronidase OS=Homo sapiens OX=9606 GN=TMEM2 PE=1 SV=1 - [TMEM2_HUMAN]	12.58	13	14	20	1383	154.276	8.14795	1.07787	1.03153	1.13264	1.08068	0.981073	0.962934	0.99894	0.980982	1.10163	0.0324502
Q9H3P2	Negative elongation factor A	NELFA	Negative elongation factor A OS=Homo sapiens OX=9606 GN=NELFA PE=1 SV=3 - [NELFA_HUMAN]	21.59	8	8	17	528	57.2408	9.02686	0.950338	0.917689	0.95146	0.939829	1.03235	0.997464	1.02018	1.01666	0.924425	0.00699295
Q8WY22	BRI3-binding protein	BRI3BP	BRI3-binding protein OS=Homo sapiens OX=9606 GN=BRI3BP PE=1 SV=1 - [BRI3B_HUMAN]	16.73	2	3	6	251	27.8178	9.43701	1.04406	1.05661	1.19147	1.09738	0.941561	0.931435	0.904551	0.925849	1.18527	0.0240206
Q9UNQ2	Probable dimethyladenosine transferase	DIMT1	Probable dimethyladenosine transferase OS=Homo sapiens OX=9606 GN=DIMT1 PE=1 SV=1 - [DIM1_HUMAN]	29.71	6	7	12	313	35.2141	9.99365	0.946965	0.979315	0.908292	0.944857	1.0155	1.00429	1.00499	1.00826	0.937116	0.038352
Q9UQB8	Brain-specific angiogenesis inhibitor 1-associated protein 2	BAIAP2	Brain-specific angiogenesis inhibitor 1-associated protein 2 OS=Homo sapiens OX=9606 GN=BAIAP2 PE=1 SV=1 - [BAIP2_HUMAN]	25.72	11	11	16	552	60.8296	8.89502	1.06684	1.07506	1.02011	1.054	0.993893	0.958741	1.01343	0.988687	1.06607	0.0494028
Q6UXV4	MICOS complex subunit MIC27	APOOL	MICOS complex subunit MIC27 OS=Homo sapiens OX=9606 GN=APOOL PE=1 SV=1 - [MIC27_HUMAN]	22.39	4	4	7	268	29.1403	9.5249	0.848562	0.815969	0.981295	0.881942	1.04774	1.04696	1.05866	1.05112	0.839052	0.0289234
P48200	Iron-responsive element-binding protein 2	IREB2	Iron-responsive element-binding protein 2 OS=Homo sapiens OX=9606 GN=IREB2 PE=1 SV=3 - [IREB2_HUMAN]	11.53	8	8	11	963	104.978	7.04932	1.09118	1.10553	1.07812	1.09161	1.01107	0.999918	1.02864	1.01321	1.07738	0.00243147
P53004	Biliverdin reductase A	BLVRA	Biliverdin reductase A OS=Homo sapiens OX=9606 GN=BLVRA PE=1 SV=2 - [BIEA_HUMAN]	31.76	9	9	17	296	33.4073	6.44287	1.02638	1.08821	1.08958	1.06806	0.989966	0.98482	0.986057	0.986948	1.08218	0.0178273
Q8NBJ5	Procollagen galactosyltransferase 1	COLGALT1	Procollagen galactosyltransferase 1 OS=Homo sapiens OX=9606 GN=COLGALT1 PE=1 SV=1 - [GT251_HUMAN]	26.69	16	16	33	622	71.5905	7.31299	0.892456	0.895715	0.939986	0.909386	1.01568	0.994889	0.958291	0.989618	0.918925	0.0242119
Q6PL18	ATPase family AAA domain-containing protein 2	ATAD2	ATPase family AAA domain-containing protein 2 OS=Homo sapiens OX=9606 GN=ATAD2 PE=1 SV=1 - [ATAD2_HUMAN]	13.45	13	13	22	1390	158.456	6.31592	0.953201	0.955167	0.90879	0.939053	1.01737	0.976294	1.02685	1.00683	0.932678	0.035298
P61956	Small ubiquitin-related modifier 2	SUMO2	Small ubiquitin-related modifier 2 OS=Homo sapiens OX=9606 GN=SUMO2 PE=1 SV=3 - [SUMO2_HUMAN]	29.47	1	3	15	95	10.8644	5.50342	1.02958	1.09711	1.1356	1.08743	0.869822	0.959072	0.951109	0.926668	1.17349	0.0188167
P01034	Cystatin-C	CST3	Cystatin-C OS=Homo sapiens OX=9606 GN=CST3 PE=1 SV=1 - [CYTC_HUMAN]	30.14	3	3	11	146	15.7891	8.74854	0.97272	0.924599	0.967822	0.955047	1.0191	1.05814	1.05488	1.04404	0.914762	0.0107792
P00450	Ceruloplasmin	CP	Ceruloplasmin OS=Homo sapiens OX=9606 GN=CP PE=1 SV=1 - [CERU_HUMAN]	13.43	11	11	18	1065	122.128	5.71924	0.940385	0.937499	0.920792	0.932892	0.991054	0.991723	1.07046	1.01775	0.916625	0.0349772
Q99519	Sialidase-1	NEU1	Sialidase-1 OS=Homo sapiens OX=9606 GN=NEU1 PE=1 SV=1 - [NEUR1_HUMAN]	21.93	8	8	20	415	45.4386	5.88428	1.07269	1.07016	1.11449	1.08578	1.00616	0.97602	0.989555	0.990577	1.09611	0.00479108
Q9BPW8	Protein NipSnap homolog 1	NIPSNAP1	Protein NipSnap homolog 1 OS=Homo sapiens OX=9606 GN=NIPSNAP1 PE=1 SV=1 - [NIPS1_HUMAN]	32.39	9	10	20	284	33.2888	9.30518	0.942723	0.927875	0.984361	0.951653	1.0111	1.03801	1.0013	1.0168	0.935928	0.0319133
Q9NPD3	Exosome complex component RRP41	EXOSC4	Exosome complex component RRP41 OS=Homo sapiens OX=9606 GN=EXOSC4 PE=1 SV=3 - [EXOS4_HUMAN]	24.9	5	5	10	245	26.3665	6.52197	0.920978	0.935909	0.959232	0.938707	1.02324	0.992049	1.03654	1.01727	0.922766	0.0103907
P28332	Alcohol dehydrogenase 6	ADH6	Alcohol dehydrogenase 6 OS=Homo sapiens OX=9606 GN=ADH6 PE=1 SV=2 - [ADH6_HUMAN]	30.43	8	8	16	368	39.0631	7.76709	0.955922	0.908684	0.855388	0.906664	1.10227	1.12324	0.990612	1.07204	0.845738	0.0304163
Q9BRR6	ADP-dependent glucokinase	ADPGK	ADP-dependent glucokinase OS=Homo sapiens OX=9606 GN=ADPGK PE=1 SV=1 - [ADPGK_HUMAN]	14.89	6	6	12	497	54.0547	6.20166	1.09699	1.10497	1.03695	1.07964	1.0193	0.97243	0.996042	0.995923	1.08406	0.0299544
Q9H993	Protein-glutamate O-methyltransferase	ARMT1	Protein-glutamate O-methyltransferase OS=Homo sapiens OX=9606 GN=ARMT1 PE=1 SV=1 - [ARMT1_HUMAN]	32.88	11	11	21	441	51.1399	5.75732	1.10902	1.08217	1.03335	1.07485	0.990539	1.02267	0.984693	0.999301	1.0756	0.0395618
P31350	Ribonucleoside-diphosphate reductase subunit M2	RRM2	Ribonucleoside-diphosphate reductase subunit M2 OS=Homo sapiens OX=9606 GN=RRM2 PE=1 SV=1 - [RIR2_HUMAN]	42.16	11	13	23	389	44.8488	5.37646	0.94809	0.935854	0.957885	0.947276	1.02544	1.02353	0.995703	1.01489	0.933376	0.00422329
O96019	Actin-like protein 6A	ACTL6A	Actin-like protein 6A OS=Homo sapiens OX=9606 GN=ACTL6A PE=1 SV=1 - [ACL6A_HUMAN]	19.11	6	6	11	429	47.4303	5.60498	0.937061	0.939965	0.858775	0.911934	1.02073	1.02612	1.05906	1.0353	0.880838	0.0133726
P55145	Mesencephalic astrocyte-derived neurotrophic factor	MANF	Mesencephalic astrocyte-derived neurotrophic factor OS=Homo sapiens OX=9606 GN=MANF PE=1 SV=3 - [MANF_HUMAN]	50	10	10	30	182	20.6868	8.68994	1.16681	1.138	1.00548	1.10343	0.95724	0.960777	0.960056	0.959357	1.15018	0.0441388
P08579	U2 small nuclear ribonucleoprotein B''	SNRPB2	U2 small nuclear ribonucleoprotein B'' OS=Homo sapiens OX=9606 GN=SNRPB2 PE=1 SV=1 - [RU2B_HUMAN]	34.22	5	7	21	225	25.4701	9.71533	0.940694	0.887167	0.923253	0.917038	1.08357	1.01274	0.981263	1.02586	0.893923	0.0332127
Q6PKG0	La-related protein 1	LARP1	La-related protein 1 OS=Homo sapiens OX=9606 GN=LARP1 PE=1 SV=2 - [LARP1_HUMAN]	23.36	19	22	35	1096	123.434	8.82178	1.04888	1.10061	1.0392	1.06289	0.977244	1.01072	0.997248	0.995071	1.06816	0.0338804
Q9NTJ5	Phosphatidylinositide phosphatase SAC1	SACM1L	Phosphatidylinositide phosphatase SAC1 OS=Homo sapiens OX=9606 GN=SACM1L PE=1 SV=2 - [SAC1_HUMAN]	26.92	13	13	18	587	66.924	7.12256	0.933249	0.941643	0.908135	0.927676	0.971022	1.0345	0.994847	1.00012	0.927561	0.0263463
Q13190	Syntaxin-5	STX5	Syntaxin-5 OS=Homo sapiens OX=9606 GN=STX5 PE=1 SV=2 - [STX5_HUMAN]	21.69	6	6	11	355	39.6478	9.15869	1.05616	1.07421	1.08394	1.07144	1.02204	0.999312	0.947862	0.989739	1.08254	0.0251023
P17612	cAMP-dependent protein kinase catalytic subunit alpha	PRKACA	cAMP-dependent protein kinase catalytic subunit alpha OS=Homo sapiens OX=9606 GN=PRKACA PE=1 SV=2 - [KAPCA_HUMAN]	36.75	6	11	20	351	40.564	8.79248	1.0992	1.05404	1.03041	1.06122	0.927426	0.979862	1.00819	0.971825	1.09198	0.0452439
P34949	Mannose-6-phosphate isomerase	MPI	Mannose-6-phosphate isomerase OS=Homo sapiens OX=9606 GN=MPI PE=1 SV=2 - [MPI_HUMAN]	30.26	10	10	17	423	46.6258	5.94775	1.05308	1.09278	1.05246	1.06611	1.01111	1.00343	1.01477	1.00977	1.05579	0.0148798
O75127	Pentatricopeptide repeat-containing protein 1, mitochondrial	PTCD1	Pentatricopeptide repeat-containing protein 1, mitochondrial OS=Homo sapiens OX=9606 GN=PTCD1 PE=1 SV=2 - [PTCD1_HUMAN]	23.57	11	11	16	700	78.8058	8.5874	1.06369	1.02794	1.09402	1.06188	1.01024	0.960593	0.983557	0.984795	1.07828	0.0320413
Q9UDR5	Alpha-aminoadipic semialdehyde synthase, mitochondrial	AASS	Alpha-aminoadipic semialdehyde synthase, mitochondrial OS=Homo sapiens OX=9606 GN=AASS PE=1 SV=1 - [AASS_HUMAN]	18.03	11	12	19	926	102.066	6.63916	0.944918	0.93157	0.916762	0.931083	1.00649	1.08458	1.01433	1.03513	0.899484	0.0163628
P46019	Phosphorylase b kinase regulatory subunit alpha, liver isoform	PHKA2	Phosphorylase b kinase regulatory subunit alpha, liver isoform OS=Homo sapiens OX=9606 GN=PHKA2 PE=1 SV=1 - [KPB2_HUMAN]	9.88	8	8	13	1235	138.32	6.44287	0.971419	0.905201	0.929747	0.935456	1.00384	1.00681	1.06706	1.0259	0.911837	0.0328262
P40222	Alpha-taxilin	TXLNA	Alpha-taxilin OS=Homo sapiens OX=9606 GN=TXLNA PE=1 SV=3 - [TXLNA_HUMAN]	26.92	13	14	19	546	61.8532	6.52197	0.925116	0.940482	0.920024	0.928541	0.985768	1.06422	1.0166	1.0222	0.908377	0.0166396
P13693	Translationally-controlled tumor protein	TPT1	Translationally-controlled tumor protein OS=Homo sapiens OX=9606 GN=TPT1 PE=1 SV=1 - [TCTP_HUMAN]	31.98	5	5	14	172	19.5826	4.93213	0.938461	0.954956	0.918145	0.937187	1.05125	1.00437	0.997876	1.01783	0.92077	0.0154434
P35249	Replication factor C subunit 4	RFC4	Replication factor C subunit 4 OS=Homo sapiens OX=9606 GN=RFC4 PE=1 SV=2 - [RFC4_HUMAN]	31.4	9	9	14	363	39.6569	8.01611	1.08711	1.09336	1.09406	1.09151	1.02214	1.0351	0.93645	0.997896	1.09381	0.0392777
Q96SZ6	CDK5 regulatory subunit-associated protein 1	CDK5RAP1	CDK5 regulatory subunit-associated protein 1 OS=Homo sapiens OX=9606 GN=CDK5RAP1 PE=1 SV=2 - [CK5P1_HUMAN]	12.48	7	7	9	601	67.6456	8.20654	0.898423	0.885882	0.931706	0.905337	0.980753	1.10312	1.05023	1.0447	0.866597	0.0214014
Q9NWU5	39S ribosomal protein L22, mitochondrial	MRPL22	39S ribosomal protein L22, mitochondrial OS=Homo sapiens OX=9606 GN=MRPL22 PE=1 SV=1 - [RM22_HUMAN]	42.23	9	9	19	206	23.6256	9.93506	0.932631	0.941226	0.951137	0.941665	1.03558	0.994915	0.977954	1.00282	0.939019	0.026943
O75436	Vacuolar protein sorting-associated protein 26A	VPS26A	Vacuolar protein sorting-associated protein 26A OS=Homo sapiens OX=9606 GN=VPS26A PE=1 SV=2 - [VP26A_HUMAN]	37	8	10	21	327	38.1457	6.56592	0.881692	0.946893	0.983752	0.937445	1.00746	1.05361	1.07926	1.04677	0.895556	0.0400979
Q7Z2K6	Endoplasmic reticulum metallopeptidase 1	ERMP1	Endoplasmic reticulum metallopeptidase 1 OS=Homo sapiens OX=9606 GN=ERMP1 PE=1 SV=2 - [ERMP1_HUMAN]	12.28	10	10	19	904	100.167	7.51807	0.924986	0.939978	0.907393	0.924119	0.956474	1.0506	1.02527	1.01078	0.914262	0.0431436
P67812	Signal peptidase complex catalytic subunit SEC11A	SEC11A	Signal peptidase complex catalytic subunit SEC11A OS=Homo sapiens OX=9606 GN=SEC11A PE=1 SV=1 - [SC11A_HUMAN]	19.55	4	4	8	179	20.6121	9.48096	1.01737	1.09402	1.12903	1.08014	0.966838	0.973787	0.963412	0.968012	1.11584	0.0276293
P49959	Double-strand break repair protein MRE11	MRE11	Double-strand break repair protein MRE11 OS=Homo sapiens OX=9606 GN=MRE11 PE=1 SV=3 - [MRE11_HUMAN]	22.88	11	11	14	708	80.5433	5.89697	0.960118	0.93263	0.97921	0.95732	0.989343	1.04141	1.05479	1.02851	0.93078	0.0418451
Q9NRY5	Protein FAM114A2	FAM114A2	Protein FAM114A2 OS=Homo sapiens OX=9606 GN=FAM114A2 PE=1 SV=4 - [F1142_HUMAN]	17.03	6	6	6	505	55.4342	4.88135	1.0482	1.0701	1.13852	1.08561	0.996862	0.960655	0.971209	0.976242	1.11203	0.0201378
Q969X6	U3 small nucleolar RNA-associated protein 4 homolog	UTP4	U3 small nucleolar RNA-associated protein 4 homolog OS=Homo sapiens OX=9606 GN=UTP4 PE=1 SV=1 - [UTP4_HUMAN]	14.14	7	7	16	686	76.8414	8.85107	0.949217	0.940122	0.959994	0.949778	0.998625	1.05107	1.09002	1.04657	0.907514	0.023326
Q9UKX7	Nuclear pore complex protein Nup50	NUP50	Nuclear pore complex protein Nup50 OS=Homo sapiens OX=9606 GN=NUP50 PE=1 SV=2 - [NUP50_HUMAN]	32.05	12	12	18	468	50.1132	7.06396	0.898324	0.924596	0.938611	0.92051	1.01617	1.05796	0.998352	1.02416	0.898795	0.00816956
Q8NBF2	NHL repeat-containing protein 2	NHLRC2	NHL repeat-containing protein 2 OS=Homo sapiens OX=9606 GN=NHLRC2 PE=1 SV=1 - [NHLC2_HUMAN]	12.67	7	7	11	726	79.3935	5.5542	0.940944	0.988708	0.979438	0.969697	1.0798	1.02755	1.01456	1.04064	0.93183	0.045513
P06730	Eukaryotic translation initiation factor 4E	EIF4E	Eukaryotic translation initiation factor 4E OS=Homo sapiens OX=9606 GN=EIF4E PE=1 SV=2 - [IF4E_HUMAN]	36.41	8	8	16	217	25.0815	6.15088	1.14929	1.05043	1.09687	1.09886	1.00834	0.935164	0.989206	0.977569	1.12407	0.0280471
O95352	Ubiquitin-like modifier-activating enzyme ATG7	ATG7	Ubiquitin-like modifier-activating enzyme ATG7 OS=Homo sapiens OX=9606 GN=ATG7 PE=1 SV=1 - [ATG7_HUMAN]	13.66	6	6	8	703	77.9093	6.23975	1.04636	1.22558	1.09864	1.12353	0.982979	0.926425	0.929986	0.946463	1.18708	0.0346169
P15848	Arylsulfatase B	ARSB	Arylsulfatase B OS=Homo sapiens OX=9606 GN=ARSB PE=1 SV=1 - [ARSB_HUMAN]	13.88	6	6	12	533	59.6494	8.20654	1.10345	1.07321	1.0367	1.07112	0.963391	0.961575	0.985757	0.970241	1.10397	0.0083481
Q9UBM7	7-dehydrocholesterol reductase	DHCR7	7-dehydrocholesterol reductase OS=Homo sapiens OX=9606 GN=DHCR7 PE=1 SV=1 - [DHCR7_HUMAN]	15.58	7	7	16	475	54.4538	8.70459	1.06652	1.04332	1.1721	1.09398	0.927506	0.907644	1.00695	0.947367	1.15476	0.0424858
Q8IXK0	Polyhomeotic-like protein 2	PHC2	Polyhomeotic-like protein 2 OS=Homo sapiens OX=9606 GN=PHC2 PE=1 SV=1 - [PHC2_HUMAN]	7.34	5	5	9	858	90.6568	8.68994	1.03492	1.13551	1.11357	1.09467	1.00216	0.92467	0.992754	0.973196	1.12482	0.0359789
P43897	Elongation factor Ts, mitochondrial	TSFM	Elongation factor Ts, mitochondrial OS=Homo sapiens OX=9606 GN=TSFM PE=1 SV=2 - [EFTS_HUMAN]	36	9	9	18	325	35.3682	8.38232	0.935458	0.96593	0.905493	0.935627	1.03097	1.06691	1.01882	1.0389	0.900593	0.0103332
Q9H974	Queuine tRNA-ribosyltransferase accessory subunit 2	QTRT2	Queuine tRNA-ribosyltransferase accessory subunit 2 OS=Homo sapiens OX=9606 GN=QTRT2 PE=1 SV=1 - [QTRT2_HUMAN]	17.59	5	5	8	415	46.6826	6.81494	0.944555	0.920733	0.916956	0.927415	1.01414	0.982788	0.979261	0.992062	0.934835	0.0100309
P18858	DNA ligase 1	LIG1	DNA ligase 1 OS=Homo sapiens OX=9606 GN=LIG1 PE=1 SV=1 - [DNLI1_HUMAN]	19.8	13	14	24	919	101.673	5.61768	0.915051	0.874275	0.952199	0.913842	0.970704	1.09268	1.0425	1.03529	0.882689	0.0443083
Q86U44	N6-adenosine-methyltransferase catalytic subunit	METTL3	N6-adenosine-methyltransferase catalytic subunit OS=Homo sapiens OX=9606 GN=METTL3 PE=1 SV=2 - [MTA70_HUMAN]	18.79	8	8	11	580	64.4335	6.41748	0.912015	0.977028	0.927742	0.938928	1.05294	0.987822	1.04525	1.02867	0.912759	0.0341237
Q9H501	ESF1 homolog	ESF1	ESF1 homolog OS=Homo sapiens OX=9606 GN=ESF1 PE=1 SV=1 - [ESF1_HUMAN]	20.45	15	15	24	851	98.735	5.10986	1.05963	1.11379	1.02891	1.06744	0.959155	0.989545	0.985999	0.978233	1.09119	0.028483
O14647	Chromodomain-helicase-DNA-binding protein 2	CHD2	Chromodomain-helicase-DNA-binding protein 2 OS=Homo sapiens OX=9606 GN=CHD2 PE=1 SV=2 - [CHD2_HUMAN]	8.26	9	12	14	1828	211.214	8.104	0.899601	0.977045	0.934752	0.937133	1.0003	1.01444	1.01794	1.0109	0.927031	0.0327993
P50748	Kinetochore-associated protein 1	KNTC1	Kinetochore-associated protein 1 OS=Homo sapiens OX=9606 GN=KNTC1 PE=1 SV=1 - [KNTC1_HUMAN]	9.73	18	18	24	2209	250.588	5.97314	0.910385	0.971718	0.957289	0.946464	1.03015	1.0369	0.997147	1.0214	0.926635	0.0279718
Q96GW9	Methionine--tRNA ligase, mitochondrial	MARS2	Methionine--tRNA ligase, mitochondrial OS=Homo sapiens OX=9606 GN=MARS2 PE=1 SV=2 - [SYMM_HUMAN]	16.19	7	7	10	593	66.5488	8.08936	0.924584	0.964896	0.990046	0.959842	1.03656	1.02777	1.00735	1.02389	0.937444	0.0376885
Q15287	RNA-binding protein with serine-rich domain 1	RNPS1	RNA-binding protein with serine-rich domain 1 OS=Homo sapiens OX=9606 GN=RNPS1 PE=1 SV=1 - [RNPS1_HUMAN]	8.85	2	2	13	305	34.1877	11.8394	0.849805	0.946133	0.94337	0.913103	1.0442	1.01086	1.04001	1.03169	0.885055	0.0236728
Q06787	Synaptic functional regulator FMR1	FMR1	Synaptic functional regulator FMR1 OS=Homo sapiens OX=9606 GN=FMR1 PE=1 SV=1 - [FMR1_HUMAN]	12.82	5	6	13	632	71.1309	7.41553	0.93591	0.875646	0.934884	0.91548	1.03911	0.987941	1.07242	1.03316	0.886101	0.0204638
Q9UI09	NADH dehydrogenase [ubiquinone] 1 alpha subcomplex subunit 12	NDUFA12	NADH dehydrogenase [ubiquinone] 1 alpha subcomplex subunit 12 OS=Homo sapiens OX=9606 GN=NDUFA12 PE=1 SV=1 - [NDUAC_HUMAN]	42.76	5	5	10	145	17.1036	9.62744	0.885116	0.924271	0.973275	0.927554	1.07713	1.03576	1.05387	1.05559	0.87871	0.0104628
P18084	Integrin beta-5	ITGB5	Integrin beta-5 OS=Homo sapiens OX=9606 GN=ITGB5 PE=1 SV=1 - [ITB5_HUMAN]	9.51	6	6	7	799	87.9962	6.06201	1.0246	1.17062	1.1247	1.10664	0.896742	0.976554	0.981821	0.951706	1.1628	0.0388054
Q9NRX1	RNA-binding protein PNO1	PNO1	RNA-binding protein PNO1 OS=Homo sapiens OX=9606 GN=PNO1 PE=1 SV=1 - [PNO1_HUMAN]	39.29	7	7	14	252	27.9069	9.72998	1.12556	1.03561	1.04503	1.06873	0.923679	0.949388	0.970527	0.947865	1.12751	0.018691
P51116	Fragile X mental retardation syndrome-related protein 2	FXR2	Fragile X mental retardation syndrome-related protein 2 OS=Homo sapiens OX=9606 GN=FXR2 PE=1 SV=2 - [FXR2_HUMAN]	11.14	3	6	13	673	74.178	6.22705	0.903747	0.971869	0.911639	0.929085	1.06977	1.09163	1.01376	1.05839	0.87783	0.0150016
O75191	Xylulose kinase	XYLB	Xylulose kinase OS=Homo sapiens OX=9606 GN=XYLB PE=1 SV=3 - [XYLB_HUMAN]	27.43	10	10	15	536	58.3449	5.85889	0.929968	0.940655	0.926198	0.932273	0.989323	1.04228	0.982756	1.00479	0.927833	0.0199356
Q9HA64	Ketosamine-3-kinase	FN3KRP	Ketosamine-3-kinase OS=Homo sapiens OX=9606 GN=FN3KRP PE=1 SV=2 - [KT3K_HUMAN]	27.51	7	7	19	309	34.3902	7.32764	0.946028	0.898822	0.913455	0.919435	0.986997	1.05636	1.1519	1.06509	0.863249	0.0430369
P21549	Serine--pyruvate aminotransferase	AGXT	Serine--pyruvate aminotransferase OS=Homo sapiens OX=9606 GN=AGXT PE=1 SV=1 - [SPYA_HUMAN]	27.04	8	8	10	392	42.9824	8.39697	0.960646	0.943147	0.888671	0.930821	1.03783	1.0228	1.06773	1.04279	0.892628	0.0115838
Q13363	C-terminal-binding protein 1	CTBP1	C-terminal-binding protein 1 OS=Homo sapiens OX=9606 GN=CTBP1 PE=1 SV=2 - [CTBP1_HUMAN]	22.5	7	7	11	440	47.5055	6.771	1.07504	1.13138	1.09462	1.10035	1.02209	1.04163	0.988087	1.01727	1.08167	0.0217305
P41240	Tyrosine-protein kinase CSK	CSK	Tyrosine-protein kinase CSK OS=Homo sapiens OX=9606 GN=CSK PE=1 SV=1 - [CSK_HUMAN]	35.33	13	13	20	450	50.6717	7.06396	0.933256	0.946346	0.952932	0.944178	1.01467	1.02159	0.979126	1.00513	0.93936	0.0132444
P04424	Argininosuccinate lyase	ASL	Argininosuccinate lyase OS=Homo sapiens OX=9606 GN=ASL PE=1 SV=4 - [ARLY_HUMAN]	27.16	11	11	17	464	51.6253	6.48096	1.08295	1.08389	1.06551	1.07745	0.994404	0.979043	1.02551	0.999651	1.07783	0.00644654
P49711	Transcriptional repressor CTCF	CTCF	Transcriptional repressor CTCF OS=Homo sapiens OX=9606 GN=CTCF PE=1 SV=1 - [CTCF_HUMAN]	13.76	8	8	11	727	82.7324	6.96143	0.916276	0.950474	0.945199	0.937316	0.986208	1.05501	1.03942	1.02688	0.91278	0.0186164
Q9BRK5	45 kDa calcium-binding protein	SDF4	45 kDa calcium-binding protein OS=Homo sapiens OX=9606 GN=SDF4 PE=1 SV=1 - [CAB45_HUMAN]	24.59	9	10	15	362	41.7805	4.85596	1.09271	1.07855	1.02909	1.06678	1.01323	0.92853	0.981752	0.974503	1.09469	0.0422442
Q92572	AP-3 complex subunit sigma-1	AP3S1	AP-3 complex subunit sigma-1 OS=Homo sapiens OX=9606 GN=AP3S1 PE=1 SV=1 - [AP3S1_HUMAN]	35.23	5	5	9	193	21.7181	5.38916	0.940783	0.920104	0.980995	0.947294	1.00319	1.03489	1.07195	1.03668	0.913779	0.0287225
Q96FC7	Phytanoyl-CoA hydroxylase-interacting protein-like	PHYHIPL	Phytanoyl-CoA hydroxylase-interacting protein-like OS=Homo sapiens OX=9606 GN=PHYHIPL PE=1 SV=3 - [PHIPL_HUMAN]	34.84	10	10	19	376	42.459	6.41748	0.96894	0.940871	0.9227	0.94417	1.00478	1.03687	1.00286	1.01484	0.930364	0.0153157
Q96T88	E3 ubiquitin-protein ligase UHRF1	UHRF1	E3 ubiquitin-protein ligase UHRF1 OS=Homo sapiens OX=9606 GN=UHRF1 PE=1 SV=1 - [UHRF1_HUMAN]	16.02	10	10	17	793	89.757	7.56201	0.898514	0.89439	0.9401	0.911001	1.0125	1.12683	1.01141	1.05025	0.867415	0.0273332
Q8WZA0	Protein LZIC	LZIC	Protein LZIC OS=Homo sapiens OX=9606 GN=LZIC PE=1 SV=1 - [LZIC_HUMAN]	25.26	4	4	10	190	21.4811	4.94482	1.09364	1.06706	1.03717	1.06595	0.964056	1.00271	0.972099	0.979622	1.08813	0.0127318
Q9C0C2	182 kDa tankyrase-1-binding protein	TNKS1BP1	182 kDa tankyrase-1-binding protein OS=Homo sapiens OX=9606 GN=TNKS1BP1 PE=1 SV=4 - [TB182_HUMAN]	7.58	10	10	11	1729	181.685	4.85596	1.04128	1.13915	1.06696	1.08246	0.902659	1.02034	0.940259	0.95442	1.13416	0.047858
O00330	Pyruvate dehydrogenase protein X component, mitochondrial	PDHX	Pyruvate dehydrogenase protein X component, mitochondrial OS=Homo sapiens OX=9606 GN=PDHX PE=1 SV=3 - [ODPX_HUMAN]	18.96	9	9	15	501	54.0888	8.66064	1.04404	1.11651	1.04924	1.06993	0.947727	0.966091	1.014	0.97594	1.09631	0.0371527
Q9UGI8	Testin	TES	Testin OS=Homo sapiens OX=9606 GN=TES PE=1 SV=1 - [TES_HUMAN]	29.69	10	10	13	421	47.9639	7.6792	1.10958	1.1344	1.02141	1.08846	0.991138	0.941128	0.959766	0.96401	1.1291	0.0288325
O75347	Tubulin-specific chaperone A	TBCA	Tubulin-specific chaperone A OS=Homo sapiens OX=9606 GN=TBCA PE=1 SV=3 - [TBCA_HUMAN]	59.26	9	9	21	108	12.8467	5.2876	1.102	1.04055	1.07483	1.07246	1.02579	0.987579	0.968184	0.993851	1.07909	0.0328199
Q9NVU7	Protein SDA1 homolog	SDAD1	Protein SDA1 homolog OS=Homo sapiens OX=9606 GN=SDAD1 PE=1 SV=3 - [SDA1_HUMAN]	18.34	10	10	15	687	79.8205	9.24658	0.962976	0.943627	0.961835	0.956146	0.997528	1.06997	1.04487	1.03746	0.921626	0.0213546
Q8N8A6	ATP-dependent RNA helicase DDX51	DDX51	ATP-dependent RNA helicase DDX51 OS=Homo sapiens OX=9606 GN=DDX51 PE=1 SV=3 - [DDX51_HUMAN]	16.52	8	8	11	666	72.4126	8.1626	1.08802	1.05325	1.07998	1.07375	0.994666	0.911316	1.01042	0.972133	1.10453	0.035278
Q709C8	Vacuolar protein sorting-associated protein 13C	VPS13C	Vacuolar protein sorting-associated protein 13C OS=Homo sapiens OX=9606 GN=VPS13C PE=1 SV=1 - [VP13C_HUMAN]	6.05	15	16	17	3753	422.124	6.82959	1.06398	1.07065	1.05189	1.06217	0.967626	1.01781	0.988595	0.991343	1.07145	0.0103847
Q14999	Cullin-7	CUL7	Cullin-7 OS=Homo sapiens OX=9606 GN=CUL7 PE=1 SV=2 - [CUL7_HUMAN]	8.54	12	12	16	1698	191.04	5.87158	0.94402	0.932974	0.967106	0.948033	0.999546	1.01954	1.06873	1.02927	0.921072	0.0237957
Q9UIG0	Tyrosine-protein kinase BAZ1B	BAZ1B	Tyrosine-protein kinase BAZ1B OS=Homo sapiens OX=9606 GN=BAZ1B PE=1 SV=2 - [BAZ1B_HUMAN]	15.04	20	20	28	1483	170.796	8.48486	0.890421	0.890701	0.966863	0.915995	1.01392	1.04431	0.97396	1.01073	0.906271	0.0438015
Q15637	Splicing factor 1	SF1	Splicing factor 1 OS=Homo sapiens OX=9606 GN=SF1 PE=1 SV=4 - [SF01_HUMAN]	15.02	8	8	22	639	68.2859	8.98291	0.96928	0.936927	0.932694	0.946301	1.00728	1.01749	1.02082	1.0152	0.932136	0.00491779
O95777	U6 snRNA-associated Sm-like protein LSm8	LSM8	U6 snRNA-associated Sm-like protein LSm8 OS=Homo sapiens OX=9606 GN=LSM8 PE=1 SV=3 - [LSM8_HUMAN]	27.08	2	2	6	96	10.3963	4.4751	0.8877	0.855114	0.935546	0.892787	1.14086	1.0868	0.964675	1.06411	0.838997	0.039935
Q14696	LRP chaperone MESD	MESD	LRP chaperone MESD OS=Homo sapiens OX=9606 GN=MESD PE=1 SV=2 - [MESD_HUMAN]	46.58	11	11	21	234	26.0603	7.78174	1.08411	1.11055	1.10045	1.09837	0.982261	0.920433	1.01496	0.972552	1.12937	0.0119334
P16444	Dipeptidase 1	DPEP1	Dipeptidase 1 OS=Homo sapiens OX=9606 GN=DPEP1 PE=1 SV=3 - [DPEP1_HUMAN]	17.03	5	5	9	411	45.645	6.15088	1.05887	1.03795	1.07119	1.056	0.965153	1.01003	0.939678	0.97162	1.08685	0.0206336
Q07866	Kinesin light chain 1	KLC1	Kinesin light chain 1 OS=Homo sapiens OX=9606 GN=KLC1 PE=1 SV=2 - [KLC1_HUMAN]	32.46	11	17	24	573	65.2689	6.20166	1.04044	1.03192	1.08868	1.05368	1.00336	1.00001	0.97622	0.993197	1.0609	0.03688
Q8N543	Prolyl 3-hydroxylase OGFOD1	OGFOD1	Prolyl 3-hydroxylase OGFOD1 OS=Homo sapiens OX=9606 GN=OGFOD1 PE=1 SV=1 - [OGFD1_HUMAN]	25.09	11	11	20	542	63.2061	5.10986	1.06398	1.12728	1.04236	1.07787	0.995481	0.957187	1.01364	0.988768	1.09011	0.0428993
Q99543	DnaJ homolog subfamily C member 2	DNAJC2	DnaJ homolog subfamily C member 2 OS=Homo sapiens OX=9606 GN=DNAJC2 PE=1 SV=4 - [DNJC2_HUMAN]	18.68	9	9	13	621	71.9516	8.70459	1.05548	1.08614	1.06345	1.06836	0.953172	0.941962	1.02034	0.971824	1.09933	0.0209594
P48509	CD151 antigen	CD151	CD151 antigen OS=Homo sapiens OX=9606 GN=CD151 PE=1 SV=3 - [CD151_HUMAN]	10.67	3	3	5	253	28.2763	7.47412	1.06832	1.10808	1.14963	1.10867	1.0205	0.835298	0.932506	0.929436	1.19285	0.0373447
O75208	Ubiquinone biosynthesis protein COQ9, mitochondrial	COQ9	Ubiquinone biosynthesis protein COQ9, mitochondrial OS=Homo sapiens OX=9606 GN=COQ9 PE=1 SV=1 - [COQ9_HUMAN]	14.47	3	3	6	318	35.4866	5.93506	0.909082	0.96173	0.877356	0.916056	1.09416	0.999268	1.08782	1.06042	0.863863	0.0213082
O14653	Golgi SNAP receptor complex member 2	GOSR2	Golgi SNAP receptor complex member 2 OS=Homo sapiens OX=9606 GN=GOSR2 PE=1 SV=2 - [GOSR2_HUMAN]	43.87	6	6	18	212	24.7598	8.06006	0.94669	0.884495	0.958233	0.929806	1.04594	1.0149	1.06134	1.04073	0.89342	0.0141446
A0A1B0GTL2	Uncharacterized protein C20orf204	C20orf204	Uncharacterized protein C20orf204 OS=Homo sapiens OX=9606 GN=C20orf204 PE=3 SV=1 - [CT204_HUMAN]	13.23	2	2	3	189	20.9014	11.9565	0.887274	0.980587	0.911555	0.926472	0.98706	1.08122	1.05488	1.04106	0.889934	0.0443961
Q13144	Translation initiation factor eIF-2B subunit epsilon	EIF2B5	Translation initiation factor eIF-2B subunit epsilon OS=Homo sapiens OX=9606 GN=EIF2B5 PE=1 SV=3 - [EI2BE_HUMAN]	16.37	9	9	14	721	80.3293	5.08447	1.1344	1.06186	1.05538	1.08388	0.926354	0.949236	1.00071	0.958767	1.13049	0.020294
P41229	Lysine-specific demethylase 5C	KDM5C	Lysine-specific demethylase 5C OS=Homo sapiens OX=9606 GN=KDM5C PE=1 SV=2 - [KDM5C_HUMAN]	6.41	6	7	8	1560	175.609	5.57959	1.03163	1.06325	1.05585	1.05024	0.956551	0.970032	0.981042	0.969208	1.08361	0.0024209
O00487	26S proteasome non-ATPase regulatory subunit 14	PSMD14	26S proteasome non-ATPase regulatory subunit 14 OS=Homo sapiens OX=9606 GN=PSMD14 PE=1 SV=1 - [PSDE_HUMAN]	33.23	8	8	17	310	34.5546	6.52197	1.05668	1.06525	1.08751	1.06981	0.9988	0.965451	0.946634	0.970295	1.10256	0.00502788
P05161	Ubiquitin-like protein ISG15	ISG15	Ubiquitin-like protein ISG15 OS=Homo sapiens OX=9606 GN=ISG15 PE=1 SV=5 - [ISG15_HUMAN]	35.15	5	5	10	165	17.8763	7.44482	1.07411	1.03895	1.17319	1.09542	0.936553	0.945599	0.944466	0.942206	1.16261	0.019057
P47756	F-actin-capping protein subunit beta	CAPZB	F-actin-capping protein subunit beta OS=Homo sapiens OX=9606 GN=CAPZB PE=1 SV=4 - [CAPZB_HUMAN]	39.35	11	11	28	277	31.3308	5.59229	0.914315	0.963604	0.921572	0.933164	0.972268	1.01344	1.03776	1.00782	0.925921	0.0382312
O00178	GTP-binding protein 1	GTPBP1	GTP-binding protein 1 OS=Homo sapiens OX=9606 GN=GTPBP1 PE=1 SV=3 - [GTPB1_HUMAN]	10.31	5	5	7	669	72.408	8.33838	0.864655	0.944294	0.856147	0.888365	1.02349	1.0533	0.990813	1.02253	0.86879	0.015858
Q9Y3T9	Nucleolar complex protein 2 homolog	NOC2L	Nucleolar complex protein 2 homolog OS=Homo sapiens OX=9606 GN=NOC2L PE=1 SV=4 - [NOC2L_HUMAN]	14.95	11	12	21	749	84.8662	5.61768	1.05421	1.091	1.0764	1.07387	1.00999	0.987614	0.96929	0.988965	1.08585	0.00593071
Q9NVE7	Pantothenate kinase 4	PANK4	Pantothenate kinase 4 OS=Homo sapiens OX=9606 GN=PANK4 PE=1 SV=1 - [PANK4_HUMAN]	14.36	10	10	16	773	85.937	6.27783	0.940924	0.935327	0.88747	0.92124	0.99129	1.0112	1.06011	1.02087	0.90241	0.0199472
Q96FV9	THO complex subunit 1	THOC1	THO complex subunit 1 OS=Homo sapiens OX=9606 GN=THOC1 PE=1 SV=1 - [THOC1_HUMAN]	19.48	11	11	17	657	75.6185	4.98291	1.06691	1.09311	1.08106	1.08036	0.971362	0.996151	1.02176	0.996425	1.08424	0.00689853
Q9Y6M5	Zinc transporter 1	SLC30A1	Zinc transporter 1 OS=Homo sapiens OX=9606 GN=SLC30A1 PE=1 SV=3 - [ZNT1_HUMAN]	15.58	6	6	11	507	55.2641	6.48096	0.90715	0.914061	0.877819	0.899677	0.988471	1.09882	0.995892	1.02773	0.875405	0.0264684
Q9UMS0	NFU1 iron-sulfur cluster scaffold homolog, mitochondrial	NFU1	NFU1 iron-sulfur cluster scaffold homolog, mitochondrial OS=Homo sapiens OX=9606 GN=NFU1 PE=1 SV=2 - [NFU1_HUMAN]	24.02	5	5	9	254	28.4444	5.07178	0.972795	0.923958	0.91742	0.938058	1.01272	1.08221	1.03135	1.04209	0.900169	0.018566
Q9BQE5	Apolipoprotein L2	APOL2	Apolipoprotein L2 OS=Homo sapiens OX=9606 GN=APOL2 PE=1 SV=1 - [APOL2_HUMAN]	28.19	10	11	18	337	37.0694	6.7417	1.13521	1.10709	1.07285	1.10505	1.01296	0.908332	0.96912	0.963471	1.14695	0.0159716
O15160	DNA-directed RNA polymerases I and III subunit RPAC1	POLR1C	DNA-directed RNA polymerases I and III subunit RPAC1 OS=Homo sapiens OX=9606 GN=POLR1C PE=1 SV=1 - [RPAC1_HUMAN]	15.03	4	4	8	346	39.225	5.50342	1.05489	1.06285	1.05091	1.05622	1.02735	0.983029	0.985213	0.998531	1.05777	0.0177529
Q6AI08	HEAT repeat-containing protein 6	HEATR6	HEAT repeat-containing protein 6 OS=Homo sapiens OX=9606 GN=HEATR6 PE=1 SV=1 - [HEAT6_HUMAN]	11.43	10	10	13	1181	128.699	7.03467	0.894771	0.943114	0.932005	0.923297	1.03482	1.03165	0.992457	1.01965	0.905508	0.00851434
Q12996	Cleavage stimulation factor subunit 3	CSTF3	Cleavage stimulation factor subunit 3 OS=Homo sapiens OX=9606 GN=CSTF3 PE=1 SV=1 - [CSTF3_HUMAN]	20.92	12	12	20	717	82.8687	8.11865	1.04533	1.11371	1.11708	1.09204	1.03675	0.982755	0.942117	0.987206	1.10619	0.0436622
Q9Y450	HBS1-like protein	HBS1L	HBS1-like protein OS=Homo sapiens OX=9606 GN=HBS1L PE=1 SV=1 - [HBS1L_HUMAN]	27.92	14	14	18	684	75.4256	6.60986	1.04257	1.05372	1.06074	1.05234	0.981225	1.01225	0.943678	0.97905	1.07486	0.0233308
P54709	Sodium/potassium-transporting ATPase subunit beta-3	ATP1B3	Sodium/potassium-transporting ATPase subunit beta-3 OS=Homo sapiens OX=9606 GN=ATP1B3 PE=1 SV=1 - [AT1B3_HUMAN]	18.28	5	5	9	279	31.4921	8.35303	1.0614	1.15338	1.04442	1.0864	0.932899	0.978146	0.961587	0.957544	1.13457	0.0238789
Q5VV42	Threonylcarbamoyladenosine tRNA methylthiotransferase	CDKAL1	Threonylcarbamoyladenosine tRNA methylthiotransferase OS=Homo sapiens OX=9606 GN=CDKAL1 PE=1 SV=1 - [CDKAL_HUMAN]	17.27	7	7	12	579	65.0701	7.45947	0.8814	0.929991	0.93424	0.91521	0.985947	1.00148	1.00675	0.998059	0.91699	0.0101325
O75027	ATP-binding cassette sub-family B member 7, mitochondrial	ABCB7	ATP-binding cassette sub-family B member 7, mitochondrial OS=Homo sapiens OX=9606 GN=ABCB7 PE=1 SV=2 - [ABCB7_HUMAN]	11.44	6	6	7	752	82.5892	9.33447	0.923387	0.972357	0.880114	0.925286	1.04992	1.06125	0.979505	1.03022	0.898141	0.046792
P52926	High mobility group protein HMGI-C	HMGA2	High mobility group protein HMGI-C OS=Homo sapiens OX=9606 GN=HMGA2 PE=1 SV=1 - [HMGA2_HUMAN]	47.71	5	5	16	109	11.8251	10.6235	1.13602	1.17471	1.02647	1.1124	0.966361	0.976441	0.993799	0.978867	1.13641	0.0415492
Q96A26	Protein FAM162A	FAM162A	Protein FAM162A OS=Homo sapiens OX=9606 GN=FAM162A PE=1 SV=2 - [F162A_HUMAN]	31.17	5	5	16	154	17.3312	9.77393	1.16173	1.07399	1.03289	1.08954	0.925147	0.936661	0.998997	0.953602	1.14255	0.0375607
Q96IU4	Protein ABHD14B	ABHD14B	Protein ABHD14B OS=Homo sapiens OX=9606 GN=ABHD14B PE=1 SV=1 - [ABHEB_HUMAN]	39.52	6	6	10	210	22.3316	6.40479	1.03087	1.10097	1.08396	1.07193	0.956682	1.00889	1.00028	0.988617	1.08427	0.0350578
P55212	Caspase-6	CASP6	Caspase-6 OS=Homo sapiens OX=9606 GN=CASP6 PE=1 SV=2 - [CASP6_HUMAN]	25.26	5	6	9	293	33.2885	6.93213	0.867402	0.934854	0.877991	0.893416	1.00354	1.10267	0.969807	1.02534	0.871338	0.0428496
O43159	Ribosomal RNA-processing protein 8	RRP8	Ribosomal RNA-processing protein 8 OS=Homo sapiens OX=9606 GN=RRP8 PE=1 SV=2 - [RRP8_HUMAN]	17.98	6	6	7	456	50.6831	9.42236	0.940493	1.00424	0.921044	0.955258	1.02465	1.08574	1.07237	1.06092	0.900406	0.0276909
Q96DZ1	Endoplasmic reticulum lectin 1	ERLEC1	Endoplasmic reticulum lectin 1 OS=Homo sapiens OX=9606 GN=ERLEC1 PE=1 SV=1 - [ERLEC_HUMAN]	28.99	12	12	17	483	54.8233	6.27783	1.05626	1.06899	1.11491	1.08005	1.0096	0.948532	1.01195	0.990028	1.09093	0.0301829
Q99961	Endophilin-A2	SH3GL1	Endophilin-A2 OS=Homo sapiens OX=9606 GN=SH3GL1 PE=1 SV=1 - [SH3G1_HUMAN]	27.72	9	9	19	368	41.464	5.42725	1.08324	1.03483	1.05555	1.05787	0.98981	0.913343	0.984168	0.96244	1.09916	0.0280438
Q14160	Protein scribble homolog	SCRIB	Protein scribble homolog OS=Homo sapiens OX=9606 GN=SCRIB PE=1 SV=4 - [SCRIB_HUMAN]	15.52	17	18	25	1630	174.778	5.07178	0.942112	0.947346	0.943781	0.944413	0.990539	1.02901	0.980851	1.00013	0.944286	0.0196402
O95684	FGFR1 oncogene partner	FGFR1OP	FGFR1 oncogene partner OS=Homo sapiens OX=9606 GN=FGFR1OP PE=1 SV=1 - [FR1OP_HUMAN]	14.79	5	5	8	399	43.0389	4.80518	1.09371	1.08884	1.0443	1.07562	0.972184	0.995201	0.973415	0.980267	1.09727	0.0054068
Q03113	Guanine nucleotide-binding protein subunit alpha-12	GNA12	Guanine nucleotide-binding protein subunit alpha-12 OS=Homo sapiens OX=9606 GN=GNA12 PE=1 SV=4 - [GNA12_HUMAN]	7.09	2	3	6	381	44.2514	9.83252	0.921554	0.933744	0.958934	0.938078	1.05624	1.08325	0.974393	1.03796	0.903769	0.0444334
O75150	E3 ubiquitin-protein ligase BRE1B	RNF40	E3 ubiquitin-protein ligase BRE1B OS=Homo sapiens OX=9606 GN=RNF40 PE=1 SV=4 - [BRE1B_HUMAN]	11.39	9	10	14	1001	113.581	6.22705	0.977754	0.916384	0.895385	0.929841	1.04226	1.02139	1.00457	1.02274	0.909164	0.026303
Q9BT22	Chitobiosyldiphosphodolichol beta-mannosyltransferase	ALG1	Chitobiosyldiphosphodolichol beta-mannosyltransferase OS=Homo sapiens OX=9606 GN=ALG1 PE=1 SV=2 - [ALG1_HUMAN]	20.47	7	7	16	464	52.4839	7.2251	0.918452	0.96451	0.917979	0.933647	0.997981	0.969393	1.01593	0.994434	0.938873	0.0415562
Q9Y305	Acyl-coenzyme A thioesterase 9, mitochondrial	ACOT9	Acyl-coenzyme A thioesterase 9, mitochondrial OS=Homo sapiens OX=9606 GN=ACOT9 PE=1 SV=2 - [ACOT9_HUMAN]	20.5	8	8	17	439	49.8695	8.60205	1.04689	1.06674	1.09706	1.07023	0.985811	0.971029	0.981729	0.979523	1.0926	0.00399695
Q9H0S4	Probable ATP-dependent RNA helicase DDX47	DDX47	Probable ATP-dependent RNA helicase DDX47 OS=Homo sapiens OX=9606 GN=DDX47 PE=1 SV=1 - [DDX47_HUMAN]	33.85	14	14	23	455	50.6147	9.1001	1.04944	1.07095	1.09412	1.0715	0.979193	0.989427	1.01011	0.992911	1.07915	0.00760306
Q6P3W7	SCY1-like protein 2	SCYL2	SCY1-like protein 2 OS=Homo sapiens OX=9606 GN=SCYL2 PE=1 SV=1 - [SCYL2_HUMAN]	9.36	6	6	10	929	103.642	8.22119	1.11172	1.0823	1.09062	1.09488	0.99832	1.06291	0.962279	1.00784	1.08637	0.0471474
P14927	Cytochrome b-c1 complex subunit 7	UQCRB	Cytochrome b-c1 complex subunit 7 OS=Homo sapiens OX=9606 GN=UQCRB PE=1 SV=2 - [QCR7_HUMAN]	43.24	5	5	11	111	13.522	8.77783	1.10506	1.07243	1.06509	1.08086	0.95345	0.910519	0.998163	0.954044	1.13293	0.0107504
Q9NQP4	Prefoldin subunit 4	PFDN4	Prefoldin subunit 4 OS=Homo sapiens OX=9606 GN=PFDN4 PE=1 SV=1 - [PFD4_HUMAN]	28.36	3	3	7	134	15.3046	4.52588	1.07945	1.10402	1.10813	1.0972	0.987256	1.0476	0.965883	1.00024	1.09693	0.0204477
Q9UL25	Ras-related protein Rab-21	RAB21	Ras-related protein Rab-21 OS=Homo sapiens OX=9606 GN=RAB21 PE=1 SV=3 - [RAB21_HUMAN]	47.11	8	8	16	225	24.3323	7.94287	1.06168	1.0637	1.04905	1.05814	0.911405	0.954018	1.00805	0.957825	1.10474	0.0240133
Q9Y2S2	Lambda-crystallin homolog	CRYL1	Lambda-crystallin homolog OS=Homo sapiens OX=9606 GN=CRYL1 PE=1 SV=3 - [CRYL1_HUMAN]	21	7	7	8	319	35.3961	6.17627	0.93813	0.902249	0.960185	0.933521	1.00152	1.01707	1.04693	1.02184	0.91357	0.0147734
Q10471	Polypeptide N-acetylgalactosaminyltransferase 2	GALNT2	Polypeptide N-acetylgalactosaminyltransferase 2 OS=Homo sapiens OX=9606 GN=GALNT2 PE=1 SV=1 - [GALT2_HUMAN]	27.5	13	13	19	571	64.6915	8.35303	1.03655	1.05294	1.11306	1.06752	0.958379	0.998242	0.993748	0.983456	1.08548	0.0336117
Q9Y6N5	Sulfide:quinone oxidoreductase, mitochondrial	SQOR	Sulfide:quinone oxidoreductase, mitochondrial OS=Homo sapiens OX=9606 GN=SQOR PE=1 SV=1 - [SQOR_HUMAN]	30.44	13	13	18	450	49.9289	9.11475	1.0993	1.04359	1.16669	1.10319	0.985471	0.972897	0.917891	0.958753	1.15065	0.024759
P46976	Glycogenin-1	GYG1	Glycogenin-1 OS=Homo sapiens OX=9606 GN=GYG1 PE=1 SV=4 - [GLYG_HUMAN]	9.71	3	3	8	350	39.3586	5.52881	1.11799	1.19463	1.07038	1.12767	1.0475	0.919901	0.96268	0.976695	1.15457	0.0442555
O00471	Exocyst complex component 5	EXOC5	Exocyst complex component 5 OS=Homo sapiens OX=9606 GN=EXOC5 PE=1 SV=1 - [EXOC5_HUMAN]	15.54	9	9	13	708	81.8008	6.7124	0.899468	0.9783	0.936348	0.938038	1.04975	1.07997	0.991807	1.04051	0.901517	0.041006
Q9NY93	Probable ATP-dependent RNA helicase DDX56	DDX56	Probable ATP-dependent RNA helicase DDX56 OS=Homo sapiens OX=9606 GN=DDX56 PE=1 SV=1 - [DDX56_HUMAN]	23.22	10	10	15	547	61.551	9.26123	0.91679	0.903329	0.958831	0.926317	1.02108	0.965733	1.02521	1.00401	0.922618	0.0378728
Q96HW7	Integrator complex subunit 4	INTS4	Integrator complex subunit 4 OS=Homo sapiens OX=9606 GN=INTS4 PE=1 SV=2 - [INT4_HUMAN]	11.11	7	7	9	963	108.102	6.44287	0.918867	0.939009	0.867967	0.908614	1.00888	1.07734	1.01097	1.03239	0.880104	0.0159808
P50053	Ketohexokinase	KHK	Ketohexokinase OS=Homo sapiens OX=9606 GN=KHK PE=1 SV=2 - [KHK_HUMAN]	18.12	4	4	8	298	32.5025	6.31592	0.92758	0.977568	0.929399	0.944849	1.01679	1.04787	1.02256	1.02907	0.918156	0.0112897
Q14019	Coactosin-like protein	COTL1	Coactosin-like protein OS=Homo sapiens OX=9606 GN=COTL1 PE=1 SV=3 - [COTL1_HUMAN]	48.59	5	5	6	142	15.935	5.66846	0.947702	0.918814	0.851721	0.906079	1.07606	1.01949	1.03	1.04185	0.869682	0.015159
P41227	N-alpha-acetyltransferase 10	NAA10	N-alpha-acetyltransferase 10 OS=Homo sapiens OX=9606 GN=NAA10 PE=1 SV=1 - [NAA10_HUMAN]	28.51	6	6	12	235	26.4419	5.64307	1.08146	1.06481	1.10283	1.08303	1.02713	0.96534	1.00297	0.998479	1.08468	0.0159759
P30622	CAP-Gly domain-containing linker protein 1	CLIP1	CAP-Gly domain-containing linker protein 1 OS=Homo sapiens OX=9606 GN=CLIP1 PE=1 SV=2 - [CLIP1_HUMAN]	11.54	12	13	15	1438	162.147	5.36377	0.965625	0.957815	0.922974	0.948805	0.993542	1.01641	1.02022	1.01006	0.939359	0.0169133
Q8WWH5	Probable tRNA pseudouridine synthase 1	TRUB1	Probable tRNA pseudouridine synthase 1 OS=Homo sapiens OX=9606 GN=TRUB1 PE=1 SV=1 - [TRUB1_HUMAN]	30.95	8	8	10	349	37.2295	8.25049	0.936984	0.951699	0.891941	0.926875	1.01524	0.969648	1.00977	0.998217	0.92853	0.0362251
Q8N5C6	S1 RNA-binding domain-containing protein 1	SRBD1	S1 RNA-binding domain-containing protein 1 OS=Homo sapiens OX=9606 GN=SRBD1 PE=1 SV=2 - [SRBD1_HUMAN]	10.85	9	9	10	995	111.705	8.71924	0.910494	0.913369	0.927178	0.917013	1.03229	1.05354	0.967706	1.01785	0.900935	0.0185982
Q9H6T3	RNA polymerase II-associated protein 3	RPAP3	RNA polymerase II-associated protein 3 OS=Homo sapiens OX=9606 GN=RPAP3 PE=1 SV=2 - [RPAP3_HUMAN]	17.44	10	10	13	665	75.6719	6.84424	1.01167	1.07985	1.14493	1.07882	0.97377	0.958308	0.964692	0.96559	1.11726	0.0431061
Q9H1H9	Kinesin-like protein KIF13A	KIF13A	Kinesin-like protein KIF13A OS=Homo sapiens OX=9606 GN=KIF13A PE=1 SV=2 - [KI13A_HUMAN]	4.6	4	7	10	1805	202.183	5.60498	0.921856	0.983958	0.857154	0.920989	1.0446	1.13098	1.02818	1.06792	0.862413	0.0389109
P49585	Choline-phosphate cytidylyltransferase A	PCYT1A	Choline-phosphate cytidylyltransferase A OS=Homo sapiens OX=9606 GN=PCYT1A PE=1 SV=2 - [PCY1A_HUMAN]	35.15	11	11	15	367	41.7048	7.25439	0.930647	0.966896	0.929365	0.942303	1.01085	1.06218	1.01476	1.02926	0.915513	0.0134139
Q08170	Serine/arginine-rich splicing factor 4	SRSF4	Serine/arginine-rich splicing factor 4 OS=Homo sapiens OX=9606 GN=SRSF4 PE=1 SV=2 - [SRSF4_HUMAN]	16.6	4	8	22	494	56.6453	11.5171	0.995924	1.09678	1.088	1.06024	0.95961	0.955325	0.980066	0.965	1.09869	0.0453231
O75648	Mitochondrial tRNA-specific 2-thiouridylase 1	TRMU	Mitochondrial tRNA-specific 2-thiouridylase 1 OS=Homo sapiens OX=9606 GN=TRMU PE=1 SV=2 - [MTU1_HUMAN]	8.31	2	2	3	421	47.7142	8.03076	1.02865	1.12681	1.16322	1.10622	1.00918	0.984404	0.977927	0.990503	1.11683	0.048713
Q9HAU5	Regulator of nonsense transcripts 2	UPF2	Regulator of nonsense transcripts 2 OS=Homo sapiens OX=9606 GN=UPF2 PE=1 SV=1 - [RENT2_HUMAN]	5.97	6	6	8	1272	147.717	5.69385	0.958639	0.919341	0.929254	0.935745	0.964449	1.04755	1.02326	1.01175	0.924875	0.0498457
P52564	Dual specificity mitogen-activated protein kinase kinase 6	MAP2K6	Dual specificity mitogen-activated protein kinase kinase 6 OS=Homo sapiens OX=9606 GN=MAP2K6 PE=1 SV=1 - [MP2K6_HUMAN]	27.25	5	7	10	334	37.4682	7.38623	0.944801	0.971788	0.93251	0.9497	0.9866	1.00562	1.01873	1.00365	0.946244	0.0222667
Q15645	Pachytene checkpoint protein 2 homolog	TRIP13	Pachytene checkpoint protein 2 homolog OS=Homo sapiens OX=9606 GN=TRIP13 PE=1 SV=2 - [PCH2_HUMAN]	15.51	6	6	11	432	48.5205	6.0874	1.07389	1.07614	1.06101	1.07035	0.99583	0.989605	0.937608	0.974348	1.09853	0.00728479
P16662	UDP-glucuronosyltransferase 2B7	UGT2B7	UDP-glucuronosyltransferase 2B7 OS=Homo sapiens OX=9606 GN=UGT2B7 PE=1 SV=2 - [UD2B7_HUMAN]	11.91	3	5	7	529	60.681	8.30908	1.03989	1.15706	1.05548	1.08415	0.908597	0.980927	0.896057	0.928527	1.1676	0.0263462
Q9NZ32	Actin-related protein 10	ACTR10	Actin-related protein 10 OS=Homo sapiens OX=9606 GN=ACTR10 PE=1 SV=1 - [ARP10_HUMAN]	32.85	10	10	14	417	46.2773	7.37158	0.90397	0.901267	0.976839	0.927358	0.991545	1.06628	1.00714	1.02166	0.9077	0.0486029
P57764	Gasdermin-D	GSDMD	Gasdermin-D OS=Homo sapiens OX=9606 GN=GSDMD PE=1 SV=1 - [GSDMD_HUMAN]	15.7	5	5	7	484	52.7678	5.08447	1.08281	1.06381	1.14198	1.0962	0.982019	0.934686	0.999921	0.972209	1.12754	0.0153498
Q12965	Unconventional myosin-Ie	MYO1E	Unconventional myosin-Ie OS=Homo sapiens OX=9606 GN=MYO1E PE=1 SV=2 - [MYO1E_HUMAN]	10.38	9	9	14	1108	126.982	8.92432	0.919003	0.929713	0.922072	0.923596	0.999079	0.968593	1.05162	1.00643	0.917695	0.027603
Q8WWQ0	PH-interacting protein	PHIP	PH-interacting protein OS=Homo sapiens OX=9606 GN=PHIP PE=1 SV=2 - [PHIP_HUMAN]	6.64	8	9	10	1821	206.56	8.85107	0.920228	0.941481	0.927825	0.929845	0.990579	0.970879	1.02557	0.995676	0.933883	0.0185125
O75147	Obscurin-like protein 1	OBSL1	Obscurin-like protein 1 OS=Homo sapiens OX=9606 GN=OBSL1 PE=1 SV=4 - [OBSL1_HUMAN]	6.7	10	10	12	1896	206.817	5.63037	0.919024	0.948554	0.965561	0.94438	1.01507	1.01317	1.02263	1.01695	0.928635	0.00641984
O15254	Peroxisomal acyl-coenzyme A oxidase 3	ACOX3	Peroxisomal acyl-coenzyme A oxidase 3 OS=Homo sapiens OX=9606 GN=ACOX3 PE=1 SV=2 - [ACOX3_HUMAN]	7.14	4	4	5	700	77.5798	7.25439	0.932628	0.908859	0.989687	0.943725	1.05714	1.02908	1.00086	1.02903	0.917105	0.0421912
Q9HA77	Probable cysteine--tRNA ligase, mitochondrial	CARS2	Probable cysteine--tRNA ligase, mitochondrial OS=Homo sapiens OX=9606 GN=CARS2 PE=1 SV=1 - [SYCM_HUMAN]	13.3	5	5	6	564	62.1847	8.33838	1.04494	1.09549	1.13655	1.09233	0.99133	0.990242	0.96805	0.983207	1.11098	0.016677
Q8NBQ5	Estradiol 17-beta-dehydrogenase 11	HSD17B11	Estradiol 17-beta-dehydrogenase 11 OS=Homo sapiens OX=9606 GN=HSD17B11 PE=1 SV=3 - [DHB11_HUMAN]	29	8	8	19	300	32.9147	9.0708	0.928022	0.928876	0.8442	0.900366	1.06228	1.05518	0.990584	1.03602	0.869066	0.0199575
Q96I59	Probable asparagine--tRNA ligase, mitochondrial	NARS2	Probable asparagine--tRNA ligase, mitochondrial OS=Homo sapiens OX=9606 GN=NARS2 PE=1 SV=3 - [SYNM_HUMAN]	19.71	8	8	14	477	54.0557	7.23975	0.908737	0.907214	0.993151	0.936367	1.05187	1.07974	1.02224	1.05128	0.89069	0.0250375
Q96TA1	Niban-like protein 1	FAM129B	Niban-like protein 1 OS=Homo sapiens OX=9606 GN=FAM129B PE=1 SV=3 - [NIBL1_HUMAN]	18.77	9	9	16	746	84.0847	6.18896	1.07705	1.06638	1.06854	1.07066	0.971302	1.01421	0.975443	0.986986	1.08478	0.00398782
Q86UT6	NLR family member X1	NLRX1	NLR family member X1 OS=Homo sapiens OX=9606 GN=NLRX1 PE=1 SV=1 - [NLRX1_HUMAN]	9.74	7	7	9	975	107.548	7.37158	0.933102	0.864362	0.863625	0.88703	1.03512	1.01639	1.15182	1.06778	0.830725	0.0199824
Q9NX38	Protein Simiate	FAM206A	Protein Simiate OS=Homo sapiens OX=9606 GN=FAM206A PE=1 SV=1 - [F206A_HUMAN]	32.04	4	4	7	181	20.3654	7.92822	1.06469	1.01786	1.05779	1.04678	0.906368	0.962386	0.993219	0.953991	1.09727	0.0340039
Q15262	Receptor-type tyrosine-protein phosphatase kappa	PTPRK	Receptor-type tyrosine-protein phosphatase kappa OS=Homo sapiens OX=9606 GN=PTPRK PE=1 SV=2 - [PTPRK_HUMAN]	9.31	11	11	15	1439	161.998	5.89697	0.92949	0.892826	0.926393	0.916236	0.985479	0.993437	0.997256	0.992057	0.923572	0.00345402
Q03519	Antigen peptide transporter 2	TAP2	Antigen peptide transporter 2 OS=Homo sapiens OX=9606 GN=TAP2 PE=1 SV=1 - [TAP2_HUMAN]	7	4	5	6	686	75.6158	8.01611	0.889447	0.971008	0.939782	0.933412	1.00593	1.08203	1.0662	1.05139	0.887792	0.0237176
Q53S33	BolA-like protein 3	BOLA3	BolA-like protein 3 OS=Homo sapiens OX=9606 GN=BOLA3 PE=1 SV=1 - [BOLA3_HUMAN]	20.56	2	2	5	107	12.1064	9.64209	1.14675	1.21903	1.02506	1.13028	0.901446	0.955971	0.980224	0.94588	1.19495	0.0394359
Q14554	Protein disulfide-isomerase A5	PDIA5	Protein disulfide-isomerase A5 OS=Homo sapiens OX=9606 GN=PDIA5 PE=1 SV=1 - [PDIA5_HUMAN]	25.43	11	11	18	519	59.5561	7.91357	0.926905	0.976083	0.908548	0.937179	1.01311	1.01012	1.02591	1.01638	0.922075	0.0187817
Q9Y314	Nitric oxide synthase-interacting protein	NOSIP	Nitric oxide synthase-interacting protein OS=Homo sapiens OX=9606 GN=NOSIP PE=1 SV=1 - [NOSIP_HUMAN]	16.61	4	4	5	301	33.151	8.82178	0.910881	0.945818	0.986329	0.947676	1.11084	1.13048	1.00013	1.08048	0.877084	0.044857
P29218	Inositol monophosphatase 1	IMPA1	Inositol monophosphatase 1 OS=Homo sapiens OX=9606 GN=IMPA1 PE=1 SV=1 - [IMPA1_HUMAN]	24.91	5	5	6	277	30.1692	5.26221	1.03708	1.09857	1.13319	1.08962	0.906027	0.988979	0.997505	0.96417	1.13011	0.0363419
O14497	AT-rich interactive domain-containing protein 1A	ARID1A	AT-rich interactive domain-containing protein 1A OS=Homo sapiens OX=9606 GN=ARID1A PE=1 SV=3 - [ARI1A_HUMAN]	10.28	15	16	18	2285	241.892	6.69775	0.945664	0.959739	0.910184	0.938529	1.03835	1.02849	0.994645	1.0205	0.919679	0.0144104
Q13242	Serine/arginine-rich splicing factor 9	SRSF9	Serine/arginine-rich splicing factor 9 OS=Homo sapiens OX=9606 GN=SRSF9 PE=1 SV=1 - [SRSF9_HUMAN]	35.29	8	8	13	221	25.5264	8.646	1.03897	1.13002	1.05533	1.07477	1.00873	0.979594	0.977484	0.988604	1.08716	0.0444151
P35080	Profilin-2	PFN2	Profilin-2 OS=Homo sapiens OX=9606 GN=PFN2 PE=1 SV=3 - [PROF2_HUMAN]	25.71	3	3	7	140	15.0363	6.99072	1.05425	1.03859	1.14612	1.07965	0.988801	0.969262	0.948249	0.968771	1.11446	0.0354787
Q5BJF2	Sigma intracellular receptor 2	TMEM97	Sigma intracellular receptor 2 OS=Homo sapiens OX=9606 GN=TMEM97 PE=1 SV=1 - [SGMR2_HUMAN]	14.2	2	2	13	176	20.8342	9.37842	0.956816	0.894502	0.821994	0.891104	1.03482	0.992487	1.10997	1.04576	0.85211	0.0408354
Q07157	Tight junction protein ZO-1	TJP1	Tight junction protein ZO-1 OS=Homo sapiens OX=9606 GN=TJP1 PE=1 SV=3 - [ZO1_HUMAN]	13.1	16	16	19	1748	195.34	6.69775	0.956949	0.912687	0.944842	0.938159	1.00639	1.01891	0.993224	1.00618	0.932401	0.0109024
Q6P1M0	Long-chain fatty acid transport protein 4	SLC27A4	Long-chain fatty acid transport protein 4 OS=Homo sapiens OX=9606 GN=SLC27A4 PE=1 SV=1 - [S27A4_HUMAN]	20.22	9	11	15	643	72.0181	8.47021	1.07216	1.00831	1.06957	1.05001	0.967454	1.00075	0.975065	0.981089	1.07025	0.0409366
Q8WWI5	Choline transporter-like protein 1	SLC44A1	Choline transporter-like protein 1 OS=Homo sapiens OX=9606 GN=SLC44A1 PE=1 SV=1 - [CTL1_HUMAN]	15.53	7	7	13	657	73.2533	8.60205	0.963963	0.911138	0.943829	0.939643	1.04332	1.10031	1.02258	1.0554	0.890317	0.0142221
Q69YN2	CWF19-like protein 1	CWF19L1	CWF19-like protein 1 OS=Homo sapiens OX=9606 GN=CWF19L1 PE=1 SV=2 - [C19L1_HUMAN]	10.78	4	4	6	538	60.5808	7.23975	1.06581	1.07103	1.09583	1.07756	0.917994	1.00385	0.967651	0.963166	1.11877	0.0125661
O60942	mRNA-capping enzyme	RNGTT	mRNA-capping enzyme OS=Homo sapiens OX=9606 GN=RNGTT PE=1 SV=1 - [MCE1_HUMAN]	8.54	5	5	8	597	68.5126	8.1333	0.906955	0.940588	0.959235	0.935593	1.04643	1.08373	0.99302	1.04106	0.89869	0.0257201
Q9NTZ6	RNA-binding protein 12	RBM12	RNA-binding protein 12 OS=Homo sapiens OX=9606 GN=RBM12 PE=1 SV=1 - [RBM12_HUMAN]	21.57	17	17	31	932	97.3334	8.63135	0.922995	0.962928	0.962647	0.949524	1.02481	1.01075	0.997497	1.01102	0.939177	0.0163317
Q9Y289	Sodium-dependent multivitamin transporter	SLC5A6	Sodium-dependent multivitamin transporter OS=Homo sapiens OX=9606 GN=SLC5A6 PE=2 SV=2 - [SC5A6_HUMAN]	5.51	3	3	8	635	68.5964	8.26514	0.863288	0.896975	1.00453	0.921597	1.04533	1.08981	1.03027	1.05514	0.873439	0.044511
P36955	Pigment epithelium-derived factor	SERPINF1	Pigment epithelium-derived factor OS=Homo sapiens OX=9606 GN=SERPINF1 PE=1 SV=4 - [PEDF_HUMAN]	22.01	7	7	9	418	46.2833	6.37939	0.945175	0.964065	0.93154	0.946927	0.977093	1.00395	1.0186	0.999881	0.94704	0.0262359
Q9UKG1	DCC-interacting protein 13-alpha	APPL1	DCC-interacting protein 13-alpha OS=Homo sapiens OX=9606 GN=APPL1 PE=1 SV=1 - [DP13A_HUMAN]	18.48	9	10	14	709	79.6136	5.41455	0.906009	0.947908	0.951096	0.935005	1.0468	1.00021	1.09115	1.04605	0.893842	0.0208218
Q6UXN9	WD repeat-containing protein 82	WDR82	WD repeat-containing protein 82 OS=Homo sapiens OX=9606 GN=WDR82 PE=1 SV=1 - [WDR82_HUMAN]	20.13	5	5	8	313	35.0565	7.69385	1.04779	1.07217	1.05753	1.05916	1.00574	0.975927	1.00842	0.996697	1.06267	0.00771099
Q15642	Cdc42-interacting protein 4	TRIP10	Cdc42-interacting protein 4 OS=Homo sapiens OX=9606 GN=TRIP10 PE=1 SV=3 - [CIP4_HUMAN]	15.47	8	8	10	601	68.3102	5.73193	1.09915	1.09866	1.13561	1.11114	1.00987	1.04091	0.989319	1.01337	1.09648	0.00722322
Q9Y2R9	28S ribosomal protein S7, mitochondrial	MRPS7	28S ribosomal protein S7, mitochondrial OS=Homo sapiens OX=9606 GN=MRPS7 PE=1 SV=2 - [RT07_HUMAN]	44.21	9	9	14	242	28.116	9.99365	0.931672	0.930883	0.874608	0.912388	1.03807	1.07139	0.98042	1.02996	0.885846	0.0226339
Q16512	Serine/threonine-protein kinase N1	PKN1	Serine/threonine-protein kinase N1 OS=Homo sapiens OX=9606 GN=PKN1 PE=1 SV=2 - [PKN1_HUMAN]	3.82	3	3	4	942	103.868	6.3667	1.07016	1.10433	1.06251	1.079	0.983423	1.03825	1.01053	1.01073	1.06754	0.0286231
P35573	Glycogen debranching enzyme	AGL	Glycogen debranching enzyme OS=Homo sapiens OX=9606 GN=AGL PE=1 SV=3 - [GDE_HUMAN]	11.03	15	15	20	1532	174.652	6.75635	1.08259	1.05931	1.03684	1.05958	0.98818	0.975476	1.02905	0.997568	1.06216	0.041108
Q96JG6	Syndetin	VPS50	Syndetin OS=Homo sapiens OX=9606 GN=VPS50 PE=1 SV=3 - [VPS50_HUMAN]	6.22	4	4	5	964	111.104	6.20166	0.860308	0.866667	0.965826	0.8976	1.03	1.02667	0.981229	1.01263	0.886403	0.0377128
P31153	S-adenosylmethionine synthase isoform type-2	MAT2A	S-adenosylmethionine synthase isoform type-2 OS=Homo sapiens OX=9606 GN=MAT2A PE=1 SV=1 - [METK2_HUMAN]	33.67	10	12	22	395	43.6333	6.48096	1.0746	1.07714	1.1076	1.08645	1.02731	0.961267	0.987204	0.991926	1.09529	0.0125652
Q96PC5	Melanoma inhibitory activity protein 2	MIA2	Melanoma inhibitory activity protein 2 OS=Homo sapiens OX=9606 GN=MIA2 PE=1 SV=4 - [MIA2_HUMAN]	12.89	13	13	20	1412	159.737	4.69092	1.05197	1.02141	1.07068	1.04802	1.00849	1.00573	0.978257	0.997493	1.05065	0.043239
Q9HC52	Chromobox protein homolog 8	CBX8	Chromobox protein homolog 8 OS=Homo sapiens OX=9606 GN=CBX8 PE=1 SV=3 - [CBX8_HUMAN]	13.37	4	4	5	389	43.3694	9.90576	0.966054	0.916583	0.894246	0.925627	1.05009	1.02919	0.992013	1.02376	0.904141	0.0225357
O75891	Cytosolic 10-formyltetrahydrofolate dehydrogenase	ALDH1L1	Cytosolic 10-formyltetrahydrofolate dehydrogenase OS=Homo sapiens OX=9606 GN=ALDH1L1 PE=1 SV=2 - [AL1L1_HUMAN]	19.73	10	13	16	902	98.7666	5.93506	0.872373	0.865029	0.994998	0.9108	1.04043	1.08007	1.03188	1.05079	0.866773	0.0350988
O60244	Mediator of RNA polymerase II transcription subunit 14	MED14	Mediator of RNA polymerase II transcription subunit 14 OS=Homo sapiens OX=9606 GN=MED14 PE=1 SV=2 - [MED14_HUMAN]	3.85	4	6	7	1454	160.504	8.73389	0.870396	0.956308	0.952572	0.926425	1.01876	1.0283	0.999691	1.01558	0.912212	0.0381761
Q92520	Protein FAM3C	FAM3C	Protein FAM3C OS=Homo sapiens OX=9606 GN=FAM3C PE=1 SV=1 - [FAM3C_HUMAN]	32.6	7	7	9	227	24.6646	8.29443	1.06721	1.15254	1.04254	1.08743	0.965272	1.01008	0.948572	0.974642	1.11572	0.0413732
Q9NRG9	Aladin	AAAS	Aladin OS=Homo sapiens OX=9606 GN=AAAS PE=1 SV=1 - [AAAS_HUMAN]	18.13	7	7	8	546	59.5363	7.50342	0.869715	0.887081	0.948805	0.901867	1.03976	0.981905	1.02916	1.01694	0.886844	0.0182622
Q4G0J3	La-related protein 7	LARP7	La-related protein 7 OS=Homo sapiens OX=9606 GN=LARP7 PE=1 SV=1 - [LARP7_HUMAN]	13.57	7	7	9	582	66.8574	9.5542	1.07818	1.11244	1.11344	1.10136	1.02532	1.00403	0.950887	0.993412	1.10866	0.0124408
Q9H4L7	SWI/SNF-related matrix-associated actin-dependent regulator of chromatin subfamily A containing DEAD/H box 1	SMARCAD1	SWI/SNF-related matrix-associated actin-dependent regulator of chromatin subfamily A containing DEAD/H box 1 OS=Homo sapiens OX=9606 GN=SMARCAD1 PE=1 SV=2 - [SMRCD_HUMAN]	13.74	10	10	16	1026	117.328	5.5542	0.882636	0.935074	0.837264	0.884991	1.00031	1.04011	1.1101	1.05017	0.842709	0.0180996
Q6ZXV5	Transmembrane and TPR repeat-containing protein 3	TMTC3	Transmembrane and TPR repeat-containing protein 3 OS=Homo sapiens OX=9606 GN=TMTC3 PE=1 SV=2 - [TMTC3_HUMAN]	7.76	6	6	7	915	103.942	8.86572	0.955819	0.959118	0.929524	0.948154	0.989974	1.03392	0.988241	1.00405	0.944333	0.0338931
P04233	HLA class II histocompatibility antigen gamma chain	CD74	HLA class II histocompatibility antigen gamma chain OS=Homo sapiens OX=9606 GN=CD74 PE=1 SV=3 - [HG2A_HUMAN]	4.73	1	1	3	296	33.4937	8.44092	1.07912	1.05391	1.16445	1.09916	0.936879	0.987051	0.896526	0.940152	1.16913	0.0200611
Q9BTY2	Plasma alpha-L-fucosidase	FUCA2	Plasma alpha-L-fucosidase OS=Homo sapiens OX=9606 GN=FUCA2 PE=1 SV=2 - [FUCO2_HUMAN]	12.63	6	6	8	467	54.0321	6.25244	1.00136	0.93055	0.87446	0.935458	1.01987	1.07267	1.04747	1.04667	0.893746	0.0489445
Q9BW85	Coiled-coil domain-containing protein 94	CCDC94	Coiled-coil domain-containing protein 94 OS=Homo sapiens OX=9606 GN=CCDC94 PE=1 SV=1 - [CCD94_HUMAN]	13.93	4	4	4	323	37.0627	5.92236	1.05885	1.13326	1.17247	1.12153	0.950574	1.0121	0.889013	0.950561	1.17986	0.0246765
O60870	DNA/RNA-binding protein KIN17	KIN	DNA/RNA-binding protein KIN17 OS=Homo sapiens OX=9606 GN=KIN PE=1 SV=2 - [KIN17_HUMAN]	22.65	7	7	9	393	45.3454	8.95361	1.09212	1.08566	1.02605	1.06795	0.965537	0.949095	1.01063	0.975088	1.09523	0.0292787
O43719	HIV Tat-specific factor 1	HTATSF1	HIV Tat-specific factor 1 OS=Homo sapiens OX=9606 GN=HTATSF1 PE=1 SV=1 - [HTSF1_HUMAN]	11.39	7	8	10	755	85.8006	4.39893	0.93301	0.940356	0.977774	0.95038	1.04454	1.03444	0.994653	1.02455	0.927612	0.0227207
P49354	Protein farnesyltransferase/geranylgeranyltransferase type-1 subunit alpha	FNTA	Protein farnesyltransferase/geranylgeranyltransferase type-1 subunit alpha OS=Homo sapiens OX=9606 GN=FNTA PE=1 SV=1 - [FNTA_HUMAN]	28.5	8	8	12	379	44.3811	5.08447	1.04866	1.08653	1.15032	1.09517	1.00166	0.9772	1.01104	0.996632	1.09887	0.0346776
Q5SYE7	NHS-like protein 1	NHSL1	NHS-like protein 1 OS=Homo sapiens OX=9606 GN=NHSL1 PE=1 SV=2 - [NHSL1_HUMAN]	4.91	5	5	6	1610	170.563	6.96143	0.854658	0.882962	0.974459	0.904026	1.05935	0.988533	1.03719	1.02836	0.879097	0.0408648
Q04206	Transcription factor p65	RELA	Transcription factor p65 OS=Homo sapiens OX=9606 GN=RELA PE=1 SV=2 - [TF65_HUMAN]	15.43	7	7	10	551	60.1814	5.68115	0.965845	0.95261	0.888405	0.93562	1.00089	1.02452	0.995539	1.00698	0.929132	0.0489835
P02655	Apolipoprotein C-II	APOC2	Apolipoprotein C-II OS=Homo sapiens OX=9606 GN=APOC2 PE=1 SV=1 - [APOC2_HUMAN]	29.7	2	2	6	101	11.2768	4.71631	0.8415	0.940689	0.942806	0.908332	1.05253	1.04278	1.07607	1.05713	0.859246	0.0129567
Q9BXW9	Fanconi anemia group D2 protein	FANCD2	Fanconi anemia group D2 protein OS=Homo sapiens OX=9606 GN=FANCD2 PE=1 SV=2 - [FACD2_HUMAN]	4.07	5	5	7	1451	164.025	5.88428	0.830124	0.938332	0.941524	0.903327	1.00106	1.01633	1.10542	1.04094	0.867801	0.0483543
O95453	Poly(A)-specific ribonuclease PARN	PARN	Poly(A)-specific ribonuclease PARN OS=Homo sapiens OX=9606 GN=PARN PE=1 SV=1 - [PARN_HUMAN]	22.07	12	12	16	639	73.4048	6.20166	0.927975	0.976409	0.892642	0.932342	1.05774	1.10978	1.00501	1.05751	0.881637	0.0320566
O95251	Histone acetyltransferase KAT7	KAT7	Histone acetyltransferase KAT7 OS=Homo sapiens OX=9606 GN=KAT7 PE=1 SV=1 - [KAT7_HUMAN]	6.06	2	3	5	611	70.5981	8.85107	0.919906	1.02006	0.859253	0.933071	1.13843	1.12475	1.03216	1.09845	0.849446	0.0453074
Q9Y2G5	GDP-fucose protein O-fucosyltransferase 2	POFUT2	GDP-fucose protein O-fucosyltransferase 2 OS=Homo sapiens OX=9606 GN=POFUT2 PE=1 SV=3 - [OFUT2_HUMAN]	15.38	5	5	9	429	49.9443	6.59521	1.05619	1.00725	1.13281	1.06542	0.982254	0.89178	0.93344	0.935825	1.13848	0.0448133
O15270	Serine palmitoyltransferase 2	SPTLC2	Serine palmitoyltransferase 2 OS=Homo sapiens OX=9606 GN=SPTLC2 PE=1 SV=1 - [SPTC2_HUMAN]	8.19	4	4	5	562	62.8839	7.78174	0.805098	0.969309	0.938845	0.904417	1.02315	1.08363	1.09008	1.06562	0.848724	0.04221
P0CG08	Golgi pH regulator B	GPR89B	Golgi pH regulator B OS=Homo sapiens OX=9606 GN=GPR89B PE=1 SV=1 - [GPHRB_HUMAN]	7.91	3	3	5	455	52.8819	9.27588	0.937303	0.906411	0.915824	0.919846	1.00713	1.02878	0.960874	0.998927	0.920834	0.0229175
Q9UJC5	SH3 domain-binding glutamic acid-rich-like protein 2	SH3BGRL2	SH3 domain-binding glutamic acid-rich-like protein 2 OS=Homo sapiens OX=9606 GN=SH3BGRL2 PE=1 SV=2 - [SH3L2_HUMAN]	40.19	3	3	5	107	12.3182	6.7124	0.952377	0.944998	0.88791	0.928428	1.0097	1.04388	1.05483	1.03614	0.896046	0.0117061
O43674	NADH dehydrogenase [ubiquinone] 1 beta subcomplex subunit 5, mitochondrial	NDUFB5	NADH dehydrogenase [ubiquinone] 1 beta subcomplex subunit 5, mitochondrial OS=Homo sapiens OX=9606 GN=NDUFB5 PE=1 SV=1 - [NDUB5_HUMAN]	21.16	4	4	10	189	21.7366	9.62744	1.05511	1.11944	1.0673	1.08062	0.978537	0.988303	0.986819	0.984553	1.09757	0.00856529
Q8NHU6	Tudor domain-containing protein 7	TDRD7	Tudor domain-containing protein 7 OS=Homo sapiens OX=9606 GN=TDRD7 PE=1 SV=2 - [TDRD7_HUMAN]	4.37	4	4	5	1098	123.506	7.21045	1.04481	1.07235	1.08391	1.06702	1.00578	1.00233	1.01672	1.00828	1.05826	0.00900763
O75964	ATP synthase subunit g, mitochondrial	ATP5L	ATP synthase subunit g, mitochondrial OS=Homo sapiens OX=9606 GN=ATP5L PE=1 SV=3 - [ATP5L_HUMAN]	52.43	4	5	11	103	11.4212	9.64209	1.07589	1.06645	1.09235	1.07823	0.913552	0.955968	1.02468	0.964733	1.11764	0.0269428
P48723	Heat shock 70 kDa protein 13	HSPA13	Heat shock 70 kDa protein 13 OS=Homo sapiens OX=9606 GN=HSPA13 PE=1 SV=1 - [HSP13_HUMAN]	12.1	5	5	8	471	51.8951	5.75732	0.919891	0.971095	0.951337	0.947441	1.05008	1.04171	1.00347	1.03175	0.918284	0.015163
O75616	GTPase Era, mitochondrial	ERAL1	GTPase Era, mitochondrial OS=Homo sapiens OX=9606 GN=ERAL1 PE=1 SV=2 - [ERAL1_HUMAN]	24.03	8	8	9	437	48.3195	8.83643	0.915486	0.972951	0.83761	0.908683	0.995202	1.05735	1.09413	1.04889	0.866326	0.0450471
Q53F19	Nuclear cap-binding protein subunit 3	NCBP3	Nuclear cap-binding protein subunit 3 OS=Homo sapiens OX=9606 GN=NCBP3 PE=1 SV=2 - [NCBP3_HUMAN]	10.16	6	6	7	620	70.5493	5.73193	0.965184	0.972892	0.924139	0.954072	0.995557	1.03616	1.02711	1.01961	0.935723	0.0282975
P23786	Carnitine O-palmitoyltransferase 2, mitochondrial	CPT2	Carnitine O-palmitoyltransferase 2, mitochondrial OS=Homo sapiens OX=9606 GN=CPT2 PE=1 SV=2 - [CPT2_HUMAN]	13.37	7	7	10	658	73.7304	8.17725	0.967401	0.922412	0.917106	0.93564	0.973283	1.0258	1.05396	1.01768	0.919385	0.0451673
Q9ULH0	Kinase D-interacting substrate of 220 kDa	KIDINS220	Kinase D-interacting substrate of 220 kDa OS=Homo sapiens OX=9606 GN=KIDINS220 PE=1 SV=3 - [KDIS_HUMAN]	2.09	3	3	4	1771	196.419	6.62451	0.93323	0.937712	0.923114	0.931352	1.07751	0.974788	1.04309	1.0318	0.902651	0.0301017
O00748	Cocaine esterase	CES2	Cocaine esterase OS=Homo sapiens OX=9606 GN=CES2 PE=1 SV=1 - [EST2_HUMAN]	19.32	10	10	17	559	61.7672	6.1001	0.913182	0.85641	0.974072	0.914555	1.04448	1.07686	1.06054	1.06063	0.862275	0.0143105
Q68CK6	Acyl-coenzyme A synthetase ACSM2B, mitochondrial	ACSM2B	Acyl-coenzyme A synthetase ACSM2B, mitochondrial OS=Homo sapiens OX=9606 GN=ACSM2B PE=1 SV=2 - [ACS2B_HUMAN]	13.86	7	7	9	577	64.2299	8.25049	0.925444	0.959744	0.815081	0.90009	1.03742	1.09472	1.11992	1.08402	0.830327	0.0212372
P18440	Arylamine N-acetyltransferase 1	NAT1	Arylamine N-acetyltransferase 1 OS=Homo sapiens OX=9606 GN=NAT1 PE=1 SV=2 - [ARY1_HUMAN]	10.69	3	3	4	290	33.8772	6.53662	0.963189	0.823433	0.901189	0.895937	1.03728	1.02535	1.03656	1.03306	0.867261	0.0278781
Q9UBB9	Tuftelin-interacting protein 11	TFIP11	Tuftelin-interacting protein 11 OS=Homo sapiens OX=9606 GN=TFIP11 PE=1 SV=1 - [TFP11_HUMAN]	12.31	7	7	9	837	96.7584	5.66846	1.12734	1.05031	1.06503	1.08089	0.95224	0.941634	1.01456	0.969477	1.11492	0.0273152
Q13637	Ras-related protein Rab-32	RAB32	Ras-related protein Rab-32 OS=Homo sapiens OX=9606 GN=RAB32 PE=1 SV=3 - [RAB32_HUMAN]	24.44	4	4	8	225	24.9817	6.53662	1.06482	1.14531	1.04741	1.08585	0.939213	0.995089	0.919691	0.951331	1.1414	0.0233756
Q99700	Ataxin-2	ATXN2	Ataxin-2 OS=Homo sapiens OX=9606 GN=ATXN2 PE=1 SV=2 - [ATX2_HUMAN]	13.79	12	14	22	1313	140.196	9.56885	1.03309	1.09838	1.02826	1.05324	0.935063	0.959177	1.0037	0.965981	1.09034	0.0448221
P11171	Protein 4.1	EPB41	Protein 4.1 OS=Homo sapiens OX=9606 GN=EPB41 PE=1 SV=4 - [41_HUMAN]	11.34	10	10	12	864	96.9573	5.57959	0.934293	0.976774	0.943356	0.951474	1.01236	1.03476	1.03189	1.02634	0.927059	0.00703455
O00186	Syntaxin-binding protein 3	STXBP3	Syntaxin-binding protein 3 OS=Homo sapiens OX=9606 GN=STXBP3 PE=1 SV=2 - [STXB3_HUMAN]	15.54	8	8	13	592	67.7208	7.79639	1.01908	1.04856	1.0629	1.04352	0.983792	0.995154	0.930579	0.969841	1.07597	0.0360025
Q9Y6C2	EMILIN-1	EMILIN1	EMILIN-1 OS=Homo sapiens OX=9606 GN=EMILIN1 PE=1 SV=3 - [EMIL1_HUMAN]	6.79	5	5	5	1016	106.63	5.17334	1.0718	1.05005	1.13212	1.08466	0.965317	1.03238	0.964376	0.987357	1.09855	0.0431898
Q9BRA2	Thioredoxin domain-containing protein 17	TXNDC17	Thioredoxin domain-containing protein 17 OS=Homo sapiens OX=9606 GN=TXNDC17 PE=1 SV=1 - [TXD17_HUMAN]	15.45	2	2	11	123	13.9318	5.51611	0.949919	0.920621	0.927243	0.932594	0.984582	0.978876	1.0476	1.00369	0.92917	0.0401461
Q86XI2	Condensin-2 complex subunit G2	NCAPG2	Condensin-2 complex subunit G2 OS=Homo sapiens OX=9606 GN=NCAPG2 PE=1 SV=1 - [CNDG2_HUMAN]	6.65	6	6	10	1143	130.876	6.87354	0.937098	0.854679	0.95036	0.914046	0.988916	1.12091	1.05033	1.05338	0.867724	0.0452681
Q05D32	CTD small phosphatase-like protein 2	CTDSPL2	CTD small phosphatase-like protein 2 OS=Homo sapiens OX=9606 GN=CTDSPL2 PE=1 SV=2 - [CTSL2_HUMAN]	13.52	6	6	8	466	52.9661	6.40479	0.955595	0.975482	0.959124	0.9634	1.03137	1.02552	1.00335	1.02008	0.944439	0.00571032
P52294	Importin subunit alpha-5	KPNA1	Importin subunit alpha-5 OS=Homo sapiens OX=9606 GN=KPNA1 PE=1 SV=3 - [IMA5_HUMAN]	13.01	2	6	9	538	60.1836	5.0083	1.02496	1.07689	1.06663	1.05616	0.980043	0.986777	1.01797	0.994932	1.06154	0.0360154
P11169	Solute carrier family 2, facilitated glucose transporter member 3	SLC2A3	Solute carrier family 2, facilitated glucose transporter member 3 OS=Homo sapiens OX=9606 GN=SLC2A3 PE=1 SV=1 - [GTR3_HUMAN]	14.11	6	7	17	496	53.8893	7.1958	1.06564	1.07614	1.09812	1.07997	0.941048	0.893758	1.00062	0.945143	1.14265	0.0140801
O00139	Kinesin-like protein KIF2A	KIF2A	Kinesin-like protein KIF2A OS=Homo sapiens OX=9606 GN=KIF2A PE=1 SV=3 - [KIF2A_HUMAN]	10.91	7	7	8	706	79.9046	6.68311	1.05824	1.08949	1.1195	1.08908	0.991724	0.962386	0.99517	0.983093	1.10781	0.00667063
Q12959	Disks large homolog 1	DLG1	Disks large homolog 1 OS=Homo sapiens OX=9606 GN=DLG1 PE=1 SV=2 - [DLG1_HUMAN]	8.96	6	6	8	904	100.393	5.75732	1.0814	1.00225	1.08819	1.05728	0.945919	0.940153	0.961944	0.949339	1.1137	0.0189712
Q8NE01	Metal transporter CNNM3	CNNM3	Metal transporter CNNM3 OS=Homo sapiens OX=9606 GN=CNNM3 PE=1 SV=1 - [CNNM3_HUMAN]	6.08	4	4	5	707	76.0721	6.0874	0.895774	0.946773	0.950149	0.930899	1.01178	1.08114	1.08716	1.06003	0.878185	0.0124679
Q9NW82	WD repeat-containing protein 70	WDR70	WD repeat-containing protein 70 OS=Homo sapiens OX=9606 GN=WDR70 PE=1 SV=1 - [WDR70_HUMAN]	11.16	6	6	9	654	73.155	6.32861	1.03654	1.07204	1.05782	1.05547	0.950806	0.8971	0.999931	0.949279	1.11186	0.0278396
Q9NW64	Pre-mRNA-splicing factor RBM22	RBM22	Pre-mRNA-splicing factor RBM22 OS=Homo sapiens OX=9606 GN=RBM22 PE=1 SV=1 - [RBM22_HUMAN]	10.48	3	3	4	420	46.8654	8.54346	1.116	1.03533	1.19353	1.11495	0.99968	0.955217	0.97917	0.978022	1.14001	0.0447359
O00584	Ribonuclease T2	RNASET2	Ribonuclease T2 OS=Homo sapiens OX=9606 GN=RNASET2 PE=1 SV=2 - [RNT2_HUMAN]	29.69	7	7	16	256	29.4618	7.07861	1.14685	1.13797	1.0275	1.1041	0.903422	0.870235	0.997865	0.92384	1.19512	0.0291824
Q12983	BCL2/adenovirus E1B 19 kDa protein-interacting protein 3	BNIP3	BCL2/adenovirus E1B 19 kDa protein-interacting protein 3 OS=Homo sapiens OX=9606 GN=BNIP3 PE=1 SV=3 - [BNIP3_HUMAN]	9.27	2	2	3	259	27.8148	7.1665	1.08527	1.09284	1.18891	1.12234	0.866635	1.00328	1.0071	0.959003	1.17032	0.045626
Q8IXT5	RNA-binding protein 12B	RBM12B	RNA-binding protein 12B OS=Homo sapiens OX=9606 GN=RBM12B PE=1 SV=2 - [RB12B_HUMAN]	16.28	8	8	13	1001	118.03	6.81494	0.962569	0.922258	0.918353	0.934393	1.00779	1.06612	1.03954	1.03782	0.900346	0.00930082
Q9Y5Y5	Peroxisomal membrane protein PEX16	PEX16	Peroxisomal membrane protein PEX16 OS=Homo sapiens OX=9606 GN=PEX16 PE=1 SV=2 - [PEX16_HUMAN]	8.04	2	2	2	336	38.6048	9.84717	0.939406	0.812632	0.956286	0.902775	1.07235	1.07035	1.07718	1.07329	0.841129	0.0198165
Q9NX62	Inositol monophosphatase 3	IMPAD1	Inositol monophosphatase 3 OS=Homo sapiens OX=9606 GN=IMPAD1 PE=1 SV=1 - [IMPA3_HUMAN]	10.31	4	4	7	359	38.657	6.85889	1.03671	1.06948	1.08971	1.0653	1.03133	1.00437	1.00663	1.01411	1.05048	0.0443858
P40123	Adenylyl cyclase-associated protein 2	CAP2	Adenylyl cyclase-associated protein 2 OS=Homo sapiens OX=9606 GN=CAP2 PE=1 SV=1 - [CAP2_HUMAN]	18.24	6	7	9	477	52.7908	6.3667	1.03725	1.06949	1.07455	1.06043	1.00971	0.980854	0.988664	0.993077	1.06783	0.00973664
Q12824	SWI/SNF-related matrix-associated actin-dependent regulator of chromatin subfamily B member 1	SMARCB1	SWI/SNF-related matrix-associated actin-dependent regulator of chromatin subfamily B member 1 OS=Homo sapiens OX=9606 GN=SMARCB1 PE=1 SV=2 - [SNF5_HUMAN]	16.36	3	3	3	385	44.1132	6.22705	0.895311	0.812315	1.00248	0.90337	1.04594	1.10431	1.07736	1.07587	0.839666	0.0400885
O95478	Ribosome biogenesis protein NSA2 homolog	NSA2	Ribosome biogenesis protein NSA2 homolog OS=Homo sapiens OX=9606 GN=NSA2 PE=1 SV=1 - [NSA2_HUMAN]	24.23	6	7	10	260	30.0465	10.272	0.89419	0.890741	0.949101	0.911344	0.991457	1.09586	0.990161	1.02583	0.8884	0.0451615
Q15493	Regucalcin	RGN	Regucalcin OS=Homo sapiens OX=9606 GN=RGN PE=1 SV=1 - [RGN_HUMAN]	29.43	8	8	15	299	33.2314	6.25244	0.933077	0.892123	0.903121	0.90944	1.10819	0.994498	0.993741	1.03214	0.881118	0.0372281
Q96HQ2	CDKN2AIP N-terminal-like protein	CDKN2AIPNL	CDKN2AIP N-terminal-like protein OS=Homo sapiens OX=9606 GN=CDKN2AIPNL PE=1 SV=1 - [C2AIL_HUMAN]	29.31	3	3	4	116	13.1874	4.99561	1.10214	1.07765	1.05507	1.07829	0.957098	0.916635	1.00523	0.959653	1.12362	0.0149463
Q9HC07	Transmembrane protein 165	TMEM165	Transmembrane protein 165 OS=Homo sapiens OX=9606 GN=TMEM165 PE=1 SV=1 - [TM165_HUMAN]	19.14	3	3	3	324	34.8835	7.02002	1.03244	1.13496	1.12095	1.09611	0.997821	0.995573	0.973124	0.988839	1.10849	0.0314926
O15091	Mitochondrial ribonuclease P catalytic subunit	KIAA0391	Mitochondrial ribonuclease P catalytic subunit OS=Homo sapiens OX=9606 GN=KIAA0391 PE=1 SV=2 - [MRPP3_HUMAN]	20.24	9	10	17	583	67.2725	8.77783	0.874474	0.89291	0.970823	0.912736	1.01632	1.05117	1.02835	1.03195	0.88448	0.0188561
Q14197	Peptidyl-tRNA hydrolase ICT1, mitochondrial	MRPL58	Peptidyl-tRNA hydrolase ICT1, mitochondrial OS=Homo sapiens OX=9606 GN=MRPL58 PE=1 SV=1 - [ICT1_HUMAN]	30.58	6	6	10	206	23.6154	10.0669	1.03478	1.05196	1.04782	1.04485	0.987607	1.00903	0.983543	0.993394	1.0518	0.00552554
Q9H0A8	COMM domain-containing protein 4	COMMD4	COMM domain-containing protein 4 OS=Homo sapiens OX=9606 GN=COMMD4 PE=1 SV=1 - [COMD4_HUMAN]	41.71	5	5	8	199	21.7503	7.31299	0.928935	0.839677	0.873906	0.880839	1.08496	0.976671	1.04208	1.03457	0.851409	0.0196895
Q9BWU0	Kanadaptin	SLC4A1AP	Kanadaptin OS=Homo sapiens OX=9606 GN=SLC4A1AP PE=1 SV=1 - [NADAP_HUMAN]	16.83	9	9	13	796	88.759	5.18604	1.0879	1.08882	1.05985	1.07886	1.00602	1.00653	0.942629	0.985061	1.09522	0.0156767
O75886	Signal transducing adapter molecule 2	STAM2	Signal transducing adapter molecule 2 OS=Homo sapiens OX=9606 GN=STAM2 PE=1 SV=1 - [STAM2_HUMAN]	13.14	4	6	9	525	58.1277	5.07178	0.952087	0.9614	0.877286	0.930258	1.02193	1.06429	1.02455	1.03692	0.897136	0.0235387
Q8IYS1	Peptidase M20 domain-containing protein 2	PM20D2	Peptidase M20 domain-containing protein 2 OS=Homo sapiens OX=9606 GN=PM20D2 PE=1 SV=2 - [P20D2_HUMAN]	13.3	5	5	5	436	47.746	5.84619	1.04912	1.0511	1.09533	1.06518	1.00639	0.987195	0.99143	0.995006	1.07053	0.0122539
Q5VUA4	Zinc finger protein 318	ZNF318	Zinc finger protein 318 OS=Homo sapiens OX=9606 GN=ZNF318 PE=1 SV=2 - [ZN318_HUMAN]	2.24	4	4	4	2279	250.958	7.1958	0.930322	0.989562	0.875485	0.93179	1.04457	1.10597	1.05255	1.0677	0.872708	0.0235628
P53350	Serine/threonine-protein kinase PLK1	PLK1	Serine/threonine-protein kinase PLK1 OS=Homo sapiens OX=9606 GN=PLK1 PE=1 SV=1 - [PLK1_HUMAN]	19.73	9	9	10	603	68.2116	8.90967	0.911913	0.959778	0.966567	0.946086	1.02271	0.988967	0.996876	1.00285	0.943398	0.0468826
Q8IYB7	DIS3-like exonuclease 2	DIS3L2	DIS3-like exonuclease 2 OS=Homo sapiens OX=9606 GN=DIS3L2 PE=1 SV=4 - [DI3L2_HUMAN]	14.12	10	10	12	885	99.2165	6.1001	0.940879	0.977626	0.930077	0.949527	0.996522	1.02065	1.0043	1.00716	0.94278	0.0229576
Q92791	Endoplasmic reticulum protein SC65	P3H4	Endoplasmic reticulum protein SC65 OS=Homo sapiens OX=9606 GN=P3H4 PE=1 SV=1 - [SC65_HUMAN]	14.42	5	5	7	437	50.3492	4.76709	1.14138	1.04154	1.21211	1.13168	1.01084	0.987278	0.909397	0.969172	1.16767	0.049206
Q96JJ3	Engulfment and cell motility protein 2	ELMO2	Engulfment and cell motility protein 2 OS=Homo sapiens OX=9606 GN=ELMO2 PE=1 SV=2 - [ELMO2_HUMAN]	11.94	6	6	9	720	82.5623	5.89697	0.883294	0.904617	0.889282	0.892397	1.06789	0.962479	1.01944	1.0166	0.877823	0.0162441
Q14012	Calcium/calmodulin-dependent protein kinase type 1	CAMK1	Calcium/calmodulin-dependent protein kinase type 1 OS=Homo sapiens OX=9606 GN=CAMK1 PE=1 SV=1 - [KCC1A_HUMAN]	22.97	6	6	8	370	41.3107	5.2876	0.998594	0.909802	0.823702	0.910699	1.07405	1.0368	1.06835	1.05973	0.859367	0.0451472
Q7Z5G4	Golgin subfamily A member 7	GOLGA7	Golgin subfamily A member 7 OS=Homo sapiens OX=9606 GN=GOLGA7 PE=1 SV=2 - [GOGA7_HUMAN]	18.98	2	2	3	137	15.814	7.04932	1.02643	1.14539	1.14308	1.10497	0.983669	0.921978	0.971881	0.959176	1.152	0.0287083
Q96ER3	Protein SAAL1	SAAL1	Protein SAAL1 OS=Homo sapiens OX=9606 GN=SAAL1 PE=1 SV=2 - [SAAL1_HUMAN]	7.17	2	2	3	474	53.5237	4.50049	1.10371	1.13959	1.14377	1.12902	0.950531	1.04331	0.891032	0.961623	1.17408	0.0221271
P49454	Centromere protein F	CENPF	Centromere protein F OS=Homo sapiens OX=9606 GN=CENPF PE=1 SV=2 - [CENPF_HUMAN]	1.59	4	5	5	3210	367.537	5.07178	0.95169	0.946128	0.938259	0.945359	1.02693	1.01205	1.09431	1.04443	0.905145	0.0180072
Q9UK59	Lariat debranching enzyme	DBR1	Lariat debranching enzyme OS=Homo sapiens OX=9606 GN=DBR1 PE=1 SV=2 - [DBR1_HUMAN]	11.58	6	6	7	544	61.5163	5.46533	0.941731	0.90845	0.962093	0.937425	1.04255	0.97187	1.03232	1.01558	0.923044	0.0445155
P57772	Selenocysteine-specific elongation factor	EEFSEC	Selenocysteine-specific elongation factor OS=Homo sapiens OX=9606 GN=EEFSEC PE=1 SV=4 - [SELB_HUMAN]	18.79	9	9	10	596	65.2631	8.35303	0.916779	0.956995	0.933449	0.935741	0.994081	1.01638	1.00053	1.00366	0.932325	0.00716693
Q9UBN7	Histone deacetylase 6	HDAC6	Histone deacetylase 6 OS=Homo sapiens OX=9606 GN=HDAC6 PE=1 SV=2 - [HDAC6_HUMAN]	7.9	7	7	11	1215	131.336	5.30029	1.08955	1.05954	1.17224	1.10711	0.980064	1.01675	0.989044	0.995285	1.11235	0.0343988
A6NCS6	Uncharacterized protein C2orf72	C2orf72	Uncharacterized protein C2orf72 OS=Homo sapiens OX=9606 GN=C2orf72 PE=1 SV=2 - [CB072_HUMAN]	16.61	3	4	11	295	30.4618	8.33838	1.06149	1.05636	1.13828	1.08538	0.934555	0.973273	1.00616	0.971329	1.11741	0.0274667
P49721	Proteasome subunit beta type-2	PSMB2	Proteasome subunit beta type-2 OS=Homo sapiens OX=9606 GN=PSMB2 PE=1 SV=1 - [PSB2_HUMAN]	30.85	6	6	14	201	22.8217	7.02002	1.01167	1.06776	1.07999	1.05314	0.949836	0.960789	1.00841	0.973012	1.08235	0.0443033
Q8IZ81	ELMO domain-containing protein 2	ELMOD2	ELMO domain-containing protein 2 OS=Homo sapiens OX=9606 GN=ELMOD2 PE=1 SV=1 - [ELMD2_HUMAN]	17.06	4	4	8	293	34.9377	8.04541	0.942676	0.960595	0.830538	0.91127	1.00022	1.08054	1.10635	1.06237	0.857769	0.0432329
Q99808	Equilibrative nucleoside transporter 1	SLC29A1	Equilibrative nucleoside transporter 1 OS=Homo sapiens OX=9606 GN=SLC29A1 PE=1 SV=3 - [S29A1_HUMAN]	13.82	5	5	5	456	50.1864	8.29443	0.941753	0.939392	0.858848	0.913331	1.01999	1.12314	1.06465	1.06926	0.854173	0.0181968
Q9NVD7	Alpha-parvin	PARVA	Alpha-parvin OS=Homo sapiens OX=9606 GN=PARVA PE=1 SV=1 - [PARVA_HUMAN]	15.05	5	5	6	372	42.2174	5.94775	0.93157	0.975493	0.886275	0.931113	1.04341	1.02389	1.02535	1.03089	0.903217	0.0197136
Q92503	SEC14-like protein 1	SEC14L1	SEC14-like protein 1 OS=Homo sapiens OX=9606 GN=SEC14L1 PE=1 SV=2 - [S14L1_HUMAN]	13.01	7	8	8	715	81.1981	6.43018	0.942674	0.929336	0.97208	0.94803	1.07093	1.00476	1.10984	1.06184	0.892814	0.0265063
O60333	Kinesin-like protein KIF1B	KIF1B	Kinesin-like protein KIF1B OS=Homo sapiens OX=9606 GN=KIF1B PE=1 SV=5 - [KIF1B_HUMAN]	5.12	5	7	9	1816	204.349	5.60498	0.892579	0.957485	0.87604	0.908701	1.00315	1.06164	1.00344	1.02274	0.888497	0.0224862
Q53GS7	Nucleoporin GLE1	GLE1	Nucleoporin GLE1 OS=Homo sapiens OX=9606 GN=GLE1 PE=1 SV=2 - [GLE1_HUMAN]	3.3	2	2	2	698	79.7856	7.43018	0.888131	0.976126	0.924572	0.92961	1.02901	1.07317	1.03896	1.04705	0.88784	0.0151593
Q9NNW7	Thioredoxin reductase 2, mitochondrial	TXNRD2	Thioredoxin reductase 2, mitochondrial OS=Homo sapiens OX=9606 GN=TXNRD2 PE=1 SV=3 - [TRXR2_HUMAN]	13.17	5	5	8	524	56.4716	7.50342	0.964865	0.938358	0.88829	0.930504	0.995109	1.03703	1.08552	1.03922	0.895387	0.0343094
Q9GZS3	WD repeat-containing protein 61	WDR61	WD repeat-containing protein 61 OS=Homo sapiens OX=9606 GN=WDR61 PE=1 SV=1 - [WDR61_HUMAN]	40.33	9	9	14	305	33.5598	5.46533	0.900827	0.954744	0.962637	0.939403	1.03147	1.05836	0.987412	1.02575	0.915823	0.0382692
Q9NS87	Kinesin-like protein KIF15	KIF15	Kinesin-like protein KIF15 OS=Homo sapiens OX=9606 GN=KIF15 PE=1 SV=1 - [KIF15_HUMAN]	9.8	11	11	13	1388	160.061	5.99854	1.04152	1.10105	1.09006	1.07754	1.01626	1.02956	0.99744	1.01442	1.06223	0.0370851
Q9NWM8	Peptidyl-prolyl cis-trans isomerase FKBP14	FKBP14	Peptidyl-prolyl cis-trans isomerase FKBP14 OS=Homo sapiens OX=9606 GN=FKBP14 PE=1 SV=1 - [FKB14_HUMAN]	16.11	4	4	7	211	24.1564	6.07471	1.06188	1.10058	1.07099	1.07782	0.962612	1.0249	0.941463	0.976326	1.10395	0.0213414
Q8IYQ7	Threonine synthase-like 1	THNSL1	Threonine synthase-like 1 OS=Homo sapiens OX=9606 GN=THNSL1 PE=1 SV=2 - [THNS1_HUMAN]	8.34	4	4	5	743	83.0171	7.12256	0.910454	0.92278	0.885991	0.906409	0.997895	1.03585	1.12833	1.05403	0.85995	0.0213798
Q9Y3C0	WASH complex subunit 3	WASHC3	WASH complex subunit 3 OS=Homo sapiens OX=9606 GN=WASHC3 PE=1 SV=1 - [WASC3_HUMAN]	13.4	2	2	5	194	21.1596	4.4624	0.906119	0.931123	0.933437	0.923559	1.07524	1.02788	0.971598	1.02491	0.901116	0.0314449
O95900	Mitochondrial mRNA pseudouridine synthase TRUB2	TRUB2	Mitochondrial mRNA pseudouridine synthase TRUB2 OS=Homo sapiens OX=9606 GN=TRUB2 PE=1 SV=1 - [TRUB2_HUMAN]	9.97	2	2	2	331	36.6713	8.98291	0.96291	0.931903	0.881002	0.925272	1.06648	1.10212	1.00258	1.05706	0.875327	0.0248976
P61225	Ras-related protein Rap-2b	RAP2B	Ras-related protein Rap-2b OS=Homo sapiens OX=9606 GN=RAP2B PE=1 SV=1 - [RAP2B_HUMAN]	42.62	3	5	7	183	20.4912	4.80518	1.08216	1.06848	1.10483	1.08515	0.969702	1.00927	1.02044	0.999806	1.08537	0.010289
Q6PJI9	GATOR complex protein WDR59	WDR59	GATOR complex protein WDR59 OS=Homo sapiens OX=9606 GN=WDR59 PE=1 SV=2 - [WDR59_HUMAN]	5.75	4	4	5	974	109.724	7.91357	0.878512	0.875547	1.00402	0.91936	1.08583	1.03314	1.10646	1.07514	0.855106	0.0307825
Q9ULP9	TBC1 domain family member 24	TBC1D24	TBC1 domain family member 24 OS=Homo sapiens OX=9606 GN=TBC1D24 PE=1 SV=2 - [TBC24_HUMAN]	11.09	5	5	6	559	62.8789	7.35693	0.921031	0.973766	0.918176	0.937658	1.04813	0.983749	1.0437	1.02519	0.914614	0.0335315
P14649	Myosin light chain 6B	MYL6B	Myosin light chain 6B OS=Homo sapiens OX=9606 GN=MYL6B PE=1 SV=1 - [MYL6B_HUMAN]	37.02	4	7	15	208	22.7497	5.73193	0.965752	0.952245	0.930317	0.949438	1.02564	1.01971	0.990022	1.01179	0.938371	0.0145023
O14964	Hepatocyte growth factor-regulated tyrosine kinase substrate	HGS	Hepatocyte growth factor-regulated tyrosine kinase substrate OS=Homo sapiens OX=9606 GN=HGS PE=1 SV=1 - [HGS_HUMAN]	14.8	10	10	13	777	86.1376	6.16357	1.06929	1.07371	1.15254	1.09851	1.00381	1.03731	0.96418	1.00176	1.09658	0.0478891
Q86TP1	Exopolyphosphatase PRUNE1	PRUNE1	Exopolyphosphatase PRUNE1 OS=Homo sapiens OX=9606 GN=PRUNE1 PE=1 SV=2 - [PRUN1_HUMAN]	9.27	3	3	4	453	50.1679	5.50342	1.13618	1.1365	1.03702	1.10324	0.997942	0.89157	0.89837	0.929294	1.18718	0.0218799
P40424	Pre-B-cell leukemia transcription factor 1	PBX1	Pre-B-cell leukemia transcription factor 1 OS=Homo sapiens OX=9606 GN=PBX1 PE=1 SV=1 - [PBX1_HUMAN]	7.44	2	2	2	430	46.5968	7.03467	1.10661	1.1318	1.06466	1.10102	0.94397	1.02754	0.900846	0.957451	1.14995	0.0268804
Q9H6S0	3'-5' RNA helicase YTHDC2	YTHDC2	3'-5' RNA helicase YTHDC2 OS=Homo sapiens OX=9606 GN=YTHDC2 PE=1 SV=2 - [YTDC2_HUMAN]	3.85	4	4	4	1430	160.147	8.39697	0.870226	0.894597	0.9633	0.909374	1.01856	1.09208	1.03543	1.04869	0.867152	0.0174249
Q8ND76	Cyclin-Y	CCNY	Cyclin-Y OS=Homo sapiens OX=9606 GN=CCNY PE=1 SV=2 - [CCNY_HUMAN]	19.65	4	5	6	341	39.3119	7.1958	1.07054	1.03115	1.10529	1.069	1.01697	0.940864	0.943173	0.967003	1.10547	0.0362666
O60443	Gasdermin-E	GSDME	Gasdermin-E OS=Homo sapiens OX=9606 GN=GSDME PE=1 SV=2 - [GSDME_HUMAN]	15.73	6	6	8	496	54.5204	5.17334	1.04076	1.14464	1.08575	1.09038	0.885794	0.984157	0.990842	0.953598	1.14344	0.0393421
Q8TD19	Serine/threonine-protein kinase Nek9	NEK9	Serine/threonine-protein kinase Nek9 OS=Homo sapiens OX=9606 GN=NEK9 PE=1 SV=2 - [NEK9_HUMAN]	7.66	5	5	8	979	107.1	5.74463	0.924574	0.835087	0.851408	0.870356	0.945384	1.09989	1.02384	1.02304	0.850757	0.0435314
Q9H299	SH3 domain-binding glutamic acid-rich-like protein 3	SH3BGRL3	SH3 domain-binding glutamic acid-rich-like protein 3 OS=Homo sapiens OX=9606 GN=SH3BGRL3 PE=1 SV=1 - [SH3L3_HUMAN]	31.18	3	3	5	93	10.4313	4.93213	1.065	1.09547	1.15255	1.10434	1.02454	0.933063	0.94527	0.967625	1.14129	0.0237404
P31751	RAC-beta serine/threonine-protein kinase	AKT2	RAC-beta serine/threonine-protein kinase OS=Homo sapiens OX=9606 GN=AKT2 PE=1 SV=2 - [AKT2_HUMAN]	5.41	1	3	4	481	55.7331	6.3667	0.974269	0.951325	0.839936	0.921843	1.02836	1.09523	1.06125	1.06161	0.868342	0.0378608
Q5JTJ3	Cytochrome c oxidase assembly factor 6 homolog	COA6	Cytochrome c oxidase assembly factor 6 homolog OS=Homo sapiens OX=9606 GN=COA6 PE=1 SV=1 - [COA6_HUMAN]	21.6	2	2	3	125	14.1069	8.25049	0.944719	0.926476	0.866857	0.912684	1.03974	1.03432	1.0101	1.02805	0.887779	0.0102185
Q9NQT5	Exosome complex component RRP40	EXOSC3	Exosome complex component RRP40 OS=Homo sapiens OX=9606 GN=EXOSC3 PE=1 SV=3 - [EXOS3_HUMAN]	31.27	6	6	8	275	29.5534	8.104	1.0799	1.06345	1.12331	1.08889	0.999395	1.01161	0.953282	0.988094	1.10201	0.0160993
Q9BUL5	PHD finger protein 23	PHF23	PHD finger protein 23 OS=Homo sapiens OX=9606 GN=PHF23 PE=1 SV=1 - [PHF23_HUMAN]	12.16	4	4	5	403	43.7908	5.78271	0.937099	0.916663	0.945182	0.932981	1.07105	1.08396	1.00263	1.05255	0.886404	0.0108993
Q96DF8	Splicing factor ESS-2 homolog	ESS2	Splicing factor ESS-2 homolog OS=Homo sapiens OX=9606 GN=ESS2 PE=1 SV=1 - [ESS2_HUMAN]	3.57	1	1	1	476	52.5358	7.56201	0.960495	0.889699	0.875828	0.908674	1.00962	1.14506	1.08619	1.08029	0.841139	0.0219974
O95571	Persulfide dioxygenase ETHE1, mitochondrial	ETHE1	Persulfide dioxygenase ETHE1, mitochondrial OS=Homo sapiens OX=9606 GN=ETHE1 PE=1 SV=2 - [ETHE1_HUMAN]	25.98	5	5	8	254	27.8551	6.82959	0.949477	0.959432	0.903009	0.937306	1.05268	0.983186	1.01462	1.01683	0.921792	0.0402245
Q16595	Frataxin, mitochondrial	FXN	Frataxin, mitochondrial OS=Homo sapiens OX=9606 GN=FXN PE=1 SV=2 - [FRDA_HUMAN]	24.76	4	4	8	210	23.1209	8.68994	1.1563	1.16574	1.04184	1.12129	0.907167	0.960935	0.977258	0.948453	1.18223	0.0185825
Q9NQ88	Fructose-2,6-bisphosphatase TIGAR	TIGAR	Fructose-2,6-bisphosphatase TIGAR OS=Homo sapiens OX=9606 GN=TIGAR PE=1 SV=1 - [TIGAR_HUMAN]	27.78	6	6	7	270	30.0431	7.69385	1.13257	1.03484	1.10598	1.09113	1.01562	0.92189	0.961652	0.966386	1.12908	0.0351937
Q9H4A3	Serine/threonine-protein kinase WNK1	WNK1	Serine/threonine-protein kinase WNK1 OS=Homo sapiens OX=9606 GN=WNK1 PE=1 SV=2 - [WNK1_HUMAN]	3.74	8	8	9	2382	250.64	6.34131	0.938076	0.944375	0.905061	0.929171	0.973469	0.987327	1.04733	1.00271	0.926661	0.0460575
P08581	Hepatocyte growth factor receptor	MET	Hepatocyte growth factor receptor OS=Homo sapiens OX=9606 GN=MET PE=1 SV=4 - [MET_HUMAN]	6.76	6	7	9	1390	155.441	7.32764	1.0406	1.00307	1.10892	1.05086	0.972929	0.963659	0.932746	0.956445	1.09872	0.0470144
Q8IWT6	Volume-regulated anion channel subunit LRRC8A	LRRC8A	Volume-regulated anion channel subunit LRRC8A OS=Homo sapiens OX=9606 GN=LRRC8A PE=1 SV=1 - [LRC8A_HUMAN]	8.15	5	5	6	810	94.1387	7.94287	1.08762	1.00166	1.13026	1.07318	0.936733	0.961341	0.973572	0.957215	1.12115	0.0420621
Q92576	PHD finger protein 3	PHF3	PHD finger protein 3 OS=Homo sapiens OX=9606 GN=PHF3 PE=1 SV=3 - [PHF3_HUMAN]	3.83	6	6	7	2039	229.339	6.96143	0.966293	0.916704	0.888241	0.923746	1.02245	1.04462	0.972668	1.01325	0.911668	0.0454826
Q9ULR3	Protein phosphatase 1H	PPM1H	Protein phosphatase 1H OS=Homo sapiens OX=9606 GN=PPM1H PE=1 SV=2 - [PPM1H_HUMAN]	16.15	7	7	11	514	56.4126	6.59521	0.882556	0.931197	0.993014	0.935589	1.07286	1.0181	1.06265	1.0512	0.890016	0.032859
Q5JU69	Torsin-2A	TOR2A	Torsin-2A OS=Homo sapiens OX=9606 GN=TOR2A PE=2 SV=1 - [TOR2A_HUMAN]	11.84	2	3	4	321	35.6915	7.97217	1.27849	1.20297	1.31453	1.26533	1.17155	1.05233	1.00934	1.07774	1.17406	0.032872
Q16828	Dual specificity protein phosphatase 6	DUSP6	Dual specificity protein phosphatase 6 OS=Homo sapiens OX=9606 GN=DUSP6 PE=1 SV=2 - [DUS6_HUMAN]	17.06	2	4	5	381	42.2929	4.88135	0.964179	0.859582	0.948229	0.923997	1.06329	1.01896	1.06798	1.05008	0.879933	0.025039
Q6ZMZ3	Nesprin-3	SYNE3	Nesprin-3 OS=Homo sapiens OX=9606 GN=SYNE3 PE=1 SV=2 - [SYNE3_HUMAN]	8.31	7	8	13	975	112.146	6.22705	0.939121	0.957558	0.936148	0.944276	1.03085	0.991869	1.02637	1.01636	0.929074	0.00677898
Q9NUQ7	Ufm1-specific protease 2	UFSP2	Ufm1-specific protease 2 OS=Homo sapiens OX=9606 GN=UFSP2 PE=1 SV=3 - [UFSP2_HUMAN]	11.09	3	3	4	469	53.2272	7.00537	1.11076	1.14199	0.975054	1.07594	0.947667	0.931897	0.911722	0.930429	1.15639	0.0496678
Q9BTC0	Death-inducer obliterator 1	DIDO1	Death-inducer obliterator 1 OS=Homo sapiens OX=9606 GN=DIDO1 PE=1 SV=5 - [DIDO1_HUMAN]	4.02	7	7	9	2240	243.723	7.88428	0.875952	0.947103	0.930383	0.917813	1.02889	1.0586	0.99516	1.02755	0.893206	0.0177415
O94822	E3 ubiquitin-protein ligase listerin	LTN1	E3 ubiquitin-protein ligase listerin OS=Homo sapiens OX=9606 GN=LTN1 PE=1 SV=6 - [LTN1_HUMAN]	6.12	10	10	11	1766	200.423	6.25244	1.02569	1.11603	1.10195	1.08122	0.990116	1.01632	0.974863	0.993766	1.08801	0.0458494
Q9Y624	Junctional adhesion molecule A	F11R	Junctional adhesion molecule A OS=Homo sapiens OX=9606 GN=F11R PE=1 SV=1 - [JAM1_HUMAN]	23.75	6	6	15	299	32.5625	7.89893	0.952447	0.943356	0.91623	0.937344	1.00693	0.985902	0.998254	0.99703	0.940136	0.00874263
O60502	Protein O-GlcNAcase	MGEA5	Protein O-GlcNAcase OS=Homo sapiens OX=9606 GN=MGEA5 PE=1 SV=2 - [OGA_HUMAN]	8.08	7	7	9	916	102.849	4.90674	0.89315	0.961553	0.883469	0.912724	0.987735	1.04984	1.01644	1.018	0.896581	0.025822
Q9BQ70	Transcription factor 25	TCF25	Transcription factor 25 OS=Homo sapiens OX=9606 GN=TCF25 PE=1 SV=1 - [TCF25_HUMAN]	2.22	1	1	1	676	76.6187	6.354	0.976059	0.882485	0.871695	0.910079	1.15418	1.00778	1.06658	1.07618	0.845657	0.036906
Q5T3I0	G patch domain-containing protein 4	GPATCH4	G patch domain-containing protein 4 OS=Homo sapiens OX=9606 GN=GPATCH4 PE=1 SV=2 - [GPTC4_HUMAN]	13.45	4	4	4	446	50.3508	9.62744	1.02598	1.08421	1.03383	1.04801	0.979781	0.997235	0.969818	0.982278	1.06691	0.0299752
Q8IUR7	Armadillo repeat-containing protein 8	ARMC8	Armadillo repeat-containing protein 8 OS=Homo sapiens OX=9606 GN=ARMC8 PE=1 SV=2 - [ARMC8_HUMAN]	9.96	5	5	6	673	75.4602	6.72705	0.893589	0.933503	0.942004	0.923032	0.994656	1.0571	1.02184	1.02453	0.90093	0.0123491
Q16563	Synaptophysin-like protein 1	SYPL1	Synaptophysin-like protein 1 OS=Homo sapiens OX=9606 GN=SYPL1 PE=1 SV=1 - [SYPL1_HUMAN]	10.04	2	2	4	259	28.5467	8.42627	0.943559	0.896073	0.953587	0.931073	0.985627	0.991685	1.02041	0.999241	0.93178	0.0302622
P21980	Protein-glutamine gamma-glutamyltransferase 2	TGM2	Protein-glutamine gamma-glutamyltransferase 2 OS=Homo sapiens OX=9606 GN=TGM2 PE=1 SV=2 - [TGM2_HUMAN]	13.1	6	6	9	687	77.2797	5.22412	1.08831	1.03692	1.12248	1.08257	0.974828	0.98854	0.955734	0.973034	1.11257	0.0146784
P35813	Protein phosphatase 1A	PPM1A	Protein phosphatase 1A OS=Homo sapiens OX=9606 GN=PPM1A PE=1 SV=1 - [PPM1A_HUMAN]	16.49	5	5	5	382	42.4207	5.36377	1.10793	1.0248	1.05723	1.06332	0.962636	0.987407	0.965321	0.971788	1.09419	0.0227666
Q96GA3	Protein LTV1 homolog	LTV1	Protein LTV1 homolog OS=Homo sapiens OX=9606 GN=LTV1 PE=1 SV=1 - [LTV1_HUMAN]	16.21	6	6	7	475	54.8212	4.90674	1.03054	1.08075	1.07684	1.06271	0.989018	1.00696	0.998102	0.998028	1.06481	0.0187936
Q01433	AMP deaminase 2	AMPD2	AMP deaminase 2 OS=Homo sapiens OX=9606 GN=AMPD2 PE=1 SV=2 - [AMPD2_HUMAN]	9.67	7	7	9	879	100.624	6.93213	1.0892	1.05313	1.00719	1.04984	0.963757	0.98769	0.987608	0.979685	1.07161	0.0486895
Q9BSC4	Nucleolar protein 10	NOL10	Nucleolar protein 10 OS=Homo sapiens OX=9606 GN=NOL10 PE=1 SV=1 - [NOL10_HUMAN]	16.42	7	7	11	688	80.2514	8.45557	1.06154	1.06089	1.07055	1.06433	1.01381	0.957078	0.984644	0.985176	1.08034	0.0089878
Q99614	Tetratricopeptide repeat protein 1	TTC1	Tetratricopeptide repeat protein 1 OS=Homo sapiens OX=9606 GN=TTC1 PE=1 SV=1 - [TTC1_HUMAN]	21.58	6	6	7	292	33.5052	4.84326	1.09074	1.06984	1.07473	1.07843	1.00798	0.934076	1.02263	0.988228	1.09128	0.0326576
Q9Y3A2	Probable U3 small nucleolar RNA-associated protein 11	UTP11	Probable U3 small nucleolar RNA-associated protein 11 OS=Homo sapiens OX=9606 GN=UTP11 PE=1 SV=2 - [UTP11_HUMAN]	20.95	5	5	7	253	30.4277	10.1548	0.900431	0.941885	0.96252	0.934946	0.98867	1.0186	1.08419	1.03049	0.907285	0.0467047
O60234	Glia maturation factor gamma	GMFG	Glia maturation factor gamma OS=Homo sapiens OX=9606 GN=GMFG PE=1 SV=1 - [GMFG_HUMAN]	6.34	1	1	3	142	16.7904	5.26221	0.939744	0.929387	0.909754	0.926295	1.07962	1.06942	0.988266	1.04577	0.885754	0.0167512
P25098	Beta-adrenergic receptor kinase 1	GRK2	Beta-adrenergic receptor kinase 1 OS=Homo sapiens OX=9606 GN=GRK2 PE=1 SV=2 - [ARBK1_HUMAN]	6.24	4	4	5	689	79.5224	7.28369	0.944778	0.925636	0.980034	0.950149	1.00055	1.00338	1.01381	1.00591	0.944564	0.0274472
Q8TAD4	Zinc transporter 5	SLC30A5	Zinc transporter 5 OS=Homo sapiens OX=9606 GN=SLC30A5 PE=1 SV=1 - [ZNT5_HUMAN]	2.35	2	2	3	765	83.9916	7.31299	0.905096	0.983369	0.953584	0.94735	1.02469	1.00816	1.00882	1.01389	0.93437	0.046927
Q05397	Focal adhesion kinase 1	PTK2	Focal adhesion kinase 1 OS=Homo sapiens OX=9606 GN=PTK2 PE=1 SV=2 - [FAK1_HUMAN]	8.17	6	6	7	1052	119.157	6.62451	1.058	1.05846	1.10638	1.07428	1.02908	0.980873	0.984282	0.998078	1.07635	0.0269806
P52756	RNA-binding protein 5	RBM5	RNA-binding protein 5 OS=Homo sapiens OX=9606 GN=RBM5 PE=1 SV=2 - [RBM5_HUMAN]	9.45	5	7	12	815	92.097	6.27783	0.957024	0.98279	0.951148	0.963654	1.08423	1.01954	1.00526	1.03634	0.929859	0.0499136
Q9Y3B2	Exosome complex component CSL4	EXOSC1	Exosome complex component CSL4 OS=Homo sapiens OX=9606 GN=EXOSC1 PE=1 SV=1 - [EXOS1_HUMAN]	23.59	4	4	5	195	21.438	8.23584	1.02676	1.09839	1.18092	1.10202	0.920688	0.949011	0.976441	0.948713	1.1616	0.0317592
Q9BQ67	Glutamate-rich WD repeat-containing protein 1	GRWD1	Glutamate-rich WD repeat-containing protein 1 OS=Homo sapiens OX=9606 GN=GRWD1 PE=1 SV=1 - [GRWD1_HUMAN]	18.61	5	5	8	446	49.3882	4.91943	1.08959	1.04517	1.0306	1.05512	0.968015	0.993496	1.01286	0.991456	1.06421	0.0443008
Q14147	Probable ATP-dependent RNA helicase DHX34	DHX34	Probable ATP-dependent RNA helicase DHX34 OS=Homo sapiens OX=9606 GN=DHX34 PE=1 SV=2 - [DHX34_HUMAN]	5.25	4	4	4	1143	128.04	7.56201	0.919913	0.813899	0.961622	0.898478	1.13748	1.0937	0.997294	1.07616	0.834894	0.0423123
P04003	C4b-binding protein alpha chain	C4BPA	C4b-binding protein alpha chain OS=Homo sapiens OX=9606 GN=C4BPA PE=1 SV=2 - [C4BPA_HUMAN]	3.52	2	2	3	597	66.9894	7.29834	1.17822	1.09601	1.08608	1.1201	0.951318	0.867825	1.02408	0.947742	1.18186	0.0327174
P11150	Hepatic triacylglycerol lipase	LIPC	Hepatic triacylglycerol lipase OS=Homo sapiens OX=9606 GN=LIPC PE=1 SV=3 - [LIPC_HUMAN]	6.21	2	2	3	499	55.8787	9.0415	0.949854	0.961425	0.878857	0.930045	1.00696	1.07207	1.00341	1.02748	0.905172	0.0461393
Q2TAL8	Glutamine-rich protein 1	QRICH1	Glutamine-rich protein 1 OS=Homo sapiens OX=9606 GN=QRICH1 PE=1 SV=1 - [QRIC1_HUMAN]	11.6	6	6	8	776	86.3819	5.87158	0.978504	0.988052	0.995378	0.987312	1.03459	1.06386	1.06486	1.05444	0.93634	0.00372601
Q9UPU7	TBC1 domain family member 2B	TBC1D2B	TBC1 domain family member 2B OS=Homo sapiens OX=9606 GN=TBC1D2B PE=1 SV=2 - [TBD2B_HUMAN]	4.15	3	3	4	963	109.812	6.16357	0.90987	0.935036	0.833406	0.892771	0.982767	1.07117	1.11869	1.05754	0.844195	0.0304311
Q9UHR5	SAP30-binding protein	SAP30BP	SAP30-binding protein OS=Homo sapiens OX=9606 GN=SAP30BP PE=1 SV=1 - [S30BP_HUMAN]	14.94	4	4	6	308	33.8497	4.84326	1.02593	1.06025	1.1266	1.07093	0.98511	0.961218	0.957184	0.967838	1.10652	0.0286648
P13987	CD59 glycoprotein	CD59	CD59 glycoprotein OS=Homo sapiens OX=9606 GN=CD59 PE=1 SV=1 - [CD59_HUMAN]	18.75	3	3	5	128	14.1678	6.48096	0.899971	0.809496	0.936058	0.881842	1.04903	1.01813	0.972908	1.01336	0.870218	0.0394446
P17655	Calpain-2 catalytic subunit	CAPN2	Calpain-2 catalytic subunit OS=Homo sapiens OX=9606 GN=CAPN2 PE=1 SV=6 - [CAN2_HUMAN]	8.71	5	5	6	700	79.9448	4.98291	1.04108	1.04292	1.07094	1.05165	0.980937	0.910727	1.00405	0.965236	1.08952	0.043597
Q08209	Serine/threonine-protein phosphatase 2B catalytic subunit alpha isoform	PPP3CA	Serine/threonine-protein phosphatase 2B catalytic subunit alpha isoform OS=Homo sapiens OX=9606 GN=PPP3CA PE=1 SV=1 - [PP2BA_HUMAN]	8.06	2	4	4	521	58.6503	5.85889	1.02426	1.14254	1.17037	1.11239	0.969734	0.97793	0.888697	0.945454	1.17657	0.0346738
Q7Z6M1	Rab9 effector protein with kelch motifs	RABEPK	Rab9 effector protein with kelch motifs OS=Homo sapiens OX=9606 GN=RABEPK PE=1 SV=1 - [RABEK_HUMAN]	49.46	13	13	16	372	40.5386	6.25244	0.950115	0.931198	0.934554	0.938622	0.967274	1.03207	1.01061	1.00332	0.93552	0.03148
O43251	RNA binding protein fox-1 homolog 2	RBFOX2	RNA binding protein fox-1 homolog 2 OS=Homo sapiens OX=9606 GN=RBFOX2 PE=1 SV=3 - [RFOX2_HUMAN]	5.9	2	2	4	390	41.3484	7.26904	1.0997	1.08765	1.1146	1.10065	0.915392	0.877296	1.01742	0.936701	1.17503	0.0182529
Q4KWH8	1-phosphatidylinositol 4,5-bisphosphate phosphodiesterase eta-1	PLCH1	1-phosphatidylinositol 4,5-bisphosphate phosphodiesterase eta-1 OS=Homo sapiens OX=9606 GN=PLCH1 PE=1 SV=1 - [PLCH1_HUMAN]	0.77	1	2	9	1693	189.104	7.73779	0.929779	0.932323	0.91467	0.92559	1.06263	0.99844	1.09001	1.05036	0.881213	0.0107727
Q15121	Astrocytic phosphoprotein PEA-15	PEA15	Astrocytic phosphoprotein PEA-15 OS=Homo sapiens OX=9606 GN=PEA15 PE=1 SV=2 - [PEA15_HUMAN]	27.69	3	3	3	130	15.0308	5.021	0.869081	0.932119	0.986785	0.929328	1.02298	1.13035	1.09414	1.08249	0.858508	0.0298692
Q6YHU6	Thyroid adenoma-associated protein	THADA	Thyroid adenoma-associated protein OS=Homo sapiens OX=9606 GN=THADA PE=1 SV=1 - [THADA_HUMAN]	2.92	5	5	6	1953	219.465	6.06201	0.923391	0.976314	0.850923	0.916876	1.01824	1.01887	1.10414	1.04709	0.875645	0.047914
Q68CQ4	Digestive organ expansion factor homolog	DIEXF	Digestive organ expansion factor homolog OS=Homo sapiens OX=9606 GN=DIEXF PE=1 SV=2 - [DIEXF_HUMAN]	8.2	6	6	8	756	87.0008	5.88428	0.960849	0.962531	0.906292	0.943224	1.005	0.998906	1.02819	1.0107	0.933237	0.0302342
Q9Y6M9	NADH dehydrogenase [ubiquinone] 1 beta subcomplex subunit 9	NDUFB9	NADH dehydrogenase [ubiquinone] 1 beta subcomplex subunit 9 OS=Homo sapiens OX=9606 GN=NDUFB9 PE=1 SV=3 - [NDUB9_HUMAN]	27.37	4	4	7	179	21.8168	8.38232	0.940004	0.894692	0.948643	0.92778	1.05044	1.04592	0.976166	1.02418	0.905879	0.0301826
P06400	Retinoblastoma-associated protein	RB1	Retinoblastoma-associated protein OS=Homo sapiens OX=9606 GN=RB1 PE=1 SV=2 - [RB_HUMAN]	5.93	6	6	11	928	106.092	7.94287	0.934937	0.95094	0.927404	0.93776	0.997791	0.990973	1.08375	1.02417	0.915629	0.0478616
O14772	Fucose-1-phosphate guanylyltransferase	FPGT	Fucose-1-phosphate guanylyltransferase OS=Homo sapiens OX=9606 GN=FPGT PE=1 SV=3 - [FPGT_HUMAN]	10.05	4	5	5	607	67.9656	6.87354	0.955425	0.946664	0.925857	0.942649	1.0029	1.03685	1.12155	1.05377	0.894552	0.0377783
Q9P275	Ubiquitin carboxyl-terminal hydrolase 36	USP36	Ubiquitin carboxyl-terminal hydrolase 36 OS=Homo sapiens OX=9606 GN=USP36 PE=1 SV=4 - [UBP36_HUMAN]	5.25	5	5	5	1123	122.832	9.70068	0.992732	0.910077	0.94821	0.95034	1.02006	1.05068	1.01427	1.02834	0.924152	0.0418761
Q8WUA2	Peptidyl-prolyl cis-trans isomerase-like 4	PPIL4	Peptidyl-prolyl cis-trans isomerase-like 4 OS=Homo sapiens OX=9606 GN=PPIL4 PE=1 SV=1 - [PPIL4_HUMAN]	11.59	5	5	8	492	57.1895	5.92236	1.08056	1.11012	1.02288	1.07118	0.979888	0.963206	1.00183	0.981641	1.09122	0.0327927
Q9NVS2	39S ribosomal protein S18a, mitochondrial	MRPS18A	39S ribosomal protein S18a, mitochondrial OS=Homo sapiens OX=9606 GN=MRPS18A PE=1 SV=1 - [RT18A_HUMAN]	26.02	6	6	8	196	22.1698	10.3306	0.891086	0.92654	0.929103	0.915577	1.06239	1.04321	0.968587	1.02473	0.893481	0.0247552
Q9Y6M7	Sodium bicarbonate cotransporter 3	SLC4A7	Sodium bicarbonate cotransporter 3 OS=Homo sapiens OX=9606 GN=SLC4A7 PE=1 SV=2 - [S4A7_HUMAN]	3.38	3	3	4	1214	135.957	6.7124	1.05882	1.20437	1.09027	1.11782	1.02202	0.92754	0.920146	0.956568	1.16857	0.0428552
Q96I51	RCC1-like G exchanging factor-like protein	RCC1L	RCC1-like G exchanging factor-like protein OS=Homo sapiens OX=9606 GN=RCC1L PE=1 SV=2 - [RCC1L_HUMAN]	27.59	8	8	11	464	49.9652	8.39697	1.07707	1.07073	1.03351	1.06044	0.980805	0.983846	0.974171	0.979607	1.08251	0.00433504
P15907	Beta-galactoside alpha-2,6-sialyltransferase 1	ST6GAL1	Beta-galactoside alpha-2,6-sialyltransferase 1 OS=Homo sapiens OX=9606 GN=ST6GAL1 PE=1 SV=1 - [SIAT1_HUMAN]	12.56	5	5	9	406	46.5746	9.01221	0.959773	0.96225	0.881561	0.934528	1.05122	1.06039	1.08634	1.06598	0.876681	0.00994096
O95870	Protein ABHD16A	ABHD16A	Protein ABHD16A OS=Homo sapiens OX=9606 GN=ABHD16A PE=1 SV=3 - [ABHGA_HUMAN]	7.35	3	3	3	558	63.2031	8.1333	0.915476	0.838042	0.98095	0.911489	1.08954	1.09325	1.04611	1.0763	0.846874	0.0200021
Q9NXR1	Nuclear distribution protein nudE homolog 1	NDE1	Nuclear distribution protein nudE homolog 1 OS=Homo sapiens OX=9606 GN=NDE1 PE=1 SV=3 - [NDE1_HUMAN]	17.01	3	4	4	335	37.6978	5.14795	1.08648	1.05576	1.05147	1.06457	0.97208	1.03272	0.984446	0.996417	1.0684	0.0340387
Q52LR7	Enhancer of polycomb homolog 2	EPC2	Enhancer of polycomb homolog 2 OS=Homo sapiens OX=9606 GN=EPC2 PE=1 SV=2 - [EPC2_HUMAN]	3.1	2	2	3	807	91.0381	8.73389	0.959859	0.879398	0.844114	0.894457	1.00182	1.05047	1.0266	1.0263	0.871538	0.0235532
Q8NG11	Tetraspanin-14	TSPAN14	Tetraspanin-14 OS=Homo sapiens OX=9606 GN=TSPAN14 PE=1 SV=1 - [TSN14_HUMAN]	13.33	3	3	5	270	30.6706	6.84424	1.08029	1.05688	1.23408	1.12375	0.983396	0.940964	0.945223	0.956528	1.17482	0.0430715
P07948	Tyrosine-protein kinase Lyn	LYN	Tyrosine-protein kinase Lyn OS=Homo sapiens OX=9606 GN=LYN PE=1 SV=3 - [LYN_HUMAN]	11.13	2	5	6	512	58.5368	7.10791	1.06786	1.08012	1.17275	1.10691	1.02015	0.931211	0.918634	0.956664	1.15705	0.0309209
Q8IVS2	Malonyl-CoA-acyl carrier protein transacylase, mitochondrial	MCAT	Malonyl-CoA-acyl carrier protein transacylase, mitochondrial OS=Homo sapiens OX=9606 GN=MCAT PE=1 SV=2 - [FABD_HUMAN]	20.51	6	6	8	390	42.9341	8.71924	1.03699	1.10182	1.07962	1.07281	0.995606	0.95417	0.956385	0.96872	1.10745	0.0111025
Q8IVH8	Mitogen-activated protein kinase kinase kinase kinase 3	MAP4K3	Mitogen-activated protein kinase kinase kinase kinase 3 OS=Homo sapiens OX=9606 GN=MAP4K3 PE=1 SV=1 - [M4K3_HUMAN]	7.49	5	5	5	894	101.251	7.56201	0.895083	0.888165	0.953291	0.91218	1.0227	0.971261	0.995837	0.9966	0.915292	0.0294218
Q969S3	Zinc finger protein 622	ZNF622	Zinc finger protein 622 OS=Homo sapiens OX=9606 GN=ZNF622 PE=1 SV=1 - [ZN622_HUMAN]	17.61	7	7	10	477	54.2374	6.15088	0.977028	0.906893	0.921354	0.935092	1.04731	1.00206	1.05724	1.03554	0.903001	0.0212233
Q9P015	39S ribosomal protein L15, mitochondrial	MRPL15	39S ribosomal protein L15, mitochondrial OS=Homo sapiens OX=9606 GN=MRPL15 PE=1 SV=1 - [RM15_HUMAN]	23.99	5	6	8	296	33.3989	10.0083	1.06869	1.05612	1.12639	1.08373	1.01835	0.985545	0.975415	0.993104	1.09126	0.0228833
P50750	Cyclin-dependent kinase 9	CDK9	Cyclin-dependent kinase 9 OS=Homo sapiens OX=9606 GN=CDK9 PE=1 SV=3 - [CDK9_HUMAN]	17.2	4	6	7	372	42.7502	8.79248	1.06986	1.15122	1.13313	1.11807	0.938067	1.01609	0.89088	0.948345	1.17897	0.0182688
O60504	Vinexin	SORBS3	Vinexin OS=Homo sapiens OX=9606 GN=SORBS3 PE=1 SV=2 - [VINEX_HUMAN]	6.41	3	3	7	671	75.2949	9.45166	0.859353	0.851435	0.96914	0.89331	1.04001	1.00965	1.08766	1.04578	0.854208	0.0261638
Q9Y6N7	Roundabout homolog 1	ROBO1	Roundabout homolog 1 OS=Homo sapiens OX=9606 GN=ROBO1 PE=1 SV=1 - [ROBO1_HUMAN]	9.27	11	11	12	1651	180.818	6.03662	0.92066	0.914534	0.957261	0.930818	1.02842	0.995687	0.972353	0.998819	0.931919	0.0318766
Q96H20	Vacuolar-sorting protein SNF8	SNF8	Vacuolar-sorting protein SNF8 OS=Homo sapiens OX=9606 GN=SNF8 PE=1 SV=1 - [SNF8_HUMAN]	19.38	4	4	6	258	28.8461	6.65381	0.942941	0.969454	0.907685	0.940026	1.00048	1.02235	0.987265	1.00336	0.936874	0.0371698
P82909	28S ribosomal protein S36, mitochondrial	MRPS36	28S ribosomal protein S36, mitochondrial OS=Homo sapiens OX=9606 GN=MRPS36 PE=1 SV=2 - [RT36_HUMAN]	30.1	2	2	4	103	11.459	9.99365	0.944944	0.908846	0.93402	0.92927	1.05848	1.00762	0.995651	1.02059	0.910526	0.0143134
Q86US8	Telomerase-binding protein EST1A	SMG6	Telomerase-binding protein EST1A OS=Homo sapiens OX=9606 GN=SMG6 PE=1 SV=2 - [EST1A_HUMAN]	3.66	3	3	4	1419	160.363	7.04932	0.873391	0.966123	0.966955	0.93549	1.07753	1.08336	1.02604	1.06231	0.880619	0.0243822
Q9Y605	MORF4 family-associated protein 1	MRFAP1	MORF4 family-associated protein 1 OS=Homo sapiens OX=9606 GN=MRFAP1 PE=1 SV=1 - [MOFA1_HUMAN]	17.32	2	2	2	127	14.6404	4.70361	0.940454	0.969998	0.86908	0.926511	1.05242	1.08517	1.00829	1.04863	0.883546	0.0307485
P28676	Grancalcin	GCA	Grancalcin OS=Homo sapiens OX=9606 GN=GCA PE=1 SV=2 - [GRAN_HUMAN]	17.05	4	4	7	217	23.9945	5.21143	0.910047	0.920661	0.95437	0.928359	1.07238	1.16221	1.00879	1.08113	0.858695	0.0302832
Q9Y3D8	Adenylate kinase isoenzyme 6	AK6	Adenylate kinase isoenzyme 6 OS=Homo sapiens OX=9606 GN=AK6 PE=1 SV=1 - [KAD6_HUMAN]	19.19	3	3	5	172	20.0489	4.57666	1.14304	1.08142	1.01387	1.07944	1.00155	0.904415	0.927434	0.944468	1.14291	0.0466161
Q9P032	NADH dehydrogenase [ubiquinone] 1 alpha subcomplex assembly factor 4	NDUFAF4	NADH dehydrogenase [ubiquinone] 1 alpha subcomplex assembly factor 4 OS=Homo sapiens OX=9606 GN=NDUFAF4 PE=1 SV=1 - [NDUF4_HUMAN]	30.86	5	5	5	175	20.2538	8.82178	1.04743	1.04663	1.1107	1.06826	0.925592	0.997394	0.927704	0.95023	1.12421	0.0204855
P05543	Thyroxine-binding globulin	SERPINA7	Thyroxine-binding globulin OS=Homo sapiens OX=9606 GN=SERPINA7 PE=1 SV=2 - [THBG_HUMAN]	6.27	3	3	5	415	46.2946	6.30322	0.940414	0.947761	0.839439	0.909205	1.07784	1.10349	1.02677	1.06937	0.850228	0.0182881
O43490	Prominin-1	PROM1	Prominin-1 OS=Homo sapiens OX=9606 GN=PROM1 PE=1 SV=1 - [PROM1_HUMAN]	1.85	1	1	2	865	97.1401	7.26904	0.876733	0.899825	1.00065	0.925736	1.06829	1.05339	1.02069	1.04746	0.883794	0.0399039
Q5T8D3	Acyl-CoA-binding domain-containing protein 5	ACBD5	Acyl-CoA-binding domain-containing protein 5 OS=Homo sapiens OX=9606 GN=ACBD5 PE=1 SV=1 - [ACBD5_HUMAN]	12.17	6	6	8	534	60.054	5.32568	0.967715	0.94666	0.900287	0.93822	1.00024	1.00677	0.999142	1.00205	0.936302	0.033468
Q9H267	Vacuolar protein sorting-associated protein 33B	VPS33B	Vacuolar protein sorting-associated protein 33B OS=Homo sapiens OX=9606 GN=VPS33B PE=1 SV=2 - [VP33B_HUMAN]	16.86	8	8	9	617	70.5404	6.7124	1.05882	1.0973	1.05576	1.07063	0.977362	0.969017	1.02388	0.990086	1.08135	0.0205543
Q15125	3-beta-hydroxysteroid-Delta(8),Delta(7)-isomerase	EBP	3-beta-hydroxysteroid-Delta(8),Delta(7)-isomerase OS=Homo sapiens OX=9606 GN=EBP PE=1 SV=3 - [EBP_HUMAN]	16.52	3	3	7	230	26.3358	7.89893	0.953741	0.840566	0.922969	0.905758	0.991426	1.06536	1.02047	1.02575	0.883018	0.0400923
Q96Q89	Kinesin-like protein KIF20B	KIF20B	Kinesin-like protein KIF20B OS=Homo sapiens OX=9606 GN=KIF20B PE=1 SV=3 - [KI20B_HUMAN]	2.42	3	3	3	1820	210.5	5.66846	0.942102	0.8915	0.931426	0.921676	1.02326	1.04493	0.974722	1.0143	0.908678	0.0230849
Q5W0Z9	Palmitoyltransferase ZDHHC20	ZDHHC20	Palmitoyltransferase ZDHHC20 OS=Homo sapiens OX=9606 GN=ZDHHC20 PE=1 SV=1 - [ZDH20_HUMAN]	9.86	2	2	3	365	42.2499	7.7085	0.912675	0.908732	0.896155	0.905854	0.994648	1.11692	1.0235	1.04502	0.866829	0.0201655
Q9UKR5	Probable ergosterol biosynthetic protein 28	ERG28	Probable ergosterol biosynthetic protein 28 OS=Homo sapiens OX=9606 GN=ERG28 PE=1 SV=1 - [ERG28_HUMAN]	19.29	3	3	5	140	15.8535	9.83252	0.907625	0.957701	0.892997	0.919441	1.02749	1.07792	1.0226	1.04267	0.881814	0.00952202
P30414	NK-tumor recognition protein	NKTR	NK-tumor recognition protein OS=Homo sapiens OX=9606 GN=NKTR PE=1 SV=2 - [NKTR_HUMAN]	4.24	4	5	9	1462	165.577	9.99365	0.989425	0.857428	0.965681	0.937511	1.12817	1.07824	1.04404	1.08348	0.865276	0.0369528
Q96RT8	Gamma-tubulin complex component 5	TUBGCP5	Gamma-tubulin complex component 5 OS=Homo sapiens OX=9606 GN=TUBGCP5 PE=1 SV=1 - [GCP5_HUMAN]	3.61	3	3	3	1024	118.246	5.89697	0.859277	0.932862	0.969647	0.920595	1.00533	1.11026	1.04962	1.05507	0.872544	0.0390123
O95425	Supervillin	SVIL	Supervillin OS=Homo sapiens OX=9606 GN=SVIL PE=1 SV=2 - [SVIL_HUMAN]	1.76	4	4	4	2214	247.593	6.97607	0.915679	0.89537	0.927528	0.912859	0.943021	0.982629	0.962681	0.962777	0.948152	0.0279425
O14949	Cytochrome b-c1 complex subunit 8	UQCRQ	Cytochrome b-c1 complex subunit 8 OS=Homo sapiens OX=9606 GN=UQCRQ PE=1 SV=4 - [QCR8_HUMAN]	37.8	3	3	6	82	9.90012	10.0815	0.898112	0.882709	0.96541	0.91541	1.03639	0.999656	1.02189	1.01931	0.898067	0.0195752
Q93034	Cullin-5	CUL5	Cullin-5 OS=Homo sapiens OX=9606 GN=CUL5 PE=1 SV=4 - [CUL5_HUMAN]	11.92	8	8	10	780	90.8974	7.94287	0.916284	0.941968	0.898443	0.918898	0.986636	1.01065	1.10611	1.03447	0.888282	0.0402154
Q06330	Recombining binding protein suppressor of hairless	RBPJ	Recombining binding protein suppressor of hairless OS=Homo sapiens OX=9606 GN=RBPJ PE=1 SV=3 - [SUH_HUMAN]	8.6	3	3	3	500	55.6015	7.18115	1.18116	1.11298	1.00225	1.0988	0.95914	0.859343	0.932512	0.916998	1.19825	0.0389065
Q9Y5J9	Mitochondrial import inner membrane translocase subunit Tim8 B	TIMM8B	Mitochondrial import inner membrane translocase subunit Tim8 B OS=Homo sapiens OX=9606 GN=TIMM8B PE=1 SV=1 - [TIM8B_HUMAN]	22.89	2	2	4	83	9.33754	5.12256	0.912221	0.893232	0.950974	0.918809	1.08742	0.997004	1.00253	1.02899	0.892927	0.0311926
Q9UIW2	Plexin-A1	PLXNA1	Plexin-A1 OS=Homo sapiens OX=9606 GN=PLXNA1 PE=1 SV=3 - [PLXA1_HUMAN]	1.21	2	2	2	1896	210.933	6.91748	1.09906	1.17319	1.06611	1.11279	0.938002	1.01216	0.881146	0.943771	1.17909	0.0267636
Q9Y587	AP-4 complex subunit sigma-1	AP4S1	AP-4 complex subunit sigma-1 OS=Homo sapiens OX=9606 GN=AP4S1 PE=1 SV=1 - [AP4S1_HUMAN]	13.19	2	2	3	144	16.9937	5.18604	0.782704	0.952386	0.929358	0.888149	1.11581	1.04898	1.03535	1.06671	0.832603	0.0382655
Q8IZH2	5'-3' exoribonuclease 1	XRN1	5'-3' exoribonuclease 1 OS=Homo sapiens OX=9606 GN=XRN1 PE=1 SV=1 - [XRN1_HUMAN]	3.28	4	4	5	1706	193.985	7.21045	0.918576	0.933334	0.89958	0.917163	0.962909	1.03262	1.05845	1.01799	0.900955	0.0287496
Q9NVM9	Integrator complex subunit 13	INTS13	Integrator complex subunit 13 OS=Homo sapiens OX=9606 GN=INTS13 PE=1 SV=2 - [INT13_HUMAN]	9.92	6	6	6	706	80.1743	6.69775	1.07622	1.0423	1.18204	1.10019	0.902167	0.951357	0.984463	0.945996	1.16299	0.0333525
Q9NZ63	Telomere length and silencing protein 1 homolog	C9orf78	Telomere length and silencing protein 1 homolog OS=Homo sapiens OX=9606 GN=C9orf78 PE=1 SV=1 - [TLS1_HUMAN]	20.07	4	4	4	289	33.6671	6.7417	0.955235	0.959862	0.946079	0.953725	1.03389	1.01802	0.977981	1.00996	0.944317	0.0303611
O75376	Nuclear receptor corepressor 1	NCOR1	Nuclear receptor corepressor 1 OS=Homo sapiens OX=9606 GN=NCOR1 PE=1 SV=2 - [NCOR1_HUMAN]	3.93	7	7	8	2440	270.044	7.10791	0.922083	0.94869	0.943161	0.937978	1.00239	1.02433	1.01542	1.01405	0.924983	0.00179887
O75915	PRA1 family protein 3	ARL6IP5	PRA1 family protein 3 OS=Homo sapiens OX=9606 GN=ARL6IP5 PE=1 SV=1 - [PRAF3_HUMAN]	15.96	2	2	2	188	21.6004	9.77393	0.906421	0.981001	1.07956	0.988993	1.20308	1.2198	1.14031	1.18773	0.832676	0.0233822
Q9BXV9	EKC/KEOPS complex subunit GON7	GON7	EKC/KEOPS complex subunit GON7 OS=Homo sapiens OX=9606 GN=GON7 PE=1 SV=2 - [GON7_HUMAN]	48	3	3	3	100	10.8521	4.27197	1.0287	1.11712	1.16373	1.10318	1.01782	0.939337	0.880478	0.945879	1.1663	0.0486923
P00846	ATP synthase subunit a	MT-ATP6	ATP synthase subunit a OS=Homo sapiens OX=9606 GN=MT-ATP6 PE=1 SV=1 - [ATP6_HUMAN]	8.41	2	2	5	226	24.8009	10.0962	0.909661	0.953405	0.898668	0.920578	1.04702	1.16539	1.03855	1.08365	0.849513	0.0210615
Q9UQR0	Sex comb on midleg-like protein 2	SCML2	Sex comb on midleg-like protein 2 OS=Homo sapiens OX=9606 GN=SCML2 PE=1 SV=1 - [SCML2_HUMAN]	10.43	5	5	6	700	77.2079	8.54346	0.933629	0.859069	0.960501	0.917733	1.12239	1.03911	1.05368	1.07173	0.856313	0.0179281
Q86VI3	Ras GTPase-activating-like protein IQGAP3	IQGAP3	Ras GTPase-activating-like protein IQGAP3 OS=Homo sapiens OX=9606 GN=IQGAP3 PE=1 SV=2 - [IQGA3_HUMAN]	3.07	3	4	5	1631	184.584	7.6499	0.962841	0.978008	0.914102	0.95165	1.02985	1.07246	1.08889	1.06373	0.894631	0.0126991
Q8NDD1	Uncharacterized protein C1orf131	C1orf131	Uncharacterized protein C1orf131 OS=Homo sapiens OX=9606 GN=C1orf131 PE=1 SV=4 - [CA131_HUMAN]	12.97	4	4	4	293	32.5904	9.87646	0.934702	0.949625	0.857906	0.914077	1.09426	1.04902	1.00676	1.05001	0.870541	0.0232669
O14530	Thioredoxin domain-containing protein 9	TXNDC9	Thioredoxin domain-containing protein 9 OS=Homo sapiens OX=9606 GN=TXNDC9 PE=1 SV=2 - [TXND9_HUMAN]	29.65	5	6	8	226	26.5175	5.88428	1.04127	1.20784	1.10217	1.11709	0.994813	0.961871	0.885884	0.947522	1.17896	0.0439112
Q86X10	Ral GTPase-activating protein subunit beta	RALGAPB	Ral GTPase-activating protein subunit beta OS=Homo sapiens OX=9606 GN=RALGAPB PE=1 SV=1 - [RLGPB_HUMAN]	4.48	5	5	6	1494	166.692	6.78564	0.950284	0.84526	0.945395	0.913646	1.08084	1.05292	1.00483	1.0462	0.873302	0.0313886
Q9ULZ3	Apoptosis-associated speck-like protein containing a CARD	PYCARD	Apoptosis-associated speck-like protein containing a CARD OS=Homo sapiens OX=9606 GN=PYCARD PE=1 SV=2 - [ASC_HUMAN]	16.41	2	3	4	195	21.6133	6.34131	1.09233	1.08866	1.10154	1.09418	1.03769	0.951224	0.920884	0.969932	1.1281	0.0242359
Q00653	Nuclear factor NF-kappa-B p100 subunit	NFKB2	Nuclear factor NF-kappa-B p100 subunit OS=Homo sapiens OX=9606 GN=NFKB2 PE=1 SV=4 - [NFKB2_HUMAN]	8.56	6	6	7	900	96.6889	6.25244	1.12476	1.00031	1.12757	1.08421	0.948652	0.947669	0.971288	0.95587	1.13427	0.0396178
Q9P016	Thymocyte nuclear protein 1	THYN1	Thymocyte nuclear protein 1 OS=Homo sapiens OX=9606 GN=THYN1 PE=1 SV=1 - [THYN1_HUMAN]	23.56	5	5	7	225	25.681	9.24658	0.898663	0.964156	0.894259	0.919026	1.00251	0.966484	1.01514	0.994712	0.923912	0.0481102
Q9NP61	ADP-ribosylation factor GTPase-activating protein 3	ARFGAP3	ADP-ribosylation factor GTPase-activating protein 3 OS=Homo sapiens OX=9606 GN=ARFGAP3 PE=1 SV=1 - [ARFG3_HUMAN]	10.85	6	6	11	516	56.893	7.35693	1.06465	1.11592	1.04458	1.07505	0.939476	0.956108	0.992704	0.962763	1.11663	0.0131631
Q15042	Rab3 GTPase-activating protein catalytic subunit	RAB3GAP1	Rab3 GTPase-activating protein catalytic subunit OS=Homo sapiens OX=9606 GN=RAB3GAP1 PE=1 SV=3 - [RB3GP_HUMAN]	9.99	8	8	8	981	110.454	5.5542	1.05028	1.06127	1.01195	1.04116	1.00267	0.981193	0.950149	0.978004	1.06458	0.0416284
O14578	Citron Rho-interacting kinase	CIT	Citron Rho-interacting kinase OS=Homo sapiens OX=9606 GN=CIT PE=1 SV=2 - [CTRO_HUMAN]	2.32	4	5	6	2027	231.286	6.56592	0.850478	0.996812	0.885859	0.91105	1.01843	1.1092	1.05518	1.06094	0.858722	0.0433206
Q92925	SWI/SNF-related matrix-associated actin-dependent regulator of chromatin subfamily D member 2	SMARCD2	SWI/SNF-related matrix-associated actin-dependent regulator of chromatin subfamily D member 2 OS=Homo sapiens OX=9606 GN=SMARCD2 PE=1 SV=3 - [SMRD2_HUMAN]	8.47	4	4	4	531	58.8836	9.64209	0.955638	0.939201	0.910852	0.93523	0.994461	0.983505	0.994936	0.990968	0.943755	0.0148828
Q96GD4	Aurora kinase B	AURKB	Aurora kinase B OS=Homo sapiens OX=9606 GN=AURKB PE=1 SV=3 - [AURKB_HUMAN]	17.44	5	5	6	344	39.2856	9.29053	0.878392	0.882182	0.96207	0.907548	1.08275	0.996573	1.06424	1.04785	0.866101	0.0206566
P63165	Small ubiquitin-related modifier 1	SUMO1	Small ubiquitin-related modifier 1 OS=Homo sapiens OX=9606 GN=SUMO1 PE=1 SV=1 - [SUMO1_HUMAN]	48.51	5	5	9	101	11.5497	5.51611	0.891464	0.948253	0.955037	0.931585	0.987123	1.00912	1.05002	1.01542	0.917438	0.0372988
Q9H5Z1	Probable ATP-dependent RNA helicase DHX35	DHX35	Probable ATP-dependent RNA helicase DHX35 OS=Homo sapiens OX=9606 GN=DHX35 PE=1 SV=2 - [DHX35_HUMAN]	4.55	3	3	3	703	78.8601	8.5874	0.913793	0.89665	0.939867	0.91677	1.05685	0.978345	0.983564	1.00625	0.911073	0.0340709
O95864	Fatty acid desaturase 2	FADS2	Fatty acid desaturase 2 OS=Homo sapiens OX=9606 GN=FADS2 PE=1 SV=1 - [FADS2_HUMAN]	14.86	6	6	10	444	52.2259	8.82178	0.848104	0.931262	0.929215	0.90286	1.01626	1.06441	0.963094	1.01459	0.889878	0.0494123
Q9HC36	rRNA methyltransferase 3, mitochondrial	MRM3	rRNA methyltransferase 3, mitochondrial OS=Homo sapiens OX=9606 GN=MRM3 PE=1 SV=2 - [MRM3_HUMAN]	6.9	2	2	2	420	46.9904	8.73389	0.92971	0.928559	0.91516	0.924476	0.989727	1.07586	1.09607	1.05389	0.877207	0.0171202
Q14145	Kelch-like ECH-associated protein 1	KEAP1	Kelch-like ECH-associated protein 1 OS=Homo sapiens OX=9606 GN=KEAP1 PE=1 SV=2 - [KEAP1_HUMAN]	12.18	6	6	8	624	69.6207	6.44287	1.02669	1.05112	1.06715	1.04832	1.01325	0.957083	0.96077	0.977036	1.07296	0.0300209
Q96CM3	Mitochondrial RNA pseudouridine synthase RPUSD4	RPUSD4	Mitochondrial RNA pseudouridine synthase RPUSD4 OS=Homo sapiens OX=9606 GN=RPUSD4 PE=1 SV=1 - [RUSD4_HUMAN]	7.69	3	3	4	377	42.1785	9.87646	0.926357	0.930124	0.889618	0.915366	0.976072	1.00146	1.07069	1.01608	0.900884	0.0316858
Q68CZ6	HAUS augmin-like complex subunit 3	HAUS3	HAUS augmin-like complex subunit 3 OS=Homo sapiens OX=9606 GN=HAUS3 PE=1 SV=1 - [HAUS3_HUMAN]	5.14	2	2	2	603	69.6068	5.5542	0.956464	0.919673	0.933119	0.936419	1.02264	0.994834	1.09437	1.03728	0.902763	0.0329586
P53611	Geranylgeranyl transferase type-2 subunit beta	RABGGTB	Geranylgeranyl transferase type-2 subunit beta OS=Homo sapiens OX=9606 GN=RABGGTB PE=1 SV=2 - [PGTB2_HUMAN]	12.99	4	4	7	331	36.9003	5.03369	1.10414	1.16441	1.07523	1.1146	0.983593	1.01375	0.897983	0.965108	1.15489	0.026381
Q6VN20	Ran-binding protein 10	RANBP10	Ran-binding protein 10 OS=Homo sapiens OX=9606 GN=RANBP10 PE=1 SV=1 - [RBP10_HUMAN]	10.81	3	5	5	620	67.2143	6.771	0.930102	0.847182	0.950308	0.909197	1.08661	1.01182	1.00715	1.03519	0.878288	0.0364346
P15927	Replication protein A 32 kDa subunit	RPA2	Replication protein A 32 kDa subunit OS=Homo sapiens OX=9606 GN=RPA2 PE=1 SV=1 - [RFA2_HUMAN]	12.59	3	3	8	270	29.2285	6.15088	0.861472	0.863014	0.925797	0.883428	1.12942	1.07984	0.943845	1.05104	0.84053	0.0477071
Q5VT25	Serine/threonine-protein kinase MRCK alpha	CDC42BPA	Serine/threonine-protein kinase MRCK alpha OS=Homo sapiens OX=9606 GN=CDC42BPA PE=1 SV=1 - [MRCKA_HUMAN]	2.42	2	3	3	1732	197.182	6.58057	0.9768	0.930845	0.914008	0.940551	1.00393	1.07047	1.0281	1.03417	0.909478	0.0257237
Q9NQG6	Mitochondrial dynamics protein MID51	MIEF1	Mitochondrial dynamics protein MID51 OS=Homo sapiens OX=9606 GN=MIEF1 PE=1 SV=1 - [MID51_HUMAN]	3.89	1	1	1	463	51.2607	7.63525	0.944204	0.79739	0.976611	0.906069	1.0284	1.11706	1.09515	1.0802	0.838796	0.0467186
Q6PK04	Coiled-coil domain-containing protein 137	CCDC137	Coiled-coil domain-containing protein 137 OS=Homo sapiens OX=9606 GN=CCDC137 PE=1 SV=1 - [CC137_HUMAN]	4.5	1	1	2	289	33.2111	10.9312	0.90127	0.942171	0.924722	0.922721	1.05211	1.13433	0.992569	1.05967	0.870763	0.032844
Q9BVG8	Kinesin-like protein KIFC3	KIFC3	Kinesin-like protein KIFC3 OS=Homo sapiens OX=9606 GN=KIFC3 PE=1 SV=4 - [KIFC3_HUMAN]	1.68	1	1	1	833	92.7177	7.69385	1.04623	1.06395	1.14113	1.08377	1.00258	0.980245	0.974445	0.985757	1.09943	0.0320561
Q9NWH9	SAFB-like transcription modulator	SLTM	SAFB-like transcription modulator OS=Homo sapiens OX=9606 GN=SLTM PE=1 SV=2 - [SLTM_HUMAN]	7.35	6	6	8	1034	117.079	7.86963	1.11403	1.18209	1.06164	1.11926	0.996902	0.878628	0.964257	0.946596	1.1824	0.0253173
Q9UMX5	Neudesin	NENF	Neudesin OS=Homo sapiens OX=9606 GN=NENF PE=1 SV=1 - [NENF_HUMAN]	30.81	4	4	7	172	18.8448	5.69385	0.957327	0.942317	0.861728	0.920457	1.0087	1.09762	1.00835	1.03822	0.886571	0.0485801
Q05209	Tyrosine-protein phosphatase non-receptor type 12	PTPN12	Tyrosine-protein phosphatase non-receptor type 12 OS=Homo sapiens OX=9606 GN=PTPN12 PE=1 SV=3 - [PTN12_HUMAN]	8.59	5	5	6	780	88.0514	5.61768	1.06024	1.02961	1.11746	1.0691	0.933106	1.00909	0.973732	0.971977	1.09993	0.0454369
Q9HD34	LYR motif-containing protein 4	LYRM4	LYR motif-containing protein 4 OS=Homo sapiens OX=9606 GN=LYRM4 PE=1 SV=1 - [LYRM4_HUMAN]	28.57	2	2	4	91	10.7518	10.7261	0.9488	0.90088	0.941915	0.930532	1.02092	1.06984	1.02393	1.03823	0.896269	0.0077896
O94913	Pre-mRNA cleavage complex 2 protein Pcf11	PCF11	Pre-mRNA cleavage complex 2 protein Pcf11 OS=Homo sapiens OX=9606 GN=PCF11 PE=1 SV=3 - [PCF11_HUMAN]	5.47	7	7	9	1555	172.944	8.48486	0.887011	0.962823	0.915171	0.921669	1.01369	1.08861	1.06212	1.05481	0.873779	0.0129167
Q9NZ45	CDGSH iron-sulfur domain-containing protein 1	CISD1	CDGSH iron-sulfur domain-containing protein 1 OS=Homo sapiens OX=9606 GN=CISD1 PE=1 SV=1 - [CISD1_HUMAN]	36.11	3	3	10	108	12.1912	9.08545	1.10305	1.04624	1.04804	1.06578	0.980959	0.982288	0.932409	0.965219	1.10418	0.015493
P18887	DNA repair protein XRCC1	XRCC1	DNA repair protein XRCC1 OS=Homo sapiens OX=9606 GN=XRCC1 PE=1 SV=2 - [XRCC1_HUMAN]	8.53	5	5	8	633	69.4339	6.39209	0.915941	0.862205	0.89651	0.891552	1.03349	0.946306	1.04618	1.00866	0.883899	0.0289383
Q5T0N5	Formin-binding protein 1-like	FNBP1L	Formin-binding protein 1-like OS=Homo sapiens OX=9606 GN=FNBP1L PE=1 SV=3 - [FBP1L_HUMAN]	9.26	6	6	7	605	70.0215	6.63916	0.955098	0.926436	0.889442	0.923659	1.03584	0.991177	1.05554	1.02752	0.898919	0.0181356
Q9H6F5	Coiled-coil domain-containing protein 86	CCDC86	Coiled-coil domain-containing protein 86 OS=Homo sapiens OX=9606 GN=CCDC86 PE=1 SV=1 - [CCD86_HUMAN]	19.17	6	6	8	360	40.2113	10.3306	0.920423	0.936825	0.94986	0.935702	1.00424	1.08755	1.03812	1.0433	0.896867	0.0137433
O95396	Adenylyltransferase and sulfurtransferase MOCS3	MOCS3	Adenylyltransferase and sulfurtransferase MOCS3 OS=Homo sapiens OX=9606 GN=MOCS3 PE=1 SV=1 - [MOCS3_HUMAN]	7.83	3	3	3	460	49.6379	6.21436	0.928249	0.935716	0.903079	0.922348	1.11083	1.01542	1.01106	1.04577	0.881979	0.0221939
Q7L1W4	Volume-regulated anion channel subunit LRRC8D	LRRC8D	Volume-regulated anion channel subunit LRRC8D OS=Homo sapiens OX=9606 GN=LRRC8D PE=1 SV=1 - [LRC8D_HUMAN]	3.61	2	3	3	858	98.1382	7.72314	0.974357	0.938561	0.930742	0.947887	0.989591	1.05308	1.03574	1.02614	0.923742	0.0280492
Q96FZ2	Embryonic stem cell-specific 5-hydroxymethylcytosine-binding protein	HMCES	Embryonic stem cell-specific 5-hydroxymethylcytosine-binding protein OS=Homo sapiens OX=9606 GN=HMCES PE=1 SV=1 - [HMCES_HUMAN]	6.5	2	2	2	354	40.5492	8.14795	0.979715	0.937187	0.848751	0.921884	1.08166	1.02906	1.0628	1.05784	0.871479	0.0306788
Q96Q11	CCA tRNA nucleotidyltransferase 1, mitochondrial	TRNT1	CCA tRNA nucleotidyltransferase 1, mitochondrial OS=Homo sapiens OX=9606 GN=TRNT1 PE=1 SV=2 - [TRNT1_HUMAN]	20.05	8	8	11	434	50.0961	8.104	1.06714	1.16215	1.03473	1.08801	0.970791	0.983009	0.972329	0.975376	1.11547	0.042772
Q9UI08	Ena/VASP-like protein	EVL	Ena/VASP-like protein OS=Homo sapiens OX=9606 GN=EVL PE=1 SV=2 - [EVL_HUMAN]	2.4	1	1	1	416	44.5922	8.83643	1.19564	1.06624	1.07955	1.11381	0.998045	0.897315	0.963501	0.952954	1.1688	0.0336
Q9GZN1	Actin-related protein 6	ACTR6	Actin-related protein 6 OS=Homo sapiens OX=9606 GN=ACTR6 PE=1 SV=1 - [ARP6_HUMAN]	6.82	2	2	3	396	45.7808	5.03369	1.10316	1.06599	1.12526	1.09813	0.979589	0.981062	1.02659	0.995747	1.10282	0.0115251
Q32P41	tRNA (guanine(37)-N1)-methyltransferase	TRMT5	tRNA (guanine(37)-N1)-methyltransferase OS=Homo sapiens OX=9606 GN=TRMT5 PE=1 SV=2 - [TRM5_HUMAN]	9.82	5	5	7	509	58.2092	8.6167	0.94597	0.935798	0.915283	0.93235	0.991345	1.0105	0.983587	0.995143	0.936901	0.00648262
Q13356	RING-type E3 ubiquitin-protein ligase PPIL2	PPIL2	RING-type E3 ubiquitin-protein ligase PPIL2 OS=Homo sapiens OX=9606 GN=PPIL2 PE=1 SV=1 - [PPIL2_HUMAN]	13.46	5	6	6	520	58.7866	8.77783	1.08737	1.05484	1.16038	1.10086	0.958455	0.969284	1.00786	0.978534	1.12501	0.0241548
Q9Y6X9	MORC family CW-type zinc finger protein 2	MORC2	MORC family CW-type zinc finger protein 2 OS=Homo sapiens OX=9606 GN=MORC2 PE=1 SV=2 - [MORC2_HUMAN]	7.17	5	5	6	1032	117.75	8.38232	1.12073	1.07742	1.0666	1.08825	1.03612	0.964646	0.971011	0.990593	1.09858	0.0257395
Q9NPH3	Interleukin-1 receptor accessory protein	IL1RAP	Interleukin-1 receptor accessory protein OS=Homo sapiens OX=9606 GN=IL1RAP PE=1 SV=2 - [IL1AP_HUMAN]	8.77	5	5	5	570	65.3767	8.11865	0.961254	0.942062	0.861953	0.921757	1.00878	1.06237	1.02516	1.03211	0.893084	0.0323534
Q9UDX5	Mitochondrial fission process protein 1	MTFP1	Mitochondrial fission process protein 1 OS=Homo sapiens OX=9606 GN=MTFP1 PE=1 SV=1 - [MTFP1_HUMAN]	7.83	1	1	1	166	17.9986	9.30518	1.03331	1.13981	1.19385	1.12232	1.01015	0.865691	0.945953	0.940599	1.1932	0.0448371
O75509	Tumor necrosis factor receptor superfamily member 21	TNFRSF21	Tumor necrosis factor receptor superfamily member 21 OS=Homo sapiens OX=9606 GN=TNFRSF21 PE=1 SV=1 - [TNR21_HUMAN]	1.22	1	1	1	655	71.7991	7.82568	1.2013	1.13549	1.0314	1.12273	0.996632	0.959138	0.876799	0.94419	1.18909	0.0425694
Q9Y4K4	Mitogen-activated protein kinase kinase kinase kinase 5	MAP4K5	Mitogen-activated protein kinase kinase kinase kinase 5 OS=Homo sapiens OX=9606 GN=MAP4K5 PE=1 SV=2 - [M4K5_HUMAN]	2.96	3	3	3	846	94.9634	7.82568	0.840487	0.838287	0.942136	0.873636	0.968442	1.09725	1.04372	1.03647	0.842897	0.0325104
Q8N4A0	Polypeptide N-acetylgalactosaminyltransferase 4	GALNT4	Polypeptide N-acetylgalactosaminyltransferase 4 OS=Homo sapiens OX=9606 GN=GALNT4 PE=1 SV=2 - [GALT4_HUMAN]	7.96	4	5	6	578	66.6235	7.60596	1.0621	1.01281	1.09852	1.05781	0.994061	0.962998	0.987206	0.981422	1.07783	0.0452096
Q9NPA0	ER membrane protein complex subunit 7	EMC7	ER membrane protein complex subunit 7 OS=Homo sapiens OX=9606 GN=EMC7 PE=1 SV=1 - [EMC7_HUMAN]	19.42	4	4	6	242	26.4535	9.24658	0.924887	0.935969	0.908541	0.923132	0.97674	1.07158	1.05339	1.0339	0.892861	0.0212753
Q96RF0	Sorting nexin-18	SNX18	Sorting nexin-18 OS=Homo sapiens OX=9606 GN=SNX18 PE=1 SV=2 - [SNX18_HUMAN]	7.17	3	3	3	628	68.8512	5.68115	0.918388	0.965662	0.895962	0.926671	1.03997	1.01317	1.10445	1.05253	0.880425	0.0207998
Q15048	Leucine-rich repeat-containing protein 14	LRRC14	Leucine-rich repeat-containing protein 14 OS=Homo sapiens OX=9606 GN=LRRC14 PE=1 SV=1 - [LRC14_HUMAN]	4.46	2	2	2	493	54.4784	6.90283	0.917687	0.96644	0.889104	0.92441	1.01226	1.06783	1.09386	1.05798	0.87375	0.0155028
P51795	H(+)/Cl(-) exchange transporter 5	CLCN5	H(+)/Cl(-) exchange transporter 5 OS=Homo sapiens OX=9606 GN=CLCN5 PE=1 SV=1 - [CLCN5_HUMAN]	0.94	1	1	2	746	83.093	6.81494	1.04216	1.15079	1.13403	1.10899	0.910501	0.993046	0.961707	0.955085	1.16115	0.0206145
Q969M3	Protein YIPF5	YIPF5	Protein YIPF5 OS=Homo sapiens OX=9606 GN=YIPF5 PE=1 SV=1 - [YIPF5_HUMAN]	3.5	1	1	3	257	27.9706	4.36084	0.828385	0.835808	0.938777	0.867656	0.961719	1.04798	1.12528	1.045	0.830297	0.0400512
Q9H4L5	Oxysterol-binding protein-related protein 3	OSBPL3	Oxysterol-binding protein-related protein 3 OS=Homo sapiens OX=9606 GN=OSBPL3 PE=1 SV=1 - [OSBL3_HUMAN]	6.76	5	5	5	887	101.16	6.87354	1.04538	1.08949	1.03812	1.05766	0.985275	0.937753	0.97744	0.966823	1.09396	0.0140029
O95822	Malonyl-CoA decarboxylase, mitochondrial	MLYCD	Malonyl-CoA decarboxylase, mitochondrial OS=Homo sapiens OX=9606 GN=MLYCD PE=1 SV=3 - [DCMC_HUMAN]	18.26	7	7	7	493	54.9688	8.95361	0.947954	0.933719	0.926169	0.935947	1.07134	1.00481	1.0492	1.04178	0.898409	0.0067759
Q9Y5Z9	UbiA prenyltransferase domain-containing protein 1	UBIAD1	UbiA prenyltransferase domain-containing protein 1 OS=Homo sapiens OX=9606 GN=UBIAD1 PE=1 SV=1 - [UBIA1_HUMAN]	7.69	2	2	2	338	36.8076	8.14795	0.940092	0.954997	0.944268	0.946452	1.03466	1.00612	1.02166	1.02082	0.927154	0.00136421
P19256	Lymphocyte function-associated antigen 3	CD58	Lymphocyte function-associated antigen 3 OS=Homo sapiens OX=9606 GN=CD58 PE=1 SV=1 - [LFA3_HUMAN]	4	1	1	1	250	28.1289	6.75635	1.17544	1.10007	1.10051	1.12534	0.867606	0.942632	1.01454	0.941592	1.19515	0.0202999
Q9NVG8	TBC1 domain family member 13	TBC1D13	TBC1 domain family member 13 OS=Homo sapiens OX=9606 GN=TBC1D13 PE=1 SV=3 - [TBC13_HUMAN]	18.25	7	7	7	400	46.5236	5.23682	1.08233	1.05696	1.08616	1.07515	1.04162	0.951579	1.00073	0.997976	1.07733	0.0489638
Q8TBB5	Kelch domain-containing protein 4	KLHDC4	Kelch domain-containing protein 4 OS=Homo sapiens OX=9606 GN=KLHDC4 PE=1 SV=1 - [KLDC4_HUMAN]	3.08	2	2	2	520	57.8554	5.71924	0.947058	0.909576	0.85623	0.904288	1.1693	1.03935	1.03511	1.08125	0.836335	0.0261045
Q9H5I1	Histone-lysine N-methyltransferase SUV39H2	SUV39H2	Histone-lysine N-methyltransferase SUV39H2 OS=Homo sapiens OX=9606 GN=SUV39H2 PE=1 SV=2 - [SUV92_HUMAN]	2.93	1	1	1	410	46.6522	8.19189	1.16474	1.04682	1.16037	1.12398	0.931004	1.00282	0.887449	0.940424	1.19518	0.0230646
Q96B23	Uncharacterized protein C18orf25	C18orf25	Uncharacterized protein C18orf25 OS=Homo sapiens OX=9606 GN=C18orf25 PE=1 SV=3 - [CR025_HUMAN]	2.72	1	1	1	404	43.3689	4.88135	0.912453	0.9625	0.868083	0.914345	1.14271	1.09233	0.979216	1.07142	0.853396	0.0473461
Q96GC9	Vacuole membrane protein 1	VMP1	Vacuole membrane protein 1 OS=Homo sapiens OX=9606 GN=VMP1 PE=1 SV=1 - [VMP1_HUMAN]	3.2	2	2	2	406	46.2079	6.94678	1.10539	1.128	1.09302	1.1088	0.95027	0.890276	1.02009	0.953545	1.16282	0.016225
P52179	Myomesin-1	MYOM1	Myomesin-1 OS=Homo sapiens OX=9606 GN=MYOM1 PE=1 SV=2 - [MYOM1_HUMAN]	0.59	1	1	2	1685	187.509	6.93213	0.953982	0.961203	0.929011	0.948065	1.06043	1.02802	0.994785	1.02775	0.922469	0.0201467
P23470	Receptor-type tyrosine-protein phosphatase gamma	PTPRG	Receptor-type tyrosine-protein phosphatase gamma OS=Homo sapiens OX=9606 GN=PTPRG PE=1 SV=4 - [PTPRG_HUMAN]	2.21	3	3	3	1445	161.901	6.41748	1.10198	1.09474	1.06409	1.08694	0.968831	0.973416	1.04063	0.994293	1.09317	0.0233782
P55201	Peregrin	BRPF1	Peregrin OS=Homo sapiens OX=9606 GN=BRPF1 PE=1 SV=2 - [BRPF1_HUMAN]	1.15	1	1	1	1214	137.412	7.92822	0.92541	0.956662	0.860136	0.914069	1.1225	1.01991	1.07451	1.07231	0.852432	0.018262
O14967	Calmegin	CLGN	Calmegin OS=Homo sapiens OX=9606 GN=CLGN PE=1 SV=1 - [CLGN_HUMAN]	11.31	5	6	7	610	69.9944	4.69092	0.917254	0.912617	0.981579	0.93715	1.01467	0.999849	1.03925	1.01792	0.92065	0.0321284
Q86W28	NACHT, LRR and PYD domains-containing protein 8	NLRP8	NACHT, LRR and PYD domains-containing protein 8 OS=Homo sapiens OX=9606 GN=NLRP8 PE=2 SV=2 - [NALP8_HUMAN]	0.48	1	1	1	1048	119.352	7.95752	1.05311	1.17886	1.08728	1.10642	0.937303	0.939134	1.01168	0.962707	1.14928	0.0327106
Q68DQ2	Very large A-kinase anchor protein	CRYBG3	Very large A-kinase anchor protein OS=Homo sapiens OX=9606 GN=CRYBG3 PE=1 SV=3 - [CRBG3_HUMAN]	0.44	1	1	1	2970	330.427	5.19873	0.968076	0.94443	0.887422	0.933309	1.05663	0.998421	1.0899	1.04832	0.890291	0.0327456
Q7Z2Z1	Treslin	TICRR	Treslin OS=Homo sapiens OX=9606 GN=TICRR PE=1 SV=2 - [TICRR_HUMAN]	0.47	1	1	1	1910	210.725	8.77783	0.98604	0.865153	0.860289	0.903827	1.12996	1.02065	1.10353	1.08471	0.83324	0.0264558
Q4J6C6	Prolyl endopeptidase-like	PREPL	Prolyl endopeptidase-like OS=Homo sapiens OX=9606 GN=PREPL PE=1 SV=1 - [PPCEL_HUMAN]	7.02	4	4	4	727	83.8734	6.37939	1.08785	1.12546	1.05394	1.08908	1.01916	0.950866	0.952183	0.97407	1.11807	0.019757
P49642	DNA primase small subunit	PRIM1	DNA primase small subunit OS=Homo sapiens OX=9606 GN=PRIM1 PE=1 SV=1 - [PRI1_HUMAN]	9.05	3	4	5	420	49.8704	8.20654	0.805974	0.936444	0.891635	0.878018	1.07412	1.07446	0.995198	1.04793	0.837862	0.0216587
O00257	E3 SUMO-protein ligase CBX4	CBX4	E3 SUMO-protein ligase CBX4 OS=Homo sapiens OX=9606 GN=CBX4 PE=1 SV=3 - [CBX4_HUMAN]	5	2	2	2	560	61.3295	9.36377	1.18448	1.08084	1.05137	1.10556	0.89326	0.945001	1.00903	0.949096	1.16486	0.0405966
Q6UWH4	Protein FAM198B	FAM198B	Protein FAM198B OS=Homo sapiens OX=9606 GN=FAM198B PE=2 SV=1 - [F198B_HUMAN]	4.05	2	2	4	519	57.5161	9.70068	0.936736	0.979247	0.863865	0.926616	1.0307	1.09507	1.08092	1.0689	0.866892	0.0217011
Q5VV41	Rho guanine nucleotide exchange factor 16	ARHGEF16	Rho guanine nucleotide exchange factor 16 OS=Homo sapiens OX=9606 GN=ARHGEF16 PE=1 SV=1 - [ARHGG_HUMAN]	7.33	4	4	6	709	80.0552	7.35693	0.941478	0.924764	0.977885	0.948042	1.01517	1.02372	1.06715	1.03534	0.915678	0.0177572
O75879	Glutamyl-tRNA(Gln) amidotransferase subunit B, mitochondrial	GATB	Glutamyl-tRNA(Gln) amidotransferase subunit B, mitochondrial OS=Homo sapiens OX=9606 GN=GATB PE=1 SV=1 - [GATB_HUMAN]	1.26	1	1	1	557	61.8252	8.63135	0.92613	0.952828	0.886563	0.92184	1.11103	1.0907	0.984101	1.06195	0.868067	0.0329782
O75674	TOM1-like protein 1	TOM1L1	TOM1-like protein 1 OS=Homo sapiens OX=9606 GN=TOM1L1 PE=1 SV=2 - [TM1L1_HUMAN]	11.76	4	4	4	476	52.9557	5.23682	1.05816	1.08495	1.12491	1.08934	1.01076	1.0068	0.961421	0.992994	1.09702	0.0183235
Q96AQ8	Mitochondrial calcium uniporter regulator 1	MCUR1	Mitochondrial calcium uniporter regulator 1 OS=Homo sapiens OX=9606 GN=MCUR1 PE=1 SV=1 - [MCUR1_HUMAN]	1.95	1	1	1	359	39.6691	9.62744	0.955092	0.916712	0.931745	0.934516	1.08627	1.00633	1.0424	1.045	0.894276	0.0126031
Q86Y37	CDK2-associated and cullin domain-containing protein 1	CACUL1	CDK2-associated and cullin domain-containing protein 1 OS=Homo sapiens OX=9606 GN=CACUL1 PE=1 SV=1 - [CACL1_HUMAN]	3.25	1	1	1	369	41.0374	5.18604	1.09764	1.19794	1.06182	1.11913	1.00637	0.92259	0.91408	0.947681	1.18092	0.0270046
Q8NB91	Fanconi anemia group B protein	FANCB	Fanconi anemia group B protein OS=Homo sapiens OX=9606 GN=FANCB PE=1 SV=1 - [FANCB_HUMAN]	1.4	1	1	1	859	97.6631	7.60596	0.870395	0.94147	0.983775	0.93188	1.04431	1.04458	1.05443	1.04777	0.889392	0.0252175
Q7L3B6	Hsp90 co-chaperone Cdc37-like 1	CDC37L1	Hsp90 co-chaperone Cdc37-like 1 OS=Homo sapiens OX=9606 GN=CDC37L1 PE=1 SV=1 - [CD37L_HUMAN]	2.67	1	1	1	337	38.8097	5.33838	0.922519	0.941356	0.851404	0.905093	1.15417	1.09132	1.00432	1.08327	0.835519	0.0255999
Q8N5Y8	Mono [ADP-ribose] polymerase PARP16	PARP16	Mono [ADP-ribose] polymerase PARP16 OS=Homo sapiens OX=9606 GN=PARP16 PE=1 SV=2 - [PAR16_HUMAN]	3.42	1	1	1	322	36.3598	9.05615	1.01182	1.13591	1.2012	1.11631	0.991747	0.925991	0.925	0.947579	1.17807	0.0476798
Q9UKB3	DnaJ homolog subfamily C member 12	DNAJC12	DnaJ homolog subfamily C member 12 OS=Homo sapiens OX=9606 GN=DNAJC12 PE=1 SV=1 - [DJC12_HUMAN]	4.55	1	1	1	198	23.4004	5.70654	1.06111	1.07451	1.0953	1.07698	1.03635	0.951019	0.994925	0.994098	1.08337	0.0355476
Q9HBM1	Kinetochore protein Spc25	SPC25	Kinetochore protein Spc25 OS=Homo sapiens OX=9606 GN=SPC25 PE=1 SV=1 - [SPC25_HUMAN]	13.84	3	3	3	224	26.1365	8.00146	0.863422	0.978909	0.825752	0.889361	1.04036	1.01705	1.09278	1.05006	0.846961	0.0349515
Q9NVH0	Exonuclease 3'-5' domain-containing protein 2	EXD2	Exonuclease 3'-5' domain-containing protein 2 OS=Homo sapiens OX=9606 GN=EXD2 PE=1 SV=2 - [EXD2_HUMAN]	3.22	2	2	2	621	70.3083	8.32373	1.0728	1.05684	1.0592	1.06295	1.04066	0.970229	0.985065	0.998652	1.06438	0.0431748
Q96PU4	E3 ubiquitin-protein ligase UHRF2	UHRF2	E3 ubiquitin-protein ligase UHRF2 OS=Homo sapiens OX=9606 GN=UHRF2 PE=1 SV=1 - [UHRF2_HUMAN]	2.62	2	2	2	802	89.9279	8.20654	0.897191	0.889485	0.933628	0.906768	1.03617	1.00422	1.18288	1.07442	0.843958	0.041613
P49715	CCAAT/enhancer-binding protein alpha	CEBPA	CCAAT/enhancer-binding protein alpha OS=Homo sapiens OX=9606 GN=CEBPA PE=1 SV=3 - [CEBPA_HUMAN]	2.79	1	1	1	358	37.5379	7.6792	0.92963	0.855544	0.955642	0.913606	1.13986	1.07381	0.995178	1.06962	0.854143	0.0387112
[truncated: 5,050 more rows]
